# Supplementary material for: The genome, transcriptome, and proteome of the nematode Steinernema carpocapsae: evolutionary signatures of a pathogenic lifestyle
Source: Sci Rep. 2016 Nov 23;6:37536. doi: 10.1038/srep37536 (PMC5120318; doi:10.1038/srep37536)
Supplement: Supplementary Table S2 [file srep37536-s3.xls]

## Sheet: Supplementary Table S2
The genome, transcriptome, and proteome of the nematode Steinernema carpocapsae: evolutionary signatures of a pathogenic lifestyle
Rougon-Cardoso A., Flores-Ponce, M., Ramos-Aboites, H.E., Martinez-Guerrero, C.E., Hao, Y-J., Cunha, L., Rodríguez-Martinez J.A., Ovando-Vázquez, C., Bermúdez-Barrientos, J.R., Abreu-Goodger, C., Chavarria-Hernández, N., Simões, N., Montiel, R.
Supplementary Table S2. Differentially expressed proteins and total number of non-redundant identified proteins.
	Accession	Description	Condition	ID Method*	Found in another parasite
1	g2.t1	atlastin-1 isoform b|intrinsic to membrane	I_HL	Mascot,MaxQuant	YES
2	g213.t1	hypothetical protein WUBG_08389 [Wuchereria bancrofti]|protein binding	I_HL	Mascot,ProteinPilot,Sequest,MaxQuant	YES
3	g279.t1	ww domain-binding protein 2|endocytosis	I_HL	Mascot	YES
5	g751.t1	hypothetical protein LOAG_02530 [Loa loa]|	I_HL	Mascot,MaxQuant	YES
6	g810.t1	protein hum- isoform a|protein binding	I_HL	Mascot	YES
8	g984.t1	protein isoform a|binding	I_HL	Mascot	YES
9	g1013.t1	protein cip2a|binding	I_HL	Mascot	YES
10	g1301.t1	phd-finger family protein|intracellular signal transduction	I_HL	Mascot	YES
11	g1343.t1	cuticle collagen 13|structural constituent of cuticle	I_HL	Mascot,MaxQuant	YES
12	g1420.t1	protein mlt-7|protein-based cuticle development	I_HL	Mascot,MaxQuant	YES
15	g1898.t1	succinate dehydrogenase cytochrome b560 subunit|mitochondrial respiratory chain	I_HL	Mascot,MaxQuant	YES
16	g2172.t1	glycyl-trna synthetase|protein binding	I_HL	MaxQuant	YES
17	g2181.t1	protein isoform a|G-protein coupled receptor activity	I_HL	Mascot	YES
19	g2327.t1	hom-c transcription factor|regionalization	I_HL	Mascot	YES
20	g2348.t1	brain tumor protein|posttranscriptional gene silencing by RNA	I_HL	Mascot	YES
21	g2393.t1	paraspeckle component 1|central nervous system development	I_HL	Mascot,ProteinPilot,MaxQuant	YES
22	g2451.t1	cre-nlp-36 protein|	I_HL	Mascot	YES
24	g2828.t1	usp6 n-terminal-like|regulation of Rab GTPase activity	I_HL	Mascot	YES
25	g2846.t1	sodium potassium calcium exchanger 2|response to stimulus	I_HL	Mascot	YES
26	g2887.t1	trp channel protein nanchung|primary cilium	I_HL	Mascot	YES
27	g2962.t1	mif4g domain containing protein|DNA binding	I_HL	Mascot	YES
28	g3011.t1	udp- c|P:protein glycosylation	I_HL	Mascot	YES
29	g3720.t1	transmembrane and coiled-coil domains protein 1|cellular component assembly involved in morphogenesis	I_HL	Mascot,ProteinPilot,MaxQuant	YES
30	g3834.t1	protein del-7|sodium channel activity	I_HL	Mascot	YES
31	g3864.t1	acetolactate synthase-like protein|catalytic activity	I_HL	Mascot	YES
32	g3921.t1	cuticular collagen|intrinsic to membrane	I_HL	Mascot	YES
33	g4032.t1	pore-forming protein|	I_HL	Mascot,ProteinPilot,MaxQuant	YES
34	g4169.t1	protein cutl-13|	I_HL	Mascot	YES
35	g4357.t1	prefoldin subunit 3|protein folding	I_HL	Mascot,ProteinPilot	YES
36	g4367.t1	protoheme ix farnesyltransferase|mitochondrion	I_HL	Mascot	YES
37	g4399.t1	domain containing protein|neuron projection	I_HL	Mascot	YES
38	g4423.t1	60s acidic ribosomal protein p1|embryo development	I_HL	ProteinPilot,MaxQuant	YES
4	g362.t1	protein kinase shaggy-like|ATP binding	I_HL	Mascot
7	g961.t1	dna topoisomerase 2|DNA topoisomerase type II (ATP-hydrolyzing) activity	I_HL	Mascot
13	g1428.t1	---NA---|	I_HL	Mascot
14	g1494.t1	---NA---|	I_HL	Mascot
18	g2276.t1	2-amino-3-ketobutyrate coenzyme a ligase|pyridoxal phosphate binding	I_HL	Mascot,ProteinPilot,Sequest,MaxQuant
23	g2540.t1	cre-vps-16 protein|protein-based cuticle development	I_HL	Mascot
39	g4507.t1	protein wago-1|protein binding	I_HL	Mascot
40	g4578.t1	---NA---|	I_HL	Mascot
41	g4826.t1	mitochondrial fission process protein 1-like|organelle inner membrane	I_HL	Mascot,ProteinPilot,MaxQuant
42	g5183.t1	---NA---|metal ion binding	I_HL	Mascot
43	g5187.t1	chch domain containing protein|	I_HL	Mascot,MaxQuant
44	g5217.t1	---NA---|	I_HL	Mascot
45	g5260.t1	---NA---|	I_HL	Mascot
46	g5615.t1	tyrosine-protein kinase abl-1|ATP binding	I_HL	Mascot
47	g5659.t1	btb poz domain-containing protein kctd12-like|protein binding	I_HL	Mascot,ProteinPilot,MaxQuant
48	g6108.t1	eukaryotic translation initiation factor 6|translation	I_HL	Mascot,ProteinPilot,MaxQuant
49	g6297.t1	---NA---|	I_HL	Mascot
50	g6389.t1	---NA---|	I_HL	Mascot,MaxQuant
51	g6466.t1	cop9 signalosome complex subunit 2|protein complex	I_HL	Mascot
52	g6479.t1	adipocyte plasma membrane-associated protein|cell part	I_HL	Mascot
53	g6505.t1	loc397919 protein|nucleic acid binding	I_HL	Mascot,MaxQuant
54	g7263.t1	sepiapterin reductase|metabolic process	I_HL	Mascot
55	g7472.t1	mannose-1-phosphate guanyltransferase beta|intracellular membrane-bounded organelle	I_HL	Mascot
56	g7507.t1	e3 ufm1-protein ligase 1 homolog|ligase activity	I_HL	Mascot
57	g7603.t1	kap family p-loop domain containing protein|cell part	I_HL	Mascot
58	g7616.t1	e3 ubiquitin-protein ligase huwe1|ubiquitin-protein ligase activity	I_HL	Mascot
59	g7798.t1	metallo-beta-lactamase domain-containing protein 1-like|hydrolase activity	I_HL	Mascot
60	g8269.t1	cyclin-dependent kinase 5 activator|synaptic transmission	I_HL	Mascot
61	g8660.t1	---NA---|	I_HL	Mascot
62	g8678.t1	eukaryotic translation initiation factor 3 subunit f|translation	I_HL	Mascot,MaxQuant
63	g8693.t1	mediator of rna polymerase ii transcription subunit 14-like|multicellular organismal process	I_HL	Mascot
64	g8723.t1	---NA---|	I_HL	Mascot
65	g8752.t1	cob yrinic acid -diamide mitochondrial-like|cobalamin metabolic process	I_HL	Mascot
66	g8775.t1	histone h2b|nucleosome	I_HL	Mascot
67	g9007.t1	---NA---|	I_HL	Mascot,ProteinPilot,Sequest,MaxQuant
68	g9110.t1	protein sulp-6|plasma membrane part	I_HL	Mascot
69	g9167.t1	zinc finger protein|cell part	I_HL	Mascot
70	g9207.t1	voltage-dependent anion channel 1|binding	I_HL	Mascot,MaxQuant
71	g9289.t1	protein tom- isoform e|synaptic vesicle exocytosis	I_HL	Mascot
72	g9307.t1	hypothetical protein LOAG_05514 [Loa loa]|structural constituent of ribosome	I_HL	Mascot
73	g9379.t1	beta- -n-acetylgalactosaminyltransferase bre-4|regulation of Notch signaling pathway	I_HL	Mascot
74	g9449.t1	ribosomal protein s21|nucleic acid binding	I_HL	Mascot
75	g9466.t1	uncharacterized protein loc576686 isoform 1|	I_HL	Mascot
76	g9586.t1	17-beta-hydroxysteroid dehydrogenase type 6|metabolic process	I_HL	Mascot
77	g9655.t1	growth hormone-inducible transmembrane protein|integral to membrane	I_HL	Mascot
78	g9658.t1	rab small monomeric gtpase|GTP binding	I_HL	Mascot
79	g10507.t1	60s ribosomal protein l23a-like|translation	I_HL	Mascot
80	g10517.t1	phosphatidylinositol-specific phospholipase c|cell part	I_HL	MaxQuant
81	g10535.t1	cadherin domain containing protein|calcium ion binding	I_HL	Mascot
82	g10621.t1	salivary glue protein sgs-3 precursor|	I_HL	Mascot,MaxQuant
83	g10748.t1	---NA---|	I_HL	Mascot
84	g10773.t1	---NA---|	I_HL	Mascot
85	g11104.t1	ebna1 binding protein 2-like|genitalia development	I_HL	Mascot
86	g11142.t1	---NA---|protein folding	I_HL	Mascot
87	g11187.t1	zinc finger miz domain-containing protein 1|zinc ion binding	I_HL	Mascot
88	g11204.t1	pan domain containing protein|	I_HL	Mascot,MaxQuant
89	g11350.t1	multidrug resistance-associated protein 1-like|drug transport	I_HL	Mascot
90	g11532.t1	low quality protein|C:nucleosome	I_HL	Mascot
91	g11906.t1	ribosomal rna methyltransferase 2|ribosome biogenesis	I_HL	Mascot
92	g12061.t1	protein isoform b|lipid storage	I_HL	Mascot
93	g12162.t1	---NA---|	I_HL	Mascot,MaxQuant
94	g12325.t1	protein isoform b|embryo development ending in birth or egg hatching	I_HL	Mascot
95	g12513.t1	proton-coupled folate transporter|integral to membrane	I_HL	Mascot
96	g12616.t1	protein wago-1|protein binding	I_HL	Mascot,ProteinPilot,MaxQuant
97	g12664.t1	uncharacterized protein c6orf136 homolog|	I_HL	Mascot
98	g12898.t1	ubiquitin carboxyl-terminal hydrolase 8|ubiquitin thiolesterase activity	I_HL	Mascot
99	g12959.t1	protein isoform b|receptor binding	I_HL	Mascot,MaxQuant
100	g12983.t1	udp-glucuronosyltransferase ugt-47|metabolic process	I_HL	Mascot
101	g12996.t1	yr51_caeel ame|P:molting cycle, protein-based cuticle	I_HL	Mascot,ProteinPilot,MaxQuant
102	g13060.t1	eukaryotic translation initiation factor 3 subunit h|larval development	I_HL	Mascot,ProteinPilot,MaxQuant
103	g13075.t1	---NA---|	I_HL	Mascot
104	g13257.t1	probable signal peptidase complex subunit 2|binding	I_HL	Mascot,ProteinPilot
105	g13323.t1	cullin 3|cell surface receptor signaling pathway	I_HL	Mascot
106	g13347.t1	protein isoform a|regulation of growth rate	I_HL	Mascot
107	g13545.t1	protein daf- isoform b|ligand-activated sequence-specific DNA binding RNA polymerase II transcription factor activity	I_HL	Mascot
108	g13869.t1	insulin-like growth factor 2 mrna-binding protein 1|RNA binding	I_HL	Mascot
109	g13961.t1	cap-gly domain containing protein|helicase activity	I_HL	Mascot
110	g13980.t1	elongator complex protein 3|cation binding	I_HL	Mascot
111	g14053.t1	citron rho-interacting kinase|transferase activity, transferring phosphorus-containing groups	I_HL	Mascot
112	g14143.t1	arginine--trna cytoplasmic|intracellular membrane-bounded organelle	I_HL	Mascot
113	g14177.t1	---NA---|	I_HL	Mascot,ProteinPilot,MaxQuant
114	g14355.t1	dynactin subunit 2|mitotic cell cycle	I_HL	Mascot,ProteinPilot,MaxQuant
115	g14433.t1	lea5 protein|	I_HL	Mascot,ProteinPilot,MaxQuant
116	g14532.t1	kinetochore-associated protein 1-like|	I_HL	Mascot
117	g14554.t1	grip and coiled-coil domain-containing protein 2|organelle organization	I_HL	Mascot
118	g14742.t1	phospholipase ddhd1|protein localization	I_HL	Mascot
119	g14914.t1	protein|protein binding	I_HL	Mascot
120	g15004.t1	protein fam38b|mechanically-gated ion channel activity	I_HL	Mascot
121	g15020.t1	nuclear receptor-binding protein|ATP binding	I_HL	Mascot,ProteinPilot,MaxQuant
122	g15031.t1	dihydroorotate dehydrogenase mitochondrial|organelle inner membrane	I_HL	Mascot
123	g15190.t1	ser thr protein phosphatase family protein|hydrolase activity	I_HL	Mascot
124	g15218.t1	mitochondrial carrier homolog 2|membrane	I_HL	Mascot,MaxQuant
125	g15226.t1	eukaryotic translation initiation factor 5|embryo development	I_HL	Mascot,MaxQuant
126	g15242.t1	transmembrane protein 55b-like|cell part	I_HL	Mascot
127	g15372.t1	retinol dehydrogenase 13|metabolic process	I_HL	Mascot,MaxQuant
128	g15405.t1	peroxisomal multifunctional enzyme type 2 isoform 2|steroid dehydrogenase activity, acting on the CH-OH group of donors, NAD or NADP as acceptor	I_HL	Mascot,ProteinPilot,Sequest,MaxQuant
129	g15451.t1	histone h3|intracellular membrane-bounded organelle	I_HL	Mascot
130	g15566.t1	histone|central nervous system development	I_HL	Mascot,ProteinPilot
131	g15639.t1	chondroitin proteoglycan 4|	I_HL	Mascot,ProteinPilot,2D,MaxQuant
132	g15671.t1	protein tumorous imaginal mitochondrial-like|embryo development	I_HL	Mascot
133	g15792.t1	cop9 signalosome complex subunit 4|small protein activating enzyme activity	I_HL	Mascot,MaxQuant
134	g16070.t1	archain 1|molting cycle, protein-based cuticle	I_HL	Mascot
135	g16079.t1	cre-fbn-1 protein|protein binding	I_HL	Mascot,MaxQuant
136	g16125.t1	poly binding protein 8|nucleic acid binding	I_HL	Mascot
137	gc6184.t1	---NA---|	I_HL	Mascot
138	gc8679.t1	---NA---|	I_HL	Mascot
139	gb862.t1	---NA---|	I_HL	Mascot
140	gb2654.t1	---NA---|	I_HL	Mascot
141	gb5790.t1	---NA---|	I_HL	Mascot
142	gb7795.t1	---NA---|	I_HL	Mascot
143	gb8088.t1	---NA---|	I_HL	Mascot
144	gb11386.t1	---NA---|	I_HL	Mascot
145	gb12074.t1	---NA---|	I_HL	Mascot
146	gb14712.t1	---NA---|	I_HL	Mascot
147	gb15639.t1	---NA---|	I_HL	Mascot
148	gb16021.t1	protein clasp-2|binding	I_HL	Mascot
149	gb17442.t1	---NA---|	I_HL	Mascot
150	gb19466.t1	---NA---|	I_HL	Mascot
151	gb20695.t1	---NA---|	I_HL	Mascot
152	gb21661.t1	---NA---|	I_HL	Mascot
153	gb24004.t1	---NA---|	I_HL	Mascot
154	gb30628.t1	---NA---|	I_HL	Mascot
155	gb32093.t1	---NA---|	I_HL	Mascot
157	g269.t1	v-type proton atpase catalytic subunit a|cation-transporting ATPase activity	I_C	Mascot,ProteinPilot,Sequest	YES
158	g437.t1	g protein-coupled receptor kinase 4|signal transducer activity	I_C	Mascot	YES
159	g684.t1	mitochondrial carrier protein|lipid localization	I_C	Mascot	YES
160	g754.t1	trehalose 6-phosphate synthase|multicellular organismal aging	I_C	Mascot	YES
161	g775.t1	protein dhs-27|cellular process	I_C	Mascot	YES
162	g787.t1	hydroxyacylglutathione hydrolase|microtubule cytoskeleton	I_C	Mascot	YES
163	g843.t1	protein rgs- isoform c|termination of G-protein coupled receptor signaling pathway	I_C	Mascot	YES
164	g989.t1	hydroxyacid-oxoacid mitochondrial-like|hydrogen transport	I_C	Mascot,ProteinPilot,MaxQuant	YES
165	g1078.t1	db module family protein|	I_C	Mascot	YES
167	g1309.t1	calcineurin b|calcium ion binding	I_C	Mascot	YES
168	g1318.t1	eukaryotic translation initiation factor 3 subunit b|larval development	I_C	Mascot,MaxQuant	YES
169	g1393.t1	protein rpoa- isoform b|nucleolar part	I_C	Mascot	YES
170	g1512.t1	geranylgeranyl transferase type-1 subunit beta|protein prenylation	I_C	Mascot	YES
171	g1536.t1	protein|catalytic activity	I_C	Mascot	YES
172	g1600.t1	ov39 antigen|sequence-specific DNA binding	I_C	Mascot,MaxQuant	YES
173	g1849.t1	protein isoform b|metal ion binding	I_C	Mascot	YES
174	g2055.t1	---NA---|	I_C	Mascot	YES
175	g2254.t1	phd-finger family protein|protein binding	I_C	Mascot	YES
176	g2589.t1	tfiih basal transcription factor complex helicase xpb subunit|macromolecule localization	I_C	Mascot	YES
177	g2687.t1	protein isoform a|embryo development	I_C	Mascot	YES
178	g2789.t1	kinesin motor domain containing protein|anatomical structure morphogenesis	I_C	Mascot	YES
180	g3256.t1	uridine 5 -monophosphate synthase|binding	I_C	Mascot,MaxQuant	YES
181	g3295.t1	aldehyde dehydrogenase|oxidoreductase activity, acting on the aldehyde or oxo group of donors, NAD or NADP as acceptor	I_C	Mascot,ProteinPilot,MaxQuant	YES
182	g3368.t1	protein acs-14|catalytic activity	I_C	Mascot	YES
183	g3565.t1	aldehyde dimeric nadp-preferring|developmental process	I_C	Mascot	YES
184	g3715.t1	atypical protein kinase c|membrane budding	I_C	Mascot	YES
186	g4123.t1	probable atp-dependent rna helicase ythdc2-like|nucleic acid binding	I_C	Mascot	YES
187	g4192.t1	von willebrand factor type egf and pentraxin domain-containing protein 1|carbohydrate binding	I_C	Mascot	YES
188	g4303.t1	innexin unc-9|regulation of growth rate	I_C	Mascot	YES
189	g4360.t1	thioredoxin-like protein 1-like|glycerol ether metabolic process	I_C	Mascot	YES
190	g4445.t1	eukaryotic translation initiation factor 2 subunit 3|translation	I_C	Mascot	YES
156	g163.t1	---NA---|	I_C	Mascot
166	g1123.t1	e3 ubiquitin-protein ligase ubr3-like|ubiquitin-protein ligase activity	I_C	Mascot
179	g2919.t1	---NA---|	I_C	Mascot,ProteinPilot
185	g3738.t1	phytanoyl- peroxisomal-like|oxidoreductase activity, acting on single donors with incorporation of molecular oxygen, incorporation of two atoms of oxygen	I_C	Mascot
191	g4560.t1	uncharacterized protein kiaa0564-like|intracellular membrane-bounded organelle	I_C	Mascot
192	g4636.t1	---NA---|	I_C	Mascot
193	g4637.t1	---NA---|	I_C	Mascot
194	g4926.t1	---NA---|G-protein coupled receptor activity	I_C	Mascot
195	g5046.t1	cre-unc-61 protein|nucleoside-triphosphatase activity	I_C	Mascot
196	g5290.t1	hypothetical protein Bm1_50515 [Brugia malayi]|	I_C	Mascot
197	g5304.t1	protein nep- isoform a|metalloendopeptidase activity	I_C	Mascot
198	g5314.t1	calcium calmodulin-dependent protein kinase type 1|protein binding	I_C	Mascot
199	g5495.t1	cre-cdh-8 protein|calcium ion binding	I_C	Mascot
200	g5817.t1	acyl-coenzyme a thioesterase mitochondrial-like|hydrolase activity	I_C	Mascot
201	g5846.t1	dna replication licensing factor mcm3|purine ribonucleoside triphosphate catabolic process	I_C	Mascot
202	g5941.t1	surp module family protein|RNA binding	I_C	Mascot
203	g5948.t1	utp--glucose-1-phosphate uridylyltransferase|UDP-glucuronate metabolic process	I_C	Mascot
204	g5970.t1	inner centromere protein|microtubule associated complex	I_C	Mascot
205	g6123.t1	selenocysteine-specific elongation factor|GTPase activity	I_C	Mascot
206	g6264.t1	---NA---|	I_C	Mascot,MaxQuant
207	g6359.t1	3-oxoacyl-acyl-carrier-protein reductase|metabolic process	I_C	Mascot,ProteinPilot
208	g6504.t1	protein sams- isoform a|metal ion binding	I_C	Mascot,MaxQuant
209	g6516.t1	protein|triglyceride lipase activity	I_C	Mascot,ProteinPilot,MaxQuant
210	g6611.t1	regulator of microtubule dynamics protein 1|protein binding	I_C	Mascot
211	g6713.t1	eukaryotic initiation factor 4a-iii-like|translation	I_C	Mascot,MaxQuant
212	g6745.t1	protein mrps-34|regulation of growth rate	I_C	Mascot
213	g6748.t1	protein mlt- isoform g|serine-type endopeptidase inhibitor activity	I_C	Mascot
214	g6768.t1	cuticle collagen dpy-7|collagen	I_C	Mascot
215	g7176.t1	solute carrier family 2|substrate-specific transmembrane transporter activity	I_C	Mascot
216	g7293.t1	ribosome maturation protein sbds-like|translation	I_C	Mascot
217	g7320.t1	zinc finger ccch domain-containing protein 10|tissue morphogenesis	I_C	Mascot
218	g7520.t1	protein isoform b|	I_C	Mascot
219	g7521.t1	dolichol-phosphate mannosyltransferase|binding	I_C	Mascot
220	g7559.t1	carbonic anhydrase|carbonate dehydratase activity	I_C	Mascot,ProteinPilot,MaxQuant
221	g7583.t1	protein rig- isoform d|multicellular organism growth	I_C	Mascot
222	g7600.t1	egf-like domain containing protein|protein binding	I_C	Mascot
223	g7672.t1	alanine--glyoxylate aminotransferase mitochondrial|transaminase activity	I_C	Mascot
224	g8055.t1	macrophage mannose receptor 1|carbohydrate binding	I_C	Mascot
225	g8276.t1	dna-dependent rna polymerase|axonogenesis	I_C	Mascot
226	g8371.t1	inositol monophosphatase 1-like|phosphatase activity	I_C	Mascot,ProteinPilot,MaxQuant
227	g8740.t1	disks large homolog 1 isoform 4|cell-cell junction	I_C	Mascot,MaxQuant
228	g8836.t1	enoyl- hydratase carnithine racemase|catalytic activity	I_C	Mascot
229	g8876.t1	abhydrolase domain-containing protein 3|carboxylesterase activity	I_C	Mascot
230	g8963.t1	protein isoform a|intrinsic to membrane	I_C	Mascot
231	g9267.t1	histone 3|intracellular membrane-bounded organelle	I_C	Mascot
232	g9316.t1	protein tba-5|cytoskeleton organization	I_C	Mascot,MaxQuant
233	g9319.t1	dna primase large subunit|DNA primase activity	I_C	Mascot
234	g9344.t1	---NA---|	I_C	Mascot
235	g9354.t1	rgs-gaip interacting protein gipc|multicellular organismal aging	I_C	Mascot
236	g9395.t1	protein lec- isoform b|carbohydrate binding	I_C	Mascot,MaxQuant
237	g9463.t1	protein oxy-5|proteolysis	I_C	Mascot
238	g9558.t1	calcineurin-binding protein cabin-1|protein binding	I_C	Mascot
239	g9741.t1	histone acetyltransferase kat2b|transcription, DNA-dependent	I_C	Mascot
240	g9824.t1	lin-24 like family member|binding	I_C	Mascot
241	g10073.t1	rab-like protein 5|GTP binding	I_C	Mascot
242	g10078.t1	carboxypeptidase a1-like|cell fraction	I_C	Mascot
243	g10140.t1	eukaryotic translation initiation factor 3 subunit k|translation initiation factor activity	I_C	Mascot
244	g10202.t1	transthyretin-like protein 5|metabolic process	I_C	Mascot
245	g10332.t1	glyoxalase domain-containing protein 4|multicellular organismal aging	I_C	Mascot,ProteinPilot,Sequest,MaxQuant
246	g10338.t1	protein fnci- isoform b|DNA repair	I_C	Mascot
247	g10341.t1	protein maco-1|integral to membrane	I_C	Mascot
248	g10367.t1	protein cyp- isoform a|multicellular organismal aging	I_C	Mascot
249	g10418.t1	peptidase family m3 containing protein|metalloendopeptidase activity	I_C	Mascot
250	g10426.t1	anion exchange protein 3-like|inorganic anion exchanger activity	I_C	Mascot
251	g10614.t1	---NA---|	I_C	Mascot
252	g10615.t1	---NA---|	I_C	Mascot
253	g10670.t1	protein cpi- isoform a|cysteine-type endopeptidase inhibitor activity	I_C	Mascot
254	g10803.t1	---NA---|nucleotide binding	I_C	Mascot
255	g11043.t1	n-alpha-acetyltransferase catalytic subunit|intracellular part	I_C	2D,MaxQuant
256	g11178.t1	glucose-6-phosphate 1-dehydrogenase|glucose-6-phosphate dehydrogenase activity	I_C	Mascot,MaxQuant
257	g11303.t1	---NA---|	I_C	Mascot
258	g11494.t1	major sperm protein|intracellular non-membrane-bounded organelle	I_C	Mascot
259	g11507.t1	---NA---|	I_C	Mascot
260	g11557.t1	---NA---|	I_C	Mascot
261	g11616.t1	cuticle collagen 6|structural constituent of cuticle	I_C	Mascot
262	g11795.t1	mitochondrial lon protease-like protein|ATP-dependent peptidase activity	I_C	Mascot,ProteinPilot
263	g11804.t1	rho gtpase-activating protein 20|regulation of growth rate	I_C	Mascot
264	g11845.t1	---NA---|	I_C	Mascot
265	g11847.t1	ubiquitin-conjugating enzyme e2 g2|cellular protein modification process	I_C	Mascot
266	g11885.t1	rapamycin-insensitive companion of mtor|binding	I_C	Mascot
267	g11925.t1	phosphorylase b kinase regulatory subunit alpha|catalytic activity	I_C	Mascot
268	g11929.t1	serine threonine-protein kinase tousled-like 1|protein phosphorylation	I_C	Mascot
269	g12077.t1	cre-grd-6 protein|	I_C	Mascot,MaxQuant
270	g12109.t1	cyclin-dependent kinase 19|protein serine/threonine kinase activity	I_C	Mascot
271	g12182.t1	---NA---|	I_C	Mascot
272	g12218.t1	mitogen-activated protein kinase kinase kinase 15|ATP binding	I_C	Mascot
273	g12541.t1	39s ribosomal protein mitochondrial-like|regulation of growth rate	I_C	Mascot,ProteinPilot,MaxQuant
274	g12685.t1	chymotrypsin-like serine protease precursor|serine-type endopeptidase activity	I_C	Mascot,MaxQuant
275	g12770.t1	cullin-5|insoluble fraction	I_C	Mascot
276	g12778.t1	peroxisome assembly factor partial|protein binding	I_C	Mascot
277	g12888.t1	cub and sushi domain-containing protein 1|transport	I_C	Mascot
278	g12911.t1	transmembrane anterior posterior transformation protein 1|intrinsic to membrane	I_C	Mascot
279	g12944.t1	neuron navigator 2|anatomical structure morphogenesis	I_C	Mascot
280	g13063.t1	reticulon-4-interacting protein mitochondrial|zinc ion binding	I_C	Mascot
281	g13119.t1	cathepsin l|proteolysis	I_C	Mascot
282	g13390.t1	60s ribosomal protein l37a|structural constituent of ribosome	I_C	Mascot
283	g13419.t1	translocon-associated protein subunit alpha|embryo development	I_C	Mascot
284	g13453.t1	protein|protein binding	I_C	Mascot
285	g13844.t1	otu-like cysteine protease family protein|	I_C	Mascot
286	g13875.t1	creb-binding protein|receptor binding	I_C	Mascot
287	g13972.t1	msp domain-containing protein|intracellular non-membrane-bounded organelle	I_C	Mascot
288	g14212.t1	tetratricopeptide repeat protein 5|protein binding	I_C	Mascot
289	g14406.t1	---NA---|	I_C	Mascot
290	g14553.t1	wd repeat-containing protein 6|protein binding	I_C	Mascot
291	g14752.t1	thioredoxin-like protein|protein folding	I_C	ProteinPilot
292	g14911.t1	maternal protein pumilio|ribonucleoprotein granule	I_C	Mascot
293	g15018.t1	vacuolar protein sorting-associated protein 72|vulval development	I_C	Mascot
294	g15078.t1	---NA---|	I_C	Mascot
295	g15092.t1	secreted salivary protein|regulation of growth rate	I_C	Mascot
296	g15553.t1	probable molybdopterin binding domain containing protein|Mo-molybdopterin cofactor biosynthetic process	I_C	Mascot
297	g15650.t1	solute carrier family 13 member 5|insoluble fraction	I_C	Mascot
298	g15693.t1	kynurenine-oxoglutarate transaminase|lipid localization	I_C	Mascot,ProteinPilot,MaxQuant
299	g15851.t1	casein kinase alpha 1|microtubule organizing center	I_C	Mascot
300	g15899.t1	vacuolar protein sorting-associated protein 4b|organelle organization	I_C	Mascot
301	g16088.t1	protein ttn- isoform d|protein binding	I_C	Mascot
302	g16165.t1	---NA---|proteolysis	I_C	Mascot
303	gc6251.t1	matrix metalloproteinase-25|extracellular region part	I_C	Mascot
304	gc12410.t1	---NA---|	I_C	Mascot
305	gc12541.t1	---NA---|	I_C	Mascot
306	gc13063.t1	metallopeptidase m13 family|metalloendopeptidase activity	I_C	Mascot
307	gb279.t1	---NA---|	I_C	Mascot
308	gb893.t1	---NA---|	I_C	Mascot
309	gb4492.t1	---NA---|	I_C	Mascot
310	gb6357.t1	---NA---|	I_C	Mascot
311	gb8360.t1	---NA---|	I_C	Mascot
312	gb8394.t1	---NA---|	I_C	Mascot
313	gb8516.t1	---NA---|	I_C	Mascot
314	gb12359.t1	---NA---|	I_C	Mascot
315	gb16147.t1	---NA---|	I_C	Mascot
316	gb17502.t1	---NA---|	I_C	Mascot
317	gb20984.t1	---NA---|	I_C	Mascot
318	gb21332.t1	---NA---|	I_C	Mascot
319	gb22453.t1	---NA---|	I_C	Mascot
320	gb26912.t1	---NA---|	I_C	Mascot
321	gb27118.t1	---NA---|	I_C	Mascot
322	gb27177.t1	---NA---|	I_C	Mascot
323	gb27867.t1	---NA---|	I_C	Mascot
324	gb29312.t1	---NA---|	I_C	Mascot
325	gb29793.t1	---NA---|	I_C	Mascot
326	gb31949.t1	---NA---|	I_C	Mascot
327	gb32506.t1	---NA---|	I_C	Mascot
328	gb32970.t1	---NA---|	I_C	Mascot
329	gb33701.t1	protein unc- isoform a|protein transport	I_C	Mascot
505	g32.t1	uncharacterized protein c5orf4 homolog|iron ion binding	I	Mascot	YES
506	g156.t1	lysine-specific demethylase 5b|histone H3-K4 demethylation	I	Mascot	YES
507	g259.t1	recepotor type guanyly cyclase|intrinsic to membrane	I	Mascot	YES
508	g312.t1	sex peptide receptor|G-protein coupled receptor activity	I	Mascot	YES
509	g329.t1	inositol polyphosphate-5- 40kda|inositol or phosphatidylinositol phosphatase activity	I	Mascot	YES
511	g523.t1	pan domain containing protein|multicellular organismal development	I	Mascot	YES
514	g625.t1	protein klp-15|microtubule motor activity	I	Mascot	YES
515	g662.t1	hypothetical protein CRE_15301 [Caenorhabditis remanei]|protein binding	I	Mascot	YES
517	g732.t1	rab3 gtpase-activating protein catalytic subunit isoform 2|intracellular organelle	I	Mascot	YES
518	g761.t1	troponin family protein|cytoskeletal protein binding	I	Mascot	YES
519	g862.t1	transcription initiation factor alpha subunit superfamily|multicellular organismal aging	I	Mascot	YES
520	g957.t1	calmodulin isoform 7|nuclear lumen	I	Mascot	YES
521	g962.t1	protein aqp- isoform b|water transmembrane transporter activity	I	Mascot	YES
523	g1053.t1	atpase family aaa domain-containing protein 3-like|nucleoside-triphosphatase activity	I	Mascot	YES
525	g1092.t1	yrmc_caeel ame|F:protein binding	I	Mascot	YES
526	g1095.t1	gut esterase 1|hydrolase activity	I	Mascot	YES
528	g1114.t1	calcium homeostasis modulator protein 2-like|integral to membrane	I	Mascot	YES
530	g1162.t1	hypothetical protein CAEBREN_08958 [Caenorhabditis brenneri]|	I	Mascot	YES
532	g1164.t1	transformation transcription domain-associated protein|intracellular organelle	I	Mascot	YES
533	g1219.t1	amiloride-sensitive sodium channel family protein|rhythmic process	I	Mascot	YES
534	g1242.t1	isoform a|metabolic process	I	MaxQuant	YES
535	g1302.t1	very low-density lipoprotein receptor|system development	I	Mascot	YES
537	g1352.t1	intraflagellar transport 74 homolog|response to stimulus	I	Mascot	YES
538	g1373.t1	calcium binding egf domain-containing protein|receptor activity	I	Mascot	YES
539	g1392.t1	dna-directed rna polymerase i subunit rpa1-like|DNA binding	I	Mascot	YES
540	g1437.t1	cadherin domain containing protein|embryo development	I	Mascot	YES
541	g1451.t1	cre-tag-280 protein|	I	Mascot	YES
542	g1582.t1	upf0551 protein c8orf38 mitochondrial-like|biosynthetic process	I	Mascot	YES
544	g1711.t1	histone-lysine n-methyltransferase ehmt2-like|cellular process	I	Mascot	YES
545	g1781.t1	peptidase s9 prolyl oligopeptidase active site domain-containing protein|proteolysis	I	Mascot	YES
546	g1840.t1	heparan sulfate 2-o-sulfotransferase 1|multicellular organism growth	I	Mascot	YES
547	g1846.t1	s-adenosyl-methionine cycloartenol-c24-|NADP catabolic process	I	Mascot	YES
548	g1913.t1	complement component c6|	I	Mascot	YES
550	g1932.t1	myb-binding protein 1a-like|transport	I	Mascot	YES
551	g2013.t1	Protein W03A5.4 [Caenorhabditis elegans]|lipid localization	I	Mascot	YES
552	g2035.t1	protein nhr- isoform a|ligand-activated sequence-specific DNA binding RNA polymerase II transcription factor activity	I	Mascot	YES
553	g2060.t1	spe-9|regulation of gene expression	I	Mascot	YES
554	g2079.t1	hypothetical protein PIIN_03899 [Piriformospora indica DSM 11827]|DNA-dependent transcription, initiation	I	Mascot	YES
555	g2234.t1	---NA---|	I	Mascot	YES
556	g2299.t1	atp-dependent helicase brm-like|DNA binding	I	Mascot	YES
557	g2302.t1	histone acetyltransferase type b catalytic subunit|embryo development	I	Mascot	YES
558	g2304.t1	cell division protease ftsh|cellular process	I	Mascot	YES
559	g2360.t1	r3h domain-containing protein 2|nucleic acid binding	I	Mascot	YES
560	g2400.t1	---NA---|	I	Mascot	YES
561	g2401.t1	ganp family protein|receptor activity	I	Mascot	YES
562	g2436.t1	---NA---|zinc ion binding	I	Mascot	YES
563	g2501.t1	pab-dependent poly -specific ribonuclease subunit 3-like|microtubule organizing center	I	Mascot	YES
564	g2556.t1	carbonyl reductase|metabolic process	I	Mascot	YES
565	g2558.t1	leucine-zipper-containing transcription factor lzf|cellular response to stress	I	Mascot	YES
566	g2751.t1	ck1 ttbkl protein kinase|lipid localization	I	Mascot	YES
567	g2824.t1	cell division protein|multicellular organismal reproductive behavior	I	Mascot	YES
568	g2858.t1	serine threonine-protein phosphatase pp1-gamma catalytic subunit|phosphoprotein phosphatase activity	I	Mascot	YES
569	g2915.t1	poly(adp-ribose) polymerase pme-5|protein binding	I	Mascot	YES
570	g2926.t1	egl nine homolog 1-like|multicellular organismal aging	I	Mascot	YES
571	g3012.t1	zinc finger protein|zinc ion binding	I	Mascot	YES
572	g3028.t1	mms19 nucleotide excision repair protein homolog|binding	I	Mascot	YES
573	g3037.t1	Hypothetical protein CBG17891 [Caenorhabditis briggsae]|	I	Mascot	YES
574	g3042.t1	condensin-2 complex subunit h2|chromosome condensation	I	Mascot	YES
575	g3054.t1	metalloproteinase inhibitor tag-225|protein binding	I	Mascot	YES
576	g3061.t1	cre-nrx-1 protein|presynaptic active zone	I	Mascot	YES
577	g3102.t1	rna dependent rna polymerase|gamete generation	I	Mascot	YES
579	g3207.t1	protein lpin-1|	I	Mascot	YES
581	g3232.t1	heterogeneous nuclear ribonucleoprotein|RNA binding	I	Mascot	YES
582	g3277.t1	replication factor c subunit 1|larval development	I	Mascot	YES
583	g3350.t1	rna helicase|spliceosomal complex	I	Mascot	YES
586	g3421.t1	tau-tubulin kinase 1|protein kinase activity	I	Mascot	YES
587	g3430.t1	protein kup-1|nucleotide binding	I	Mascot	YES
588	g3491.t1	c-type lectin|carbohydrate binding	I	Mascot	YES
589	g3513.t1	nuclear pore complex protein nup54-like isoform 2|hexose transport	I	Mascot	YES
590	g3577.t1	cre-srx-12 protein|transmembrane signaling receptor activity	I	Mascot	YES
591	g3651.t1	sigma non-opioid intracellular receptor 1|membrane	I	Mascot	YES
592	g3699.t1	denn domain-containing protein 5a|regulation of metabolic process	I	Mascot	YES
594	g3718.t1	5 -3 exoribonuclease 1|5'-3' exonuclease activity	I	Mascot	YES
595	g3779.t1	trans-2-enoyl- mitochondrial|zinc ion binding	I	Mascot	YES
597	g4106.t1	coiled-coil and c2 domain-containing protein 1a|regulation of cellular process	I	Mascot	YES
598	g4114.t1	neighbor of cox4-like|	I	Mascot	YES
599	g4138.t1	cre-smp-1 protein|semaphorin-plexin signaling pathway	I	Mascot	YES
601	g4208.t1	myelin expression factor 2|nucleic acid binding	I	Mascot	YES
602	g4220.t1	protein crtc-1|cAMP response element binding protein binding	I	Mascot	YES
603	g4224.t1	sorting nexin-2-like|embryo development	I	Mascot	YES
604	g4226.t1	domain-containing protein|intracellular	I	Mascot	YES
605	g4292.t1	protein isoform a|membrane	I	Mascot	YES
606	g4325.t1	protein isoform b|protein binding	I	Mascot	YES
607	g4358.t1	multidrug resistance protein 1|ATP binding	I	Mascot	YES
608	g4359.t1	protein cogc-1|anatomical structure morphogenesis	I	Mascot	YES
609	g4365.t1	casein kinase ii subunit alpha|protein phosphorylation	I	Mascot	YES
611	g4446.t1	protein asic-1|integral to membrane	I	Mascot	YES
894	gc548.t1	---NA---|	I	Mascot	YES
510	g370.t1	degenerin unc-8|response to stimulus	I	Mascot
512	g591.t1	cre-lin-14 protein|system development	I	Mascot
513	g600.t1	mitochondrial protein import|protein binding	I	Mascot
516	g665.t1	kinesin-like protein kif19|microtubule motor activity	I	Mascot
522	g1012.t1	lim domain containing protein|protein binding	I	Mascot
524	g1066.t1	3 -5 exonuclease family protein|nucleic acid binding	I	Mascot
527	g1106.t1	delta -sterol reductase-like|intrinsic to membrane	I	Mascot
529	g1159.t1	endoplasmic reticulum metallopeptidase 1|proteolysis	I	Mascot
531	g1163.t1	hypothetical protein LOAG_05945 [Loa loa]|	I	Mascot
536	g1333.t1	---NA---|	I	Mascot
543	g1696.t1	---NA---|	I	Mascot
549	g1928.t1	---NA---|binding	I	Mascot
578	g3117.t1	---NA---|	I	Mascot
580	g3228.t1	---NA---|	I	Mascot
584	g3378.t1	---NA---|	I	Mascot
585	g3380.t1	---NA---|	I	Mascot
593	g3704.t1	---NA---|	I	Mascot
596	g3873.t1	---NA---|	I	Mascot
600	g4177.t1	protein jph-1|	I	Mascot
610	g4377.t1	apoptotic chromatin condensation inducer in the nucleus|nucleic acid binding	I	Mascot
612	g4476.t1	protein gap- isoform f|regulation of Ras protein signal transduction	I	Mascot
613	g4483.t1	---NA---|	I	Mascot
614	g4704.t1	protein isoform a|	I	Mascot
615	g4800.t1	wd repeat-containing protein 44|protein binding	I	Mascot
616	g4816.t1	---NA---|	I	Mascot
617	g5014.t1	tyrosine-protein phosphatase lar-like protein|protein tyrosine phosphatase activity	I	Mascot
618	g5039.t1	intraflagellar transport protein 46 homolog|cell projection	I	Mascot
619	g5085.t1	protein wago-1|protein binding	I	Mascot
620	g5179.t1	ufm1-specific protease 2|hydrolase activity, acting on ester bonds	I	Mascot
621	g5191.t1	---NA---|	I	Mascot
622	g5249.t1	cyclin-g-associated kinase|intracellular part	I	Mascot
623	g5261.t1	mechanosensory protein 2|response to mechanical stimulus	I	Mascot
624	g5273.t1	pak-interacting exchange beta-pix cool-1|Rho guanyl-nucleotide exchange factor activity	I	Mascot
625	g5364.t1	cre-srx-12 protein|integral to membrane	I	Mascot
626	g5424.t1	ras-related protein rap-1b precursor|protein-based cuticle development	I	Mascot
627	g5474.t1	ubiquitin-conjugating enzyme|protein polyubiquitination	I	Mascot
628	g5496.t1	---NA---|	I	Mascot
629	g5500.t1	rna exonuclease 4|exonuclease activity	I	Mascot
630	g5531.t1	methyltransferase-like protein 13 isoform 1|methyltransferase activity	I	Mascot
631	g5568.t1	protein lin-32|transcription, DNA-dependent	I	Mascot
632	g5595.t1	cre-sel-7 protein|regulation of developmental process	I	Mascot
633	g5638.t1	neurogenic locus notch protein|protein binding	I	Mascot
634	g5649.t1	protein isoform a|	I	Mascot
635	g5655.t1	pre-mrna branch site p14-like protein|nucleic acid binding	I	Mascot
636	g5691.t1	mitochondrial fission 1|programmed cell death	I	Mascot
637	g5711.t1	protein|acetylglucosaminyltransferase activity	I	Mascot
638	g5724.t1	xanthine dehydrogenase oxidase|metal ion binding	I	Mascot
639	g5725.t1	---NA---|protein binding	I	Mascot
640	g5826.t1	patatin-like phospholipase domain-containing protein 4|lipid metabolic process	I	Mascot
641	g5874.t1	intraflagellar transport protein 172 homolog|regionalization	I	Mascot
642	g5887.t1	smg-4 upf3 family protein|nucleotide binding	I	Mascot
643	g5920.t1	hypothetical protein LOAG_08148 [Loa loa]|intracellular protein transport	I	Mascot
644	g5944.t1	protein zip- isoform c|transcription, DNA-dependent	I	Mascot
645	g6048.t1	syntaxin 12|protein binding	I	Mascot
646	g6049.t1	protein strawberry notch|nucleic acid binding	I	Mascot
647	g6075.t1	---NA---|	I	Mascot
648	g6084.t1	---NA---|	I	Mascot
649	g6097.t1	protein|	I	Mascot
650	g6115.t1	ras-like protein family member 12|GTP binding	I	Mascot
651	g6126.t1	protein|	I	Mascot
652	g6140.t1	coiled-coil domain-containing protein 93|biological_process	I	Mascot
653	g6215.t1	unconventional snare in the er 1 homolog|sequence-specific DNA binding	I	Mascot
654	g6252.t1	protein kinase domain containing protein|protein tyrosine kinase activity	I	Mascot
655	g6281.t1	phorbol ester diacylglycerol-binding protein unc-13|cation binding	I	Mascot
656	g6287.t1	4-coumarate|F:catalytic activity	I	Mascot
657	g6302.t1	hypothetical protein CAEBREN_31324 [Caenorhabditis brenneri]|DNA binding	I	Mascot
658	g6305.t1	pao retrotransposon peptidase family protein|DNA integration	I	Mascot
659	g6316.t1	leucine rich repeat family protein|regulation of growth rate	I	Mascot
660	g6345.t1	protein pde- isoform b|3',5'-cyclic-GMP phosphodiesterase activity	I	Mascot
661	g6396.t1	---NA---|	I	Mascot
662	g6417.t1	tubulin-specific chaperone d|protein folding	I	Mascot
663	g6468.t1	---NA---|nucleic acid binding	I	Mascot
664	g6554.t1	udp-galactopyranose mutase|multicellular organismal development	I	Mascot
665	g6593.t1	udp-galactose transporter|intrinsic to Golgi membrane	I	Mascot
666	g6595.t1	protein glb-25|regulation of growth rate	I	Mascot
667	g6660.t1	pan domain containing protein|multicellular organismal development	I	Mascot
668	g6700.t1	protein grl-10|binding	I	Mascot
669	g6804.t1	golgi resident protein gcp60|binding	I	Mascot
670	g6818.t1	peptidase family m1 containing protein|proteolysis	I	Mascot
671	g6851.t1	protein isoform b|nucleus	I	Mascot
672	g6902.t1	polyphosphoinositide phosphatase|phosphoric ester hydrolase activity	I	Mascot
673	g6923.t1	abc transporter family protein|ATP binding	I	Mascot
674	g6935.t1	---NA---|	I	Mascot
675	g6942.t1	katanin p80 wd40-containing subunit b1|G-protein coupled receptor activity	I	Mascot
676	g7041.t1	uncharacterized|RNA binding	I	Mascot
677	g7069.t1	protein madf-5|DNA binding	I	Mascot
678	g7130.t1	rna polymerase ii|C:nucleus	I	Mascot
679	g7156.t1	zinc finger a20 and an1 domain-containing stress-associated protein 1|zinc ion binding	I	Mascot
680	g7250.t1	serine protease|binding	I	Mascot
681	g7260.t1	nadph--cytochrome p450 reductase|lipid metabolic process	I	Mascot
682	g7261.t1	guanine nucleotide binding protein (g protein) gamma 2|nucleoside-triphosphatase activity	I	Mascot
683	g7321.t1	phd-finger family protein|histone acetylation	I	Mascot
684	g7326.t1	domain-containing protein|open tracheal system development	I	Mascot
685	g7360.t1	protein ddx-23|nucleic acid binding	I	Mascot
686	g7373.t1	cell division|ATP binding	I	Mascot
687	g7374.t1	protein cdh- isoform b|calcium ion binding	I	Mascot
688	g7432.t1	zinc finger protein|zinc ion binding	I	Mascot
689	g7456.t1	neurogenic locus notch protein 1|protein binding	I	Mascot
690	g7473.t1	domain-containing protein|unfolded protein binding	I	Mascot
691	g7625.t1	cre-bam-2 protein|	I	Mascot
692	g7635.t1	nedd8-conjugating enzyme ube2f-like|nuclear migration	I	Mascot
693	g7643.t1	transmembrane 9 superfamily protein member 4|defense response to bacterium	I	Mascot
694	g7709.t1	phosphatidylinositol 3-kinase catalytic subunit type 3-like|regulation of secretion	I	Mascot
695	g7716.t1	exosome complex exonuclease rrp40|embryo development	I	Mascot
696	g7767.t1	proto-oncogene tyrosine-protein kinase receptor ret- partial|ATP binding	I	Mascot
697	g7777.t1	---NA---|zinc ion binding	I	Mascot
698	g7803.t1	novel immunogenic protein nip-3|	I	Mascot
699	g7820.t1	---NA---|	I	Mascot
700	g7826.t1	---NA---|hormone activity	I	Mascot,ProteinPilot
701	g7894.t1	26s proteasome non-atpase regulatory subunit 10|positive regulation of cellular metabolic process	I	MaxQuant
702	g7907.t1	---NA---|	I	Mascot
703	g8033.t1	atp-dependent rna helicase ddx24|regulation of growth rate	I	Mascot
704	g8097.t1	serpin b5|serine-type endopeptidase inhibitor activity	I	Mascot
705	g8122.t1	hat family dimerisation domain containing protein|nucleic acid binding	I	Mascot
706	g8136.t1	protein nhr- isoform a|regulation of transcription, DNA-dependent	I	Mascot
707	g8142.t1	aladin isoform 1|protein binding	I	Mascot
708	g8194.t1	enhancer of rudimentary homolog|cell cycle	I	Mascot
709	g8223.t1	bloom syndrome protein homolog|organelle organization	I	Mascot
710	g8243.t1	polyadenylation and cleavage factor 11|intracellular protein transport	I	Mascot
711	g8325.t1	protein|	I	Mascot
712	g8360.t1	serine threonine-protein kinase tnni3k|cytoskeletal protein binding	I	Mascot
713	g8404.t1	---NA---|	I	Mascot,ProteinPilot
714	g8485.t1	protein mdf-1|binding	I	Mascot
715	g8504.t1	---NA---|	I	Mascot
716	g8522.t1	protein gtlf3b|N-acetyltransferase activity	I	Mascot
717	g8552.t1	heat repeat-containing protein 1|binding	I	Mascot
718	g8614.t1	protein|	I	Mascot,ProteinPilot
719	g8620.t1	---NA---|	I	Mascot
720	g8629.t1	ph domain containing protein|	I	Mascot
721	g8707.t1	protein pgp-9|ATP binding	I	Mascot
722	g8708.t1	uncharacterized protein c4orf14 homolog|GTP binding	I	Mascot
723	g8810.t1	ribonuclease zc3h12a|cell part	I	Mascot
724	g8854.t1	---NA---|	I	Mascot
725	g8885.t1	e3 ubiquitin-protein ligase mib2-like|protein binding	I	Mascot
726	g8895.t1	---NA---|	I	Mascot
727	g8899.t1	tyrosine-protein kinase kin-31|ATP binding	I	Mascot
728	g8903.t1	cytoplasmic dynein 1 intermediate chain 2|microtubule organizing center	I	Mascot
729	g8990.t1	protein isoform a|embryo development	I	Mascot
730	g9015.t1	hypothetical protein Bm1_24555 [Brugia malayi]|	I	Mascot
731	g9029.t1	nap protein|metabolic process	I	Mascot
732	g9035.t1	glycoside hydrolases|serine-type endopeptidase activity	I	Mascot
733	g9091.t1	cullin-1|proteasomal ubiquitin-dependent protein catabolic process	I	Mascot
734	g9093.t1	coiled-coil domain-containing protein 85c- partial|protein binding	I	Mascot
735	g9122.t1	---NA---|	I	Mascot
736	g9187.t1	nuclear hormone receptor family member nhr-213|sequence-specific DNA binding transcription factor activity	I	Mascot
737	g9198.t1	pinin sdk mema protein conserved region containing protein|nucleus	I	Mascot
738	g9291.t1	phospholipase a2-like protein|lipid catabolic process	I	Mascot
739	g9434.t1	camk pkd protein kinase|insoluble fraction	I	Mascot
740	g9513.t1	zinc finger protein 721|nucleic acid binding	I	Mascot
741	g9535.t1	eukaryotic translation initiation factor 3 subunit c|translation initiation factor activity	I	Mascot
742	g9542.t1	det1 homolog|biological_process	I	Mascot
743	g9548.t1	domain-containing protein|guanyl-nucleotide exchange factor activity	I	Mascot
744	g9563.t1	trna modification gtpase family protein|primary metabolic process	I	Mascot
745	g9582.t1	protein argonaute-4-like|protein binding	I	Mascot
746	g9649.t1	cyanate hydratase|carbon-oxygen lyase activity	I	Mascot
747	g9674.t1	protein col-150|structural constituent of cuticle	I	Mascot,ProteinPilot
748	g9695.t1	hypothetical protein CAEBREN_12187 [Caenorhabditis brenneri]|	I	Mascot
749	g9779.t1	protein col-53|integral to membrane	I	Mascot
750	g9785.t1	hypothetical protein WUBG_07680 [Wuchereria bancrofti]|	I	Mascot
751	g9830.t1	protein ztf-18|nucleic acid binding	I	Mascot
752	g9849.t1	dna polymerase i|hydrolase activity	I	Mascot
753	g9864.t1	glutamate-rich wd repeat containing 1|protein binding	I	Mascot
754	g9891.t1	---NA---|	I	Mascot
755	g9914.t1	---NA---|	I	Mascot
756	g9939.t1	ap-2 complex subunit sigma|anatomical structure morphogenesis	I	Mascot
757	g9952.t1	kinesin light chain|cytoskeletal protein binding	I	Mascot
758	g9987.t1	hypothetical protein [Brugia malayi]|	I	Mascot
759	g10063.t1	---NA---|nucleic acid binding	I	Mascot
760	g10116.t1	protein|	I	Mascot
761	g10158.t1	hypothetical protein CAEBREN_29041 [Caenorhabditis brenneri]|aspartic-type endopeptidase activity	I	Mascot
762	g10190.t1	viral a-type inclusion protein repeat containing protein|sequence-specific DNA binding transcription factor activity	I	Mascot
763	g10233.t1	60s acidic ribosomal protein p0|viral genome expression	I	Mascot
764	g10383.t1	ubiquitin carboxyl-terminal hydrolase family protein|signal transducer activity	I	Mascot
765	g10385.t1	protein cyp-34a5|multicellular organismal aging	I	Mascot
766	g10408.t1	---NA---|	I	Mascot
767	g10434.t1	heterogeneous nuclear ribonucleoprotein|nucleic acid binding	I	Mascot
768	g10457.t1	protein srtx-1|integral to membrane	I	Mascot
769	g10470.t1	cyclic-nucleotide gated cation channel|binding	I	Mascot
770	g10478.t1	segmentation protein cap n collar|regulation of growth	I	Mascot
771	g10536.t1	cadherin domain containing protein|calcium ion binding	I	Mascot
772	g10569.t1	probable atp-dependent rna helicase dhx34|nucleic acid binding	I	Mascot
773	g10625.t1	---NA---|	I	Mascot
774	g10794.t1	---NA---|	I	Mascot
775	g10831.t1	spermine oxidase|oxidoreductase activity	I	Mascot
776	g10913.t1	nematode cuticle collagen domain-containing protein|structural constituent of cuticle	I	Mascot
777	g10930.t1	thioredoxin domain-containing protein 12|cellular homeostasis	I	Mascot
778	g10935.t1	tripartite motif-containing protein 10|protein binding	I	Mascot
779	g10944.t1	hypothetical protein CAEBREN_03327 [Caenorhabditis brenneri]|metal ion binding	I	Mascot
780	g11034.t1	hypothetical protein CAPTEDRAFT_208974 [Capitella teleta]|	I	Mascot
781	g11111.t1	syntaxin|protein binding	I	Mascot
782	g11216.t1	microphthalmia-associated transcription factor|lipid localization	I	Mascot
783	g11270.t1	bed zinc finger family protein|DNA binding	I	Mascot
784	g11288.t1	phosducin family protein|protein binding	I	Mascot
785	g11352.t1	aspartic protease|macromolecule catabolic process	I	Mascot
786	g11446.t1	aspartic protease|cellular process	I	Mascot
787	g11511.t1	---NA---|	I	Mascot
788	g11641.t1	tata-box binding protein|multi-organism process	I	Mascot
789	g11691.t1	protein cdc-|ER-nucleus signaling pathway	I	Mascot,ProteinPilot
790	g11693.t1	protein isoform a|integral to membrane	I	Mascot
791	g11732.t1	poly(adp-ribose) glycohydrolase|poly(ADP-ribose) glycohydrolase activity	I	Mascot
792	g11770.t1	low quality protein|F:kinase activity	I	Mascot
793	g11891.t1	hypothetical protein LOAG_16890 [Loa loa]|	I	Mascot
794	g11911.t1	nascent polypeptide-associated complex subunit alpha|embryo development	I	MaxQuant
795	g11995.t1	---NA---|	I	Mascot
796	g12005.t1	---NA---|serine-type endopeptidase activity	I	Mascot
797	g12027.t1	protein let-765|adenyl ribonucleotide binding	I	Mascot
798	g12115.t1	protein isoform a|	I	Mascot
799	g12116.t1	histone h2a|nucleosome	I	Mascot
800	g12130.t1	---NA---|	I	Mascot
801	g12135.t1	protein transport protein sec24b-like|protein binding	I	Mascot
802	g12161.t1	protein isoform b|	I	Mascot
803	g12190.t1	---NA---|	I	Mascot
804	g12196.t1	protein kinase domain|intrinsic to membrane	I	Mascot
805	g12260.t1	intraflagellar transport protein 140 homolog|protein binding	I	Mascot
806	g12345.t1	vitamin d3 receptor|receptor activity	I	Mascot
807	g12375.t1	protein spp-18|	I	Mascot
808	g12412.t1	mix-like endodermal regulator|sequence-specific DNA binding transcription factor activity	I	Mascot
809	g12456.t1	f-box only protein 9|protein binding	I	Mascot
810	g12550.t1	cre-wrt-6 protein|proteolysis	I	Mascot
811	g12552.t1	laterally symmetric protein 2|embryo development	I	Mascot
812	g12562.t1	diacylglycerol kinase|neuron projection	I	Mascot
813	g12644.t1	---NA---|	I	Mascot
814	g12668.t1	exosome component 2|RNA binding	I	Mascot
815	g12808.t1	mitogen-activated protein kinase kinase kinase kinase 5|ATP binding	I	Mascot
816	g12830.t1	zinc finger protein|zinc ion binding	I	Mascot
817	g12834.t1	protein grl- isoform b|binding	I	Mascot
818	g12841.t1	tropomodulin family protein|tropomyosin binding	I	Mascot
819	g12876.t1	protein isoform c|catalytic activity	I	Mascot
820	g12988.t1	tubulin--tyrosine ligase-like protein 12|cellular component assembly involved in morphogenesis	I	Mascot,ProteinPilot
821	g13019.t1	---NA---|	I	Mascot
822	g13083.t1	isoleucyl-trna synthetase|ATP binding	I	Mascot
823	g13086.t1	sumo-activating enzyme subunit 2|small protein activating enzyme activity	I	Mascot
824	g13093.t1	---NA---|	I	Mascot
825	g13130.t1	bifunctional coenzyme a synthase|protein binding	I	Mascot
826	g13143.t1	disks large homolog 2|cellular process	I	Mascot
827	g13158.t1	glutamine-dependent nad(+) synthetase|NAD+ synthase (glutamine-hydrolyzing) activity	I	Mascot
828	g13277.t1	enoyl- hydratase domain-containing protein mitochondrial-like|lyase activity	I	Mascot
829	g13285.t1	dcn1-like protein 1-like|protein binding	I	Mascot
830	g13298.t1	mitochondrial ribosomal l23|intracellular membrane-bounded organelle	I	Mascot
831	g13307.t1	methionyl-trna synthetase|cytoplasmic part	I	Mascot
832	g13326.t1	zinc finger protein|embryo development	I	Mascot
833	g13337.t1	wd repeat-containing protein 47|protein binding	I	Mascot
834	g13377.t1	uv radiation resistance-associated gene protein|intracellular membrane-bounded organelle	I	Mascot
835	g13405.t1	hypothetical protein CAEBREN_09687 [Caenorhabditis brenneri]|	I	Mascot
836	g13473.t1	short-chain dehydrogenase reductase sdr|metabolic process	I	Mascot
837	g13507.t1	---NA---|	I	Mascot
838	g13629.t1	---NA---|	I	Mascot
839	g13674.t1	mitochondrial ribosomal protein l2|structural constituent of ribosome	I	Mascot
840	g13764.t1	dehydrogenase reductase sdr family member 7b|cell part	I	Mascot
841	g13777.t1	acid phosphatase lysosomal|lytic vacuole	I	Mascot
842	g13830.t1	hypothetical protein Bm1_34265 [Brugia malayi]|	I	Mascot
843	g13878.t1	protein cit- isoform b|regulation of cyclin-dependent protein serine/threonine kinase activity	I	Mascot
844	g13938.t1	ubiquitin carboxyl-terminal hydrolase 30|ubiquitin thiolesterase activity	I	Mascot
845	g14001.t1	---NA---|	I	Mascot
846	g14022.t1	pumilio 23|binding	I	Mascot
847	g14194.t1	mbr family protein|signal transducer activity	I	Mascot
848	g14195.t1	---NA---|	I	Mascot
849	g14216.t1	disintegrin family protein|cell fate commitment	I	Mascot
850	g14241.t1	e3 ubiquitin-protein ligase march6-like|zinc ion binding	I	Mascot
851	g14244.t1	pdz domain-containing protein gipc1|multicellular organismal aging	I	Mascot
852	g14303.t1	protein nfm- isoform c|embryo development	I	Mascot
853	g14331.t1	dipeptidyl anminopeptidase|proteolysis	I	Mascot
854	g14410.t1	protein catp- isoform a|purine ribonucleoside triphosphate biosynthetic process	I	Mascot
855	g14413.t1	---NA---|	I	Mascot
856	g14414.t1	---NA---|	I	Mascot
857	g14430.t1	chymotrypsin-like serine protease precursor|serine-type endopeptidase activity	I	Mascot
858	g14459.t1	terminal uridylyltransferase 4|nucleotidyltransferase activity	I	Mascot
859	g14464.t1	ribophorin ii|dolichyl-diphosphooligosaccharide-protein glycotransferase activity	I	Mascot
860	g14493.t1	carrier protein 1|organelle organization	I	Mascot
861	g14516.t1	protein frpr-7|multicellular organismal reproductive behavior	I	Mascot
862	g14620.t1	esophageal gland cell secretory protein 28|	I	Mascot,ProteinPilot
863	g14660.t1	wd repeat domain phosphoinositide-interacting protein 2|cytoplasmic part	I	Mascot
864	g14751.t1	golgin subfamily a member 2|organelle localization	I	Mascot
865	g14801.t1	coiled-coil domain-containing protein 104-like|	I	Mascot
866	g14809.t1	---NA---|	I	Mascot
867	g14856.t1	---NA---|	I	Mascot
868	g14887.t1	---NA---|	I	Mascot
869	g14897.t1	protein isoform a|protein binding	I	Mascot
870	g14931.t1	ion channel|sensory perception of mechanical stimulus	I	Mascot
871	g15039.t1	autoantigen ngp-1|embryo development	I	Mascot
872	g15128.t1	tetratricopeptide repeat domain-containing protein|protein binding	I	Mascot
873	g15241.t1	hypothetical protein Bm1_33560 [Brugia malayi]|cell cycle	I	Mascot
874	g15280.t1	developmentally regulated gtp binding protein 2|signaling	I	Mascot
875	g15370.t1	protein gcy- isoform b|ATP binding	I	Mascot
876	g15462.t1	hypothetical protein CRE_01851 [Caenorhabditis remanei]|	I	Mascot
877	g15578.t1	signal recognition particle 54 kda protein|larval development	I	Mascot
878	g15588.t1	cre-ugt-15 protein|lipid localization	I	Mascot
879	g15598.t1	uncharacterized protein partial|GTP binding	I	Mascot
880	g15602.t1	puromycin-sensitive aminopeptidase|proteolysis	I	Mascot
881	g15642.t1	protein haf-3|organelle inner membrane	I	Mascot
882	g15716.t1	protein phosphatase 1d|catalytic activity	I	Mascot
883	g15806.t1	an1-type zinc finger protein 2b-like|zinc ion binding	I	Mascot
884	g15815.t1	nuclear pore complex protein nup98-nup96|nuclear pore	I	ProteinPilot
885	g15836.t1	hypothetical protein CAEBREN_12653 [Caenorhabditis brenneri]|reproduction	I	Mascot
886	g15862.t1	chymotrypsin-like serine protease precursor|multicellular organismal process	I	Mascot
887	g15892.t1	cub domain containing protein|receptor activity	I	Mascot
888	g15914.t1	---NA---|	I	Mascot
889	g15953.t1	protein let- isoform a|gastrulation	I	Mascot
890	g15996.t1	iron zinc purple acid phosphatase-like|acid phosphatase activity	I	Mascot
891	g16011.t1	protein col-65|structural constituent of cuticle	I	Mascot,ProteinPilot
892	g16031.t1	protein|protein binding	I	Mascot
893	g16143.t1	udp-glucoronosyl and udp-glucosyl transferase family protein|lipid localization	I	Mascot
895	gc2566.t1	---NA---|	I	Mascot
896	gc4101.t1	serpin b6|regulation of proteolysis	I	Mascot
897	gc6055.t1	---NA---|	I	Mascot
898	gc7834.t1	---NA---|	I	Mascot
899	gc10579.t1	---NA---|	I	Mascot
900	gc11241.t1	---NA---|	I	Mascot
901	gc11600.t1	---NA---|	I	Mascot
902	gc12815.t1	---NA---|	I	Mascot
903	gb23.t1	---NA---|	I	Mascot
904	gb105.t1	---NA---|	I	Mascot
905	gb1000.t1	---NA---|	I	Mascot
906	gb1226.t1	---NA---|	I	Mascot
907	gb1242.t1	---NA---|	I	Mascot
908	gb1460.t1	---NA---|	I	Mascot
909	gb2484.t1	---NA---|	I	Mascot
910	gb2799.t1	---NA---|	I	Mascot
911	gb3029.t1	---NA---|	I	Mascot
912	gb3142.t1	---NA---|	I	Mascot
913	gb3189.t1	---NA---|	I	Mascot
914	gb3902.t1	---NA---|	I	Mascot
915	gb4168.t1	---NA---|	I	Mascot
916	gb4799.t1	---NA---|	I	Mascot
917	gb5079.t1	---NA---|	I	Mascot
918	gb6189.t1	---NA---|	I	Mascot
919	gb6579.t1	---NA---|	I	Mascot
920	gb6694.t1	---NA---|	I	Mascot
921	gb7476.t1	---NA---|	I	Mascot
922	gb7744.t1	---NA---|	I	Mascot
923	gb7949.t1	---NA---|	I	Mascot
924	gb8389.t1	---NA---|	I	Mascot
925	gb9170.t1	---NA---|	I	Mascot
926	gb9465.t1	---NA---|	I	Mascot
927	gb9805.t1	---NA---|	I	Mascot
928	gb9880.t1	---NA---|	I	Mascot
929	gb10053.t1	---NA---|	I	Mascot
930	gb10467.t1	---NA---|	I	Mascot
931	gb10654.t1	---NA---|	I	Mascot
932	gb11337.t1	---NA---|	I	Mascot
933	gb12824.t1	---NA---|	I	Mascot
934	gb12918.t1	---NA---|	I	Mascot
935	gb13087.t1	---NA---|	I	Mascot
936	gb13262.t1	---NA---|	I	Mascot
937	gb13313.t1	---NA---|	I	Mascot
938	gb14068.t1	---NA---|	I	Mascot
939	gb14249.t1	---NA---|	I	Mascot
940	gb14945.t1	---NA---|	I	Mascot
941	gb15097.t1	---NA---|	I	Mascot
942	gb15553.t1	---NA---|	I	Mascot
943	gb15716.t1	---NA---|	I	Mascot
944	gb15783.t1	---NA---|	I	Mascot
945	gb15802.t1	---NA---|	I	Mascot
946	gb16057.t1	---NA---|	I	Mascot
947	gb16071.t1	---NA---|	I	Mascot
948	gb16315.t1	---NA---|	I	Mascot
949	gb16698.t1	---NA---|	I	Mascot
950	gb17075.t1	---NA---|	I	Mascot
951	gb17710.t1	---NA---|	I	Mascot
952	gb17764.t1	---NA---|	I	Mascot
953	gb17921.t1	---NA---|	I	Mascot
954	gb18042.t1	---NA---|	I	Mascot
955	gb18409.t1	duoxa-like protein|associative learning	I	Mascot
956	gb19139.t1	---NA---|	I	Mascot
957	gb19356.t1	---NA---|	I	Mascot
958	gb21039.t1	---NA---|	I	Mascot
959	gb21368.t1	---NA---|	I	Mascot
960	gb22152.t1	---NA---|	I	Mascot
961	gb22337.t1	---NA---|	I	Mascot
962	gb22456.t1	---NA---|	I	Mascot
963	gb22553.t1	---NA---|	I	Mascot
964	gb24187.t1	---NA---|	I	Mascot
965	gb24320.t1	---NA---|	I	Mascot
966	gb24668.t1	---NA---|	I	Mascot
967	gb24809.t1	---NA---|	I	Mascot
968	gb25641.t1	---NA---|	I	Mascot
969	gb26062.t1	---NA---|	I	Mascot
970	gb26385.t1	---NA---|	I	Mascot
971	gb27401.t1	---NA---|	I	Mascot
972	gb27566.t1	---NA---|	I	Mascot
973	gb27808.t1	---NA---|	I	Mascot
974	gb27887.t1	---NA---|	I	Mascot
975	gb28198.t1	---NA---|	I	Mascot
976	gb29643.t1	---NA---|	I	Mascot
977	gb30014.t1	---NA---|	I	Mascot
978	gb30076.t1	---NA---|protein dimerization activity	I	Mascot
979	gb30626.t1	---NA---|	I	Mascot
980	gb30627.t1	---NA---|	I	Mascot
981	gb30878.t1	---NA---|	I	Mascot
982	gb31450.t1	---NA---|	I	Mascot
983	gb31465.t1	---NA---|	I	Mascot
984	gb31581.t1	---NA---|	I	Mascot
985	gb32285.t1	---NA---|	I	Mascot
986	gb32396.t1	---NA---|	I	Mascot
987	gb32409.t1	---NA---|	I	Mascot
988	gb33393.t1	---NA---|	I	Mascot
989	gb33552.t1	---NA---|	I	Mascot
990	gb34011.t1	---NA---|	I	Mascot
991	gb34152.t1	---NA---|	I	Mascot
992	gb34649.t1	---NA---|	I	Mascot
993	gb34759.t1	---NA---|	I	Mascot
330	g6.t1	yl32_caeel ame|-	HL_C	Mascot	YES
331	g23.t1	protein ccr- isoform c|multicellular organismal aging	HL_C	Mascot	YES
332	g115.t1	actin family protein|cellular component assembly involved in morphogenesis	HL_C	Mascot,ProteinPilot,MaxQuant	YES
333	g225.t1	protein kinase c alpha type|cell activation	HL_C	Mascot	YES
335	g696.t1	ammonium transporter 1|membrane	HL_C	Mascot	YES
337	g859.t1	hemopexin family protein|metalloendopeptidase activity	HL_C	Mascot,MaxQuant	YES
338	g886.t1	cre-kin-1 protein|multicellular organismal reproductive behavior	HL_C	Mascot	YES
339	g897.t1	signal recognition particle 72 kda protein|protein binding	HL_C	Mascot,ProteinPilot,MaxQuant	YES
340	g900.t1	mds1 and evi1 complex locus protein evi1|cell part	HL_C	Mascot	YES
341	g923.t1	protein lgc- isoform a|ion transport	HL_C	Mascot	YES
343	g1072.t1	alpha- -mannosyl-glycoprotein 2-beta-n-acetylglucosaminyltransferase|embryo development	HL_C	Mascot	YES
344	g1244.t1	malate dehydrogenase|malate dehydrogenase activity	HL_C	Mascot	YES
345	g1252.t1	protein patched 1|embryo development	HL_C	Mascot	YES
346	g1286.t1	pulmonary surfactant-associated protein d|regulation of biological process	HL_C	Mascot	YES
347	g1311.t1	cell cycle checkpoint protein rad17-like|nucleotide binding	HL_C	Mascot	YES
348	g1493.t1	nonsense-mediated mrna decay protein 1|helicase activity	HL_C	Mascot	YES
349	g1554.t1	structural maintenance of chromosomes protein 6|protein binding	HL_C	Mascot	YES
350	g1559.t1	was protein family homolog 1-like|cellular process	HL_C	Mascot	YES
351	g1577.t1	protein lact- isoform a|	HL_C	Mascot	YES
352	g1726.t1	pumilio domain-containing protein kiaa0020 homolog|multicellular organismal reproductive behavior	HL_C	Mascot	YES
353	g1748.t1	cral-trio domain-containing protein|regulation of growth rate	HL_C	Mascot	YES
354	g1987.t1	androgen induced inhibitor of proliferation pds5|binding	HL_C	Mascot	YES
355	g1995.t1	vacuolar protein sorting-associated protein 53 homolog|mitochondrion	HL_C	Mascot	YES
357	g2318.t1	hmg box family protein|chromatin modification	HL_C	Mascot	YES
358	g2339.t1	serine arginine-rich splicing factor 1-like|RNA binding	HL_C	Mascot	YES
359	g2347.t1	---NA---|	HL_C	Mascot	YES
360	g2361.t1	ubiquitin-fold modifier-conjugating enzyme 1-like|binding	HL_C	Mascot,MaxQuant	YES
362	g2441.t1	trafficking protein particle complex subunit 3|purine nucleotide biosynthetic process	HL_C	Mascot	YES
363	g2871.t1	translationally controlled tumor protein|embryo development	HL_C	Mascot	YES
364	g2967.t1	neural wiskott-aldrich syndrome protein|actin binding	HL_C	Mascot	YES
365	g3089.t1	Unknown [Ascaris suum]|	HL_C	Mascot	YES
367	g3414.t1	ef hand family protein|calcium ion binding	HL_C	Mascot	YES
368	g3528.t1	kat8 regulatory nsl complex subunit 3|biological_process	HL_C	Mascot	YES
369	g3741.t1	ubiquitin-conjugating enzyme e2 1|DNA metabolic process	HL_C	Mascot,MaxQuant	YES
370	g3750.t1	protein unc- isoform s|protein complex	HL_C	Mascot	YES
371	g3942.t1	pyridoxal kinase|pyridoxine biosynthetic process	HL_C	Mascot,ProteinPilot,MaxQuant	YES
373	g4240.t1	serine-protein kinase atm|organ development	HL_C	Mascot	YES
334	g619.t1	immunoglobulin domain protein|protein binding	HL_C	Mascot
336	g733.t1	rb1-inducible coiled-coil protein 1|	HL_C	Mascot
342	g1069.t1	probable transport protein sec61 alpha subunit|embryo development	HL_C	Mascot
356	g2000.t1	---NA---|	HL_C	Mascot
361	g2379.t1	rna-binding protein larp sro9|anatomical structure morphogenesis	HL_C	Mascot
366	g3189.t1	---NA---|	HL_C	Mascot
372	g4066.t1	protein tin-13|organelle inner membrane	HL_C	Mascot,ProteinPilot
374	g4434.t1	cre-dom-3 protein|	HL_C	Mascot
375	g4594.t1	nad transhydrogenase|intracellular membrane-bounded organelle	HL_C	Mascot,ProteinPilot,Sequest,MaxQuant
376	g4679.t1	---NA---|	HL_C	Mascot
377	g4845.t1	mannose-6-phosphate isomerase|mannose-6-phosphate isomerase activity	HL_C	Mascot,MaxQuant
378	g5123.t1	atp-dependent rna helicase ddx47|nucleic acid binding	HL_C	Mascot
379	g5393.t1	---NA---|	HL_C	Mascot
380	g5583.t1	protein fln- isoform b|protein binding	HL_C	Mascot
381	g5614.t1	double-stranded rna binding motif family protein|embryo development	HL_C	Mascot
382	g5778.t1	protein col-130|structural constituent of cuticle	HL_C	Mascot,ProteinPilot,MaxQuant
383	g5875.t1	alpha beta hydrolase fold protein|metabolic process	HL_C	Mascot
384	g6026.t1	pwwp domain-containing protein|intracellular membrane-bounded organelle	HL_C	Mascot
385	g6242.t1	afg3-like protein 2-like|nucleoside-triphosphatase activity	HL_C	MaxQuant
386	g6448.t1	cre-hsp- protein|intracellular part	HL_C	Mascot,MaxQuant
387	g6489.t1	histone h4|secretion	HL_C	ProteinPilot
388	g6528.t1	protein farnesyltransferase subunit beta|protein farnesyltransferase complex	HL_C	Mascot,MaxQuant
389	g6580.t1	protein|transferase activity, transferring phosphorus-containing groups	HL_C	Mascot
390	g6591.t1	metallophosphoesterase domain-containing|hydrolase activity	HL_C	Mascot
391	g6609.t1	eh domain-containing protein 1|endosome	HL_C	Mascot,ProteinPilot,Sequest
392	g6785.t1	acyl-coenzyme a thioesterase 8|acyl-CoA metabolic process	HL_C	MaxQuant
393	g6831.t1	transcription initiation factor tfiid subunit 7-like|transcription factor TFIID complex	HL_C	Mascot
394	g6898.t1	histone -like|hemostasis	HL_C	Mascot
395	g6976.t1	---NA---|	HL_C	Mascot
396	g7045.t1	protein glb-12|embryo development	HL_C	Mascot
397	g7102.t1	ring finger protein 4|protein polyubiquitination	HL_C	Mascot
398	g7230.t1	ligand-gated chloride channel homolog 3|plasma membrane	HL_C	Mascot
399	g7247.t1	tau-tubulin kinase 1|protein kinase activity	HL_C	Mascot
400	g7255.t1	polypeptide n-acetylgalactosaminyltransferase 35a-like|cell part	HL_C	Mascot
401	g7274.t1	---NA---|	HL_C	Mascot
402	g7407.t1	purine nucleoside phosphorylase|nucleoside metabolic process	HL_C	Mascot,ProteinPilot,MaxQuant
403	g7416.t1	protein isoform d|	HL_C	Mascot
404	g7619.t1	b-cell receptor-associated protein 31|endoplasmic reticulum	HL_C	Mascot
405	g7772.t1	cleavage and polyadenylation specificity factor subunit 7|RNA splicing	HL_C	Mascot
406	g7799.t1	telomerase cajal body protein 1|intracellular part	HL_C	Mascot
407	g7961.t1	dna primase small subunit|	HL_C	Mascot
408	g8007.t1	ribose-phosphate pyrophosphokinase 2|embryo development	HL_C	Mascot,MaxQuant
409	g8256.t1	rna-binding protein 15b|nucleic acid binding	HL_C	Mascot
410	g8334.t1	---NA---|lipid binding	HL_C	Mascot
411	g8444.t1	---NA---|	HL_C	Mascot,MaxQuant
412	g8554.t1	---NA---|	HL_C	Mascot
413	g8695.t1	cd4-specific ankyrin repeat protein|protein binding	HL_C	Mascot
414	g8949.t1	peroxisomal acyl-coenzyme a oxidase 3|acyl-CoA oxidase activity	HL_C	Mascot
415	g9146.t1	f-box lrr-repeat protein 20|	HL_C	Mascot
416	g9375.t1	centrosomal protein of 97 kda|protein binding	HL_C	Mascot
417	g9430.t1	nuclear migration protein nudc|cell cycle	HL_C	Mascot
418	g9445.t1	Hypothetical protein CBG15386 [Caenorhabditis briggsae]|	HL_C	Mascot
419	g9505.t1	14 kda phosphohistidine phosphatase|	HL_C	Mascot,MaxQuant
420	g9510.t1	protein wht-8|larval development	HL_C	Mascot
421	g9621.t1	nematode cuticle collagen n-terminal domain containing protein|intrinsic to membrane	HL_C	Mascot,ProteinPilot
422	g9688.t1	ribose-phosphate pyrophosphokinase|embryo development	HL_C	MaxQuant
423	g9842.t1	coiled-coil domain-containing protein 12|	HL_C	MaxQuant
424	g9959.t1	cre-nrf-5 protein|negative regulation of cytokine production	HL_C	Mascot
425	g9998.t1	aspartic protease|cellular process	HL_C	ProteinPilot,MaxQuant
426	g10074.t1	---NA---|calcium ion binding	HL_C	Mascot,ProteinPilot
427	g10124.t1	peptidase family m1 containing protein|proteolysis	HL_C	Mascot,ProteinPilot
428	g10280.t1	---NA---|	HL_C	Mascot
429	g10314.t1	aldo keto reductase family protein|eating behavior	HL_C	Mascot,ProteinPilot
430	g10390.t1	u2 small nuclear ribonucleoprotein b|embryo development	HL_C	Mascot
431	g10503.t1	beta-galactosidase precursor|monosaccharide binding	HL_C	Mascot
432	g10638.t1	---NA---|	HL_C	Mascot
433	g10678.t1	calcium-binding protein p22|signaling	HL_C	Mascot,MaxQuant
434	g10689.t1	phd-finger family protein|sequence-specific DNA binding transcription factor activity	HL_C	Mascot
435	g11226.t1	gdnf gas1 domain protein|receptor activity	HL_C	Mascot
436	g11339.t1	ras-related protein ral-a|Notch signaling pathway	HL_C	Mascot
437	g11406.t1	actin|intracellular non-membrane-bounded organelle	HL_C	Mascot,MaxQuant
438	g11428.t1	translationally controlled tumor protein|embryo development	HL_C	Mascot,MaxQuant
439	g11573.t1	---NA---|	HL_C	Mascot,MaxQuant
440	g11700.t1	glycogen debranching enzyme|intracellular membrane-bounded organelle	HL_C	Mascot,MaxQuant
441	g11833.t1	---NA---|	HL_C	Mascot
442	g11897.t1	synaptosomal-associated protein 29|cell part	HL_C	Mascot
443	g11930.t1	---NA---|	HL_C	Mascot
444	g12137.t1	dnaj homolog subfamily c member 28|unfolded protein binding	HL_C	Mascot
445	g12469.t1	---NA---|integral to membrane	HL_C	Mascot
446	g12571.t1	hexokinase family protein|phosphate-containing compound metabolic process	HL_C	Mascot
447	g12599.t1	ypt rab gtpase activating partial|Rab GTPase activator activity	HL_C	Mascot
448	g12642.t1	tripeptidyl peptidase ii|serine-type endopeptidase activity	HL_C	Mascot,MaxQuant
449	g12805.t1	early endosome antigen 1-like|phosphatidylinositol binding	HL_C	Mascot
450	g13082.t1	protein isoform a|metallocarboxypeptidase activity	HL_C	Mascot
451	g13122.t1	---NA---|	HL_C	Mascot
452	g13250.t1	structural maintenance of chromosomes protein 6|protein binding	HL_C	Mascot
453	g13416.t1	gamma-glutamyltranspeptidase family protein|gamma-glutamyltransferase activity	HL_C	Mascot,ProteinPilot,MaxQuant
454	g13429.t1	---NA---|	HL_C	Mascot
455	g13534.t1	protein isoform a|metabolic process	HL_C	Mascot
456	g13631.t1	cysteine synthase|binding	HL_C	Mascot
457	g13770.t1	hypothetical protein WUBG_06777, partial [Wuchereria bancrofti]|	HL_C	Mascot
458	g13913.t1	dnaj homolog subfamily b member 11-like|protein folding	HL_C	Mascot,MaxQuant
459	g13921.t1	coiled-coil domain-containing protein 132|	HL_C	Mascot
460	g14043.t1	protein|lipid localization	HL_C	Mascot
461	g14046.t1	dis3-like exonuclease 2|RNA binding	HL_C	Mascot
462	g14219.t1	protein wago-5|protein binding	HL_C	Mascot
463	g14536.t1	retinal-specific atp-binding cassette transporter|cellular process	HL_C	Mascot
464	g14645.t1	ov-16 antigen|	HL_C	Mascot,MaxQuant
465	g14866.t1	ani s 1 allergen|serine-type endopeptidase inhibitor activity	HL_C	Mascot,ProteinPilot,MaxQuant
466	g14901.t1	histone h4|secretion	HL_C	ProteinPilot
467	g15013.t1	serine racemase|cellular amino acid metabolic process	HL_C	Mascot,ProteinPilot,MaxQuant
468	g15017.t1	coronin 2a|protein binding	HL_C	Mascot
469	g15037.t1	chondroitin proteoglycan 3|	HL_C	Mascot
470	g15210.t1	insulin-degrading enzyme|metalloendopeptidase activity	HL_C	Mascot,ProteinPilot,Sequest,MaxQuant
471	g15384.t1	---NA---|	HL_C	Mascot
472	g15398.t1	histone deacetylase 10|primary metabolic process	HL_C	Mascot,MaxQuant
473	g16042.t1	protein|protein binding	HL_C	Mascot
474	g16043.t1	protein|protein binding	HL_C	Mascot,MaxQuant
475	g16095.t1	protein catp- isoform a|nematode larval development	HL_C	Mascot
476	g16096.t1	camk tssk protein kinase|ATP binding	HL_C	MaxQuant
477	g16159.t1	pao retrotransposon peptidase family protein|RNA binding	HL_C	Mascot
478	g16238.t1	tick partial|RNA binding	HL_C	Mascot
479	gb2835.t1	---NA---|	HL_C	Mascot
480	gb4506.t1	---NA---|	HL_C	Mascot
481	gb4954.t1	---NA---|	HL_C	Mascot
482	gb7452.t1	---NA---|	HL_C	Mascot
483	gb7694.t1	---NA---|	HL_C	Mascot
484	gb8222.t1	---NA---|proteolysis	HL_C	Mascot
485	gb9253.t1	fatty-acid amide hydrolase 2|ligase activity, forming carbon-nitrogen bonds	HL_C	Mascot,ProteinPilot,MaxQuant
486	gb10843.t1	---NA---|	HL_C	Mascot
487	gb11795.t1	protein isoform b|	HL_C	Mascot
488	gb11874.t1	---NA---|	HL_C	Mascot
489	gb11875.t1	---NA---|	HL_C	Mascot
490	gb14998.t1	---NA---|	HL_C	Mascot
491	gb15071.t1	---NA---|	HL_C	Mascot
492	gb17054.t1	ubiquitin-conjugating enzyme e2 n|small conjugating protein binding	HL_C	Mascot,ProteinPilot,MaxQuant
493	gb17987.t1	---NA---|	HL_C	Mascot
494	gb21095.t1	---NA---|	HL_C	Mascot
495	gb23915.t1	tripartite motif containing 65|protein binding	HL_C	Mascot
496	gb24039.t1	---NA---|	HL_C	Mascot
497	gb24666.t1	---NA---|	HL_C	Mascot
498	gb29321.t1	---NA---|	HL_C	Mascot
499	gb29337.t1	---NA---|	HL_C	Mascot
500	gb29849.t1	---NA---|	HL_C	Mascot
501	gb31739.t1	---NA---|	HL_C	Mascot
502	gb32596.t1	---NA---|	HL_C	Mascot
503	gb33993.t1	---NA---|	HL_C	Mascot
504	gb34193.t1	---NA---|	HL_C	Mascot
994	g62.t1	7 transmembrane receptor|G-protein coupled receptor activity	HL	Mascot	YES
995	g65.t1	protein isoform a|kinase activity	HL	Mascot	YES
996	g74.t1	leucine rich repeat family protein|protein binding	HL	Mascot	YES
997	g272.t1	fatty acid synthase|substrate-specific transporter activity	HL	Mascot	YES
999	g320.t1	protein isoform b|	HL	Mascot	YES
1000	g344.t1	Protein F43C9.1 [Caenorhabditis elegans]|protein binding	HL	Mascot	YES
1001	g424.t1	---NA---|	HL	Mascot	YES
1002	g462.t1	hypothetical protein LOAG_03814 [Loa loa]|	HL	Mascot	YES
1003	g499.t1	e3 ubiquitin-protein ligase trim33|protein binding	HL	Mascot	YES
1004	g546.t1	serine threonine-protein kinase kin-29|protein phosphorylation	HL	Mascot	YES
1005	g555.t1	hyaluronidase family protein|cellular carbohydrate metabolic process	HL	Mascot	YES
1006	g585.t1	leucine-rich repeat neuronal protein 2|protein binding	HL	Mascot	YES
1007	g611.t1	glutamate synthase|embryo development	HL	Mascot	YES
1008	g632.t1	protein|	HL	Mascot	YES
1009	g648.t1	mismatch repair endonuclease pms2|ATP binding	HL	Mascot	YES
1010	g738.t1	hmg box family protein|gene expression	HL	Mascot	YES
1011	g779.t1	protein apl- isoform b|multicellular organism growth	HL	Mascot	YES
1012	g780.t1	nk homeobox 7|transcription, DNA-dependent	HL	Mascot	YES
1013	g792.t1	protein isoform a|	HL	Mascot	YES
1015	g835.t1	multiple epidermal growth factor-like domains protein 6|protein binding	HL	Mascot	YES
1016	g885.t1	---NA---|	HL	Mascot	YES
1017	g888.t1	hypothetical protein CAEBREN_00066 [Caenorhabditis brenneri]|	HL	Mascot	YES
1019	g950.t1	diacylglycerol kinase|hemostasis	HL	Mascot	YES
1020	g959.t1	yso2_caeel ame|-	HL	Mascot	YES
1022	g1041.t1	protein dsh- isoform b|transcription, DNA-dependent	HL	Mascot	YES
1023	g1085.t1	isobutyryl- mitochondrial|mitochondrial part	HL	Mascot	YES
1024	g1101.t1	golgi transport complex cod1 protein|cell migration	HL	Mascot	YES
1025	g1132.t1	methyltransferase like 4|nucleic acid binding	HL	Mascot	YES
1026	g1157.t1	innexin unc-7|cell-cell junction assembly	HL	Mascot	YES
1027	g1209.t1	dna2-like helicase|intracellular membrane-bounded organelle	HL	Mascot	YES
1028	g1328.t1	cysteine protease atg4d|autophagy	HL	Mascot	YES
1030	g1346.t1	protein isoform b|nucleic acid binding	HL	Mascot	YES
1031	g1376.t1	protein transport protein sft2|embryo development	HL	Mascot	YES
1032	g1407.t1	rho gtpase-activating protein 20|intracellular	HL	Mascot	YES
1033	g1430.t1	---NA---|	HL	Mascot	YES
1034	g1489.t1	biotin--protein ligase|cellular protein modification process	HL	Mascot	YES
1035	g1547.t1	domon domain containing protein|protein binding	HL	Mascot	YES
1036	g1574.t1	patched family protein|multicellular organism growth	HL	Mascot	YES
1037	g1746.t1	splicing arginine serine-rich 7|larval development	HL	Mascot	YES
1038	g1783.t1	upf0667 protein c1orf55 homolog|	HL	Mascot	YES
1039	g1800.t1	calcium binding egf domain containing protein|protein binding	HL	Mascot	YES
1040	g1867.t1	ubinuclein-1 isoform 1|interspecies interaction between organisms	HL	Mascot	YES
1041	g1888.t1	probable atp-dependent rna helicase ddx49-like|nucleic acid binding	HL	Mascot	YES
1043	g1966.t1	tau-tubulin kinase 1|protein kinase activity	HL	Mascot	YES
1045	g1986.t1	s-phase kinase-associated protein 1|proteasomal ubiquitin-dependent protein catabolic process	HL	Mascot	YES
1046	g2007.t1	u4 u6 small nuclear ribonucleoprotein prp3|endocytosis	HL	Mascot	YES
1047	g2112.t1	tyrosine-protein phosphatase lar-like protein|embryo development	HL	Mascot	YES
1048	g2194.t1	general transcription factor iih subunit 1-like|core TFIIH complex	HL	Mascot	YES
1049	g2199.t1	citron rho-interacting kinase|transferase activity, transferring phosphorus-containing groups	HL	Mascot	YES
1050	g2258.t1	cyclin domain-containing protein|regulation of cyclin-dependent protein serine/threonine kinase activity	HL	Mascot	YES
1051	g2259.t1	odr-3|cell part	HL	Mascot	YES
1052	g2269.t1	transforming growth protein 2-like protein|growth factor activity	HL	Mascot	YES
1053	g2311.t1	t-box transcription factor tbx1-like|cell fate specification	HL	Mascot	YES
1054	g2342.t1	small nuclear ribonucleoprotein e|RNA processing	HL	Mascot	YES
1056	g2445.t1	formin homology 2 domain containing protein|actin binding	HL	Mascot	YES
1057	g2480.t1	f y-rich n-terminus family protein|protein binding	HL	Mascot	YES
1058	g2543.t1	coiled-coil domain-containing protein 94|cell motility	HL	Mascot	YES
1059	g2553.t1	ring finger protein nhl-1|programmed cell death	HL	Mascot	YES
1060	g2653.t1	guanylyl cyclase|multicellular organismal aging	HL	Mascot	YES
1062	g2744.t1	scavenger receptor cysteine-rich domain protein|scavenger receptor activity	HL	Mascot	YES
1063	g2766.t1	bardet-biedl syndrome 2 protein homolog|transport	HL	Mascot	YES
1064	g2816.t1	---NA---|protein kinase activity	HL	Mascot	YES
1065	g2924.t1	charged multivesicular body protein 7-like|protein transport	HL	Mascot	YES
1066	g2987.t1	vam6 vps39-like protein|cellular process	HL	Mascot	YES
1067	g3003.t1	protein isoform a|metabolic process	HL	Mascot	YES
1069	g3131.t1	---NA---|sequence-specific DNA binding transcription factor activity	HL	Mascot	YES
1070	g3162.t1	---NA---|	HL	Mascot	YES
1071	g3285.t1	ck1 worm6 protein kinase|lipid localization	HL	Mascot	YES
1072	g3291.t1	guanylate kinase|regulation of growth rate	HL	Mascot	YES
1073	g3361.t1	syntaxin 18|transport	HL	Mascot	YES
1074	g3460.t1	protein isoform d|protein binding	HL	Mascot	YES
1075	g3496.t1	---NA---|	HL	Mascot	YES
1076	g3497.t1	mrna decay factor cth2-like|nuclear-transcribed mRNA catabolic process, deadenylation-dependent decay	HL	Mascot	YES
1077	g3570.t1	---NA---|	HL	Mascot	YES
1078	g3645.t1	die-1|cellular process	HL	Mascot	YES
1079	g3654.t1	rna-binding protein 28|nucleic acid binding	HL	Mascot	YES
1081	g3796.t1	protein vit-1|lipid transporter activity	HL	Mascot	YES
1082	g3810.t1	---NA---|	HL	Mascot	YES
1083	g3842.t1	---NA---|	HL	Mascot	YES
1084	g3872.t1	protein bicaudal d|embryo development	HL	Mascot	YES
1086	g4007.t1	transcription initiation factor tfiid subunit 2-like|regulation of transcription from RNA polymerase II promoter	HL	Mascot	YES
1087	g4127.t1	cre-ztf-2 protein|cell part	HL	Mascot	YES
1089	g4137.t1	protein sulp-4|dicarboxylic acid transmembrane transporter activity	HL	Mascot	YES
1091	g4183.t1	deoxycytidylate deaminase|hydrolase activity	HL	Mascot	YES
1092	g4185.t1	nefa-interacting nuclear protein nip30|	HL	Mascot,2D	YES
1093	g4210.t1	e3 ubiquitin-protein ligase march6|protein polyubiquitination	HL	Mascot	YES
1094	g4297.t1	sphingomyelin phosphodiesterase 4-like|sphingomyelin phosphodiesterase D activity	HL	Mascot	YES
1095	g4298.t1	-binding protein 1|positive regulation of Rho GTPase activity	HL	Mascot	YES
1097	g4313.t1	microspherule protein 1|protein binding	HL	Mascot	YES
1098	g4419.t1	protein tag- isoform b|cell-substrate adherens junction	HL	Mascot	YES
998	g313.t1	map kinase-activating death domain protein|multicellular organismal reproductive behavior	HL	Mascot
1014	g803.t1	sap domain containing protein|nucleic acid binding	HL	Mascot
1018	g948.t1	amiloride-sensitive sodium channel family protein|cell part	HL	Mascot
1021	g1034.t1	protein phosphatase 1 regulatory subunit 12a|cytoplasm	HL	Mascot
1029	g1345.t1	carnitine o-palmitoyltransferase liver isoform-like isoform 1|transferase activity, transferring acyl groups other than amino-acyl groups	HL	Mascot
1042	g1903.t1	---NA---|	HL	Mascot
1044	g1968.t1	---NA---|	HL	Mascot
1055	g2435.t1	---NA---|	HL	Mascot
1061	g2717.t1	sodium potassium-transporting atpase subunit alpha|integral to membrane	HL	Mascot
1068	g3005.t1	bsd domain-containing protein 1 isoform 2|	HL	Mascot
1080	g3782.t1	---NA---|	HL	Mascot
1085	g3913.t1	---NA---|	HL	Mascot
1088	g4128.t1	rab3 gtpase-activating protein non-catalytic subunit|regulation of GTPase activity	HL	Mascot
1090	g4143.t1	s phase cyclin a-associated protein in the endoplasmic reticulum|zinc ion binding	HL	Mascot
1096	g4305.t1	---NA---|	HL	Mascot
1099	g4486.t1	cleavage and polyadenylation specificity factor subunit 2|hydrolase activity	HL	Mascot
1100	g4565.t1	sodium-independent organic anion transporter family protein|cell part	HL	Mascot
1101	g4586.t1	acyl- |P:lipid localization	HL	Mascot
1102	g4591.t1	---NA---|	HL	MaxQuant
1103	g4674.t1	sulfotransferase domain-containing protein|sulfotransferase activity	HL	Mascot
1104	g4693.t1	charged multivesicular body protein 4b|molting cycle, protein-based cuticle	HL	Mascot
1105	g4713.t1	---NA---|	HL	Mascot
1106	g4760.t1	telomerase reverse transcriptase|RNA binding	HL	Mascot
1107	g4792.t1	oxysterol-binding protein 1 isoform 3|lipid transport	HL	Mascot
1108	g4804.t1	segment polarity protein dishevelled homolog dvl-3|transcription, DNA-dependent	HL	Mascot
1109	g4837.t1	tho complex subunit 1|signal transduction	HL	Mascot
1110	g4884.t1	adenylate cyclase|phosphate-containing compound metabolic process	HL	Mascot
1111	g4885.t1	protein ttr-47|lipid localization	HL	Mascot
1112	g4894.t1	spermidine synthase-related putrescine aminopropyltransferase-related protein|metabolic process	HL	Mascot
1113	g4895.t1	ser thr protein phosphatase family protein|hydrolase activity	HL	Mascot
1114	g4922.t1	---NA---|	HL	Mascot
1115	g4930.t1	membrane trafficking factor|protein binding	HL	Mascot
1116	g5079.t1	---NA---|	HL	Mascot
1117	g5170.t1	atp dependent helicase|helicase activity	HL	Mascot
1118	g5229.t1	---NA---|	HL	Mascot
1119	g5251.t1	hypothetical protein LOAG_04165 [Loa loa]|	HL	Mascot
1120	g5297.t1	solute carrier family facilitated glucose transporter member 1|organic substance transport	HL	Mascot
1121	g5359.t1	serine beta-lactamase-like protein mitochondrial-like|larval development	HL	Mascot
1122	g5360.t1	cre-tag-208 protein|	HL	Mascot
1123	g5376.t1	glutaminyl-trna synthetase|microtubule cytoskeleton	HL	Mascot
1124	g5413.t1	---NA---|	HL	Mascot
1125	g5433.t1	splicing arginine serine-rich 6|gastrulation	HL	Mascot
1126	g5457.t1	---NA---|	HL	Mascot
1127	g5478.t1	wd repeat and fyve domain-containing protein 3|binding	HL	Mascot
1128	g5550.t1	protein faah- isoform b|hydrolase activity	HL	Mascot
1129	g5558.t1	ankyrin repeat protein|GTP binding	HL	Mascot
1130	g5585.t1	---NA---|	HL	Mascot
1131	g5586.t1	---NA---|	HL	Mascot
1132	g5613.t1	serine threonine-protein phosphatase 2a regulatory subunit b subunit alpha isoform 2|protein serine/threonine phosphatase complex	HL	Mascot
1133	g5696.t1	dna repair protein rad4 containing protein|protein binding	HL	Mascot
1134	g5738.t1	forkhead box protein|sequence-specific DNA binding transcription factor activity	HL	Mascot
1135	g5761.t1	3-hydroxy-3-methylglutaryl coenzyme a reductase|membrane	HL	Mascot
1136	g5789.t1	---NA---|	HL	Mascot
1137	g5807.t1	hypothetical protein LOAG_05444 [Loa loa]|	HL	Mascot
1138	g5809.t1	---NA---|	HL	Mascot
1139	g5840.t1	v-type proton atpase catalytic subunit a|cation-transporting ATPase activity	HL	MaxQuant
1140	g5914.t1	85 kda calcium-independent phospholipase a2|phospholipase A2 activity	HL	Mascot
1141	g5969.t1	---NA---|	HL	Mascot
1142	g5975.t1	cre-bath-25 protein|protein binding	HL	Mascot
1143	g5992.t1	protein lin-54 homolog|transcriptional repressor complex	HL	Mascot
1144	g6019.t1	serine threonine protein kinase|ATP binding	HL	Mascot
1145	g6064.t1	---NA---|	HL	Mascot
1146	g6132.t1	low density lipid receptor-related|signal transducer activity	HL	Mascot
1147	g6150.t1	leucine-rich repeat-containing protein 4b|protein binding	HL	Mascot
1148	g6311.t1	n-myristoyltransferase 2|intracellular membrane-bounded organelle	HL	Mascot
1149	g6462.t1	---NA---|	HL	Mascot
1150	g6502.t1	sorting nexin-13|cell part	HL	Mascot
1151	g6509.t1	ribonuclease t2 family protein|RNA binding	HL	Mascot
1152	g6510.t1	ena vasp-like protein|response to stimulus	HL	Mascot
1153	g6514.t1	protein|triglyceride lipase activity	HL	Mascot
1154	g6541.t1	lactase-phlorizin hydrolase-like|hydrolase activity	HL	Mascot
1155	g6552.t1	dual specificity protein phosphatase 19|binding	HL	Mascot
1156	g6563.t1	protein-tyrosine phosphatase|protein tyrosine phosphatase activity	HL	Mascot
1157	g6566.t1	atp-dependent rna helicase dhx8|nucleic acid binding	HL	Mascot
1158	g6567.t1	---NA---|	HL	Mascot
1159	g6579.t1	oxidoreductase dhs-27|transferase activity, transferring phosphorus-containing groups	HL	Mascot
1160	g6642.t1	---NA---|	HL	Mascot
1161	g6704.t1	protein pqn-67|	HL	Mascot
1162	g6744.t1	ctp synthase 1|CTP synthase activity	HL	Mascot
1163	g6760.t1	protein numb-like|protein binding, bridging	HL	Mascot
1164	g6787.t1	pan domain-containing protein|negative regulation of vulval development	HL	Mascot
1165	g6790.t1	---NA---|	HL	Mascot
1166	g6792.t1	hemoglobinase-type cysteine proteinase|embryo development	HL	Mascot
1167	g6835.t1	rna-binding protein 39|embryo development	HL	Mascot
1168	g6843.t1	trna (adenine-n -)-methyltransferase catalytic subunit trmt61a|regulation of growth rate	HL	Mascot
1169	g6884.t1	tub family protein|protein binding	HL	Mascot
1170	g6918.t1	cre-hum-7 protein|protein binding	HL	Mascot
1171	g6966.t1	geranylgeranyl transferase type-2 subunit alpha|multicellular organismal development	HL	Mascot
1172	g6988.t1	translation factor mitochondrial|intracellular membrane-bounded organelle	HL	Mascot
1173	g6996.t1	protein cogc-8|cell migration	HL	Mascot
1174	g7037.t1	---NA---|	HL	Mascot
1175	g7060.t1	---NA---|	HL	Mascot
1176	g7157.t1	ran gtpase activating protein 1|cell fraction	HL	Mascot
1177	g7218.t1	tyrosine-protein phosphatase non-receptor type 9|protein tyrosine phosphatase activity	HL	Mascot
1178	g7233.t1	---NA---|	HL	Mascot
1179	g7343.t1	protein unc- isoform b|intrinsic to membrane	HL	Mascot
1180	g7354.t1	digestive organ expansion factor homolog|regulation of growth rate	HL	Mascot
1181	g7367.t1	protein srx-62|hydrolase activity	HL	Mascot
1182	g7372.t1	nucleolar protein 10|embryo development	HL	Mascot
1183	g7422.t1	isoform cra_a|phospholipid binding	HL	Mascot
1184	g7437.t1	cre-nhr-80 protein|sequence-specific DNA binding transcription factor activity	HL	Mascot
1185	g7441.t1	variant sh3 domain containing protein|protein binding	HL	Mascot
1186	g7451.t1	ankyrin ph and sec7 domain containing protein secg|protein binding	HL	Mascot
1187	g7459.t1	protocadherin-like wing polarity protein stan-like|protein binding	HL	Mascot
1188	g7489.t1	ccr4-not transcription complex subunit 7|embryo development	HL	Mascot
1189	g7528.t1	epidermal growth factor receptor pathway substrate 8 splice variant b|tissue morphogenesis	HL	Mascot
1190	g7541.t1	hypothetical protein LOAG_04682 [Loa loa]|	HL	Mascot
1191	g7592.t1	domain protein|protein-based cuticle development	HL	Mascot
1192	g7683.t1	lbp bpi cetp family domain-containing protein|lipid binding	HL	Mascot
1193	g7723.t1	dna repair protein rad4 containing protein|damaged DNA binding	HL	Mascot
1194	g7760.t1	histone-lysine n-methyltransferase setd3 isoform a|protein methylation	HL	Mascot
1195	g7774.t1	protein ctn- isoform c|intrinsic to membrane	HL	Mascot
1196	g7790.t1	---NA---|	HL	Mascot
1197	g7901.t1	---NA---|	HL	Mascot
1198	g7905.t1	exocyst complex component 5-like|multicellular organismal reproductive behavior	HL	Mascot
1199	g8087.t1	tyrosine-protein kinase kin-31|ATP binding	HL	Mascot
1200	g8121.t1	---NA---|	HL	Mascot
1201	g8192.t1	transformer-2 protein alpha|RNA splicing, via transesterification reactions with bulged adenosine as nucleophile	HL	Mascot
1202	g8202.t1	t-box transcription factor tbx2|regulation of growth rate	HL	Mascot
1203	g8254.t1	partitioning defective protein 3|establishment or maintenance of cell polarity	HL	Mascot
1204	g8271.t1	cre-let-19 protein|multicellular organismal development	HL	Mascot
1205	g8283.t1	rna dependent rna polymerase|gamete generation	HL	Mascot
1206	g8285.t1	four domain-type voltage-gated ion channel alpha-1 subunit|synaptic transmission, cholinergic	HL	Mascot
1207	g8289.t1	cre-dhs-27 protein|aspartic-type endopeptidase activity	HL	Mascot
1208	g8307.t1	atp-binding cassette sub-family a member 3|ATP binding	HL	Mascot
1209	g8488.t1	protein bath-38|protein binding	HL	Mascot
1210	g8492.t1	hypothetical protein CAEBREN_32423 [Caenorhabditis brenneri]|protein binding	HL	Mascot
1211	g8541.t1	---NA---|	HL	Mascot
1212	g8617.t1	cre-unc-83 protein|multicellular organismal process	HL	Mascot
1213	g8627.t1	ph domain containing protein|	HL	Mascot
1214	g8642.t1	serine threonine-protein kinase|kinase activity	HL	Mascot
1215	g8780.t1	protein|protein binding	HL	Mascot
1216	g8789.t1	uncharacterized protein c17orf104 homolog|	HL	Mascot
1217	g8811.t1	protein|	HL	Mascot
1218	g8829.t1	aminopeptidase puromycin sensitive|proteolysis	HL	Mascot
1219	g8988.t1	phosphopantothenoylcysteine decarboxylase|regulation of growth rate	HL	Mascot
1220	g9102.t1	ring u-box domain-containing protein|protein binding	HL	Mascot
1221	g9250.t1	polybromodomain protein|cellular process	HL	Mascot
1222	g9253.t1	rab5 gdp gtp exchange factor|endosome	HL	Mascot
1223	g9262.t1	protein tyrosine non-receptor type 2|protein dephosphorylation	HL	Mascot
1224	g9294.t1	---NA---|	HL	Mascot
1225	g9341.t1	cre-pde-6 protein|molecular transducer activity	HL	Mascot
1226	g9348.t1	fh1 fh2 domain-containing protein 3|actin binding	HL	Mascot
1227	g9377.t1	tyrosine-protein kinase fyn|transport	HL	Mascot
1228	g9477.t1	contactin-associated protein|protein binding	HL	Mascot
1229	g9502.t1	ap-1 complex subunit gamma-1|gastrulation	HL	Mascot
1230	g9604.t1	growth-arrest-specific protein 2 domain containing protein|transport	HL	Mascot
1231	g9744.t1	ltn1_caeel ame|F:binding	HL	Mascot
1232	g9748.t1	carboxypeptidase n subunit 2|protein binding	HL	Mascot
1233	g9775.t1	dm dna binding domain containing protein|tail morphogenesis	HL	Mascot
1234	g9860.t1	40s ribosomal protein s20|translation	HL	Mascot
1235	g9949.t1	---NA---|	HL	Mascot
1236	g9963.t1	iron zinc purple acid phosphatase-like|acid phosphatase activity	HL	Mascot
1237	g10083.t1	n-acetyltransferase esco2|transferase activity	HL	Mascot
1238	g10096.t1	odr-3|chemosensory behavior	HL	Mascot
1239	g10125.t1	protein humpback-1|cell-cell junction	HL	Mascot
1240	g10126.t1	tyrosine-protein kinase|ATP binding	HL	Mascot
1241	g10144.t1	Protein Y67H2A.5 [Caenorhabditis elegans]|embryo development	HL	Mascot
1242	g10147.t1	transcription initiation factor beta|larval development	HL	Mascot
1243	g10163.t1	threonine dehydratase catabolic-like|binding	HL	Mascot
1244	g10257.t1	uncharacterized protein loc588361|endonuclease activity	HL	Mascot
1245	g10334.t1	cre-rsy-1 protein|	HL	Mascot
1246	g10373.t1	thyroid adenoma-associated protein|binding	HL	Mascot
1247	g10380.t1	tyrosine-protein phosphatase non-receptor type 9|protein tyrosine phosphatase activity	HL	Mascot
1248	g10393.t1	storkhead-box protein 1-like|cell migration	HL	Mascot
1249	g10459.t1	upf0577 protein kiaa1324-like|integral to membrane	HL	Mascot
1250	g10506.t1	ccr4-not transcription complex subunit 1|	HL	Mascot
1251	g10747.t1	---NA---|	HL	Mascot
1252	g10759.t1	endonuclease-reverse transcriptase|RNA binding	HL	Mascot
1253	g10763.t1	---NA---|	HL	Mascot
1254	g10776.t1	glutathione synthetase|larval development	HL	Mascot
1255	g10832.t1	spermine oxidase|oxidoreductase activity	HL	Mascot
1256	g10932.t1	protein nep- isoform a|metalloendopeptidase activity	HL	Mascot
1257	g10984.t1	protein mec- isoform b|response to mechanical stimulus	HL	Mascot
1258	g11009.t1	protein atg-|protein binding	HL	Mascot
1259	g11070.t1	hypothetical protein LOAG_12997 [Loa loa]|	HL	Mascot
1260	g11071.t1	---NA---|	HL	Mascot
1261	g11086.t1	hypothetical protein LOAG_09875 [Loa loa]|	HL	Mascot
1262	g11092.t1	hypothetical protein WUBG_04410 [Wuchereria bancrofti]|	HL	Mascot
1263	g11100.t1	udp- partial|metabolic process	HL	Mascot
1264	g11137.t1	dna polymerase epsilon subunit 2|DNA binding	HL	Mascot
1265	g11141.t1	cytochrome oxidase assembly protein 1 homolog|	HL	Mascot
1266	g11159.t1	hypothetical protein CRE_10136 [Caenorhabditis remanei]|	HL	Mascot
1267	g11200.t1	protein acdh- isoform a|embryo development	HL	Mascot
1268	g11201.t1	cytoplasmic trna 2-thiolation protein 1|response to oxidative stress	HL	Mascot
1269	g11256.t1	subfamily member 12|unfolded protein binding	HL	Mascot
1270	g11366.t1	ring zinc finger domain superfamily protein|protein binding	HL	Mascot
1271	g11448.t1	---NA---|	HL	Mascot
1272	g11503.t1	tyrosine-protein kinase kin-31|embryo development	HL	Mascot
1273	g11591.t1	---NA---|	HL	Mascot
1274	g11662.t1	---NA---|	HL	Mascot
1275	g11675.t1	---NA---|	HL	Mascot
1276	g11799.t1	upf0378 protein kiaa0100-like|	HL	Mascot
1277	g11908.t1	ubiquitin conjugation factor e4 b|ventricular cardiac muscle tissue morphogenesis	HL	Mascot
1278	g11933.t1	rna dependent rna polymerase|gamete generation	HL	Mascot
1279	g11964.t1	rwd domain-containing protein 2a|protein binding	HL	Mascot
1280	g11971.t1	---NA---|	HL	Mascot
1281	g12001.t1	golgi snap receptor complex member 1|Golgi membrane	HL	Mascot
1282	g12038.t1	protein npr-29|G-protein coupled receptor activity	HL	Mascot
1283	g12044.t1	disintegrin and metalloproteinase domain-containing protein 22|proteolysis	HL	Mascot
1284	g12084.t1	acyl-coenzyme a thioesterase mitochondrial|coenzyme metabolic process	HL	Mascot
1285	g12086.t1	---NA---|	HL	Mascot
1286	g12138.t1	rrp12-like protein|binding	HL	Mascot
1287	g12148.t1	cre-wrt- protein|molting cycle, protein-based cuticle	HL	Mascot
1288	g12230.t1	---NA---|	HL	Mascot
1289	g12249.t1	mitochondrial import inner membrane translocase subunit tim17-b|intrinsic to membrane	HL	Mascot
1290	g12263.t1	protein|G-protein coupled receptor activity	HL	Mascot
1291	g12307.t1	protein btb-20|protein binding	HL	Mascot
1292	g12311.t1	protein dachsous|calcium ion binding	HL	Mascot
1293	g12337.t1	matrixin family protein|metalloendopeptidase activity	HL	Mascot
1294	g12357.t1	chymotrypsin elastase isoinhibitor 1|peptidase activity	HL	Mascot
1295	g12368.t1	---NA---|	HL	Mascot
1296	g12389.t1	protein wrt-1|multicellular organismal development	HL	Mascot
1297	g12404.t1	protein isoform g|growth	HL	Mascot
1298	g12427.t1	---NA---|	HL	Mascot
1299	g12433.t1	---NA---|	HL	Mascot
1300	g12476.t1	cre-pam-1 protein|proteolysis	HL	Mascot
1301	g12502.t1	---NA---|	HL	Mascot
1302	g12597.t1	---NA---|	HL	Mascot
1303	g12700.t1	granulin 1|multicellular organismal development	HL	Mascot
1304	g12779.t1	uncharacterized protein loc100882583|protein binding	HL	Mascot
1305	g12781.t1	serine threonine kinase|anterior/posterior axis specification	HL	Mascot
1306	g12795.t1	vacuolar protein sorting-associated protein 8 homolog|protein binding	HL	Mascot
1307	g12796.t1	transcription initiation factor iia subunit 1 isoform 1|transcription cofactor activity	HL	Mascot
1308	g12798.t1	---NA---|	HL	Mascot
1309	g12828.t1	subfamily a member 2|heat shock protein binding	HL	Mascot
1310	g12872.t1	---NA---|	HL	Mascot
1311	g12880.t1	nsf attachment protein|RNA binding	HL	Mascot
1312	g12999.t1	---NA---|	HL	Mascot
1313	g13166.t1	---NA---|	HL	Mascot
1314	g13266.t1	u1 zinc finger family protein|membrane	HL	Mascot
1315	g13276.t1	nucleolar mif4g domain-containing protein 1|binding	HL	Mascot
1316	g13299.t1	udp-glucose|F:binding	HL	Mascot
1317	g13306.t1	protein nhr- isoform b|ligand-activated sequence-specific DNA binding RNA polymerase II transcription factor activity	HL	Mascot
1318	g13315.t1	trna (guanine -n2)-methyltransferase homolog|cellular metabolic process	HL	Mascot
1319	g13320.t1	low quality protein|F:protein binding	HL	Mascot
1320	g13358.t1	dynamin-binding protein|Rho guanyl-nucleotide exchange factor activity	HL	Mascot
1321	g13397.t1	rna dependent rna polymerase|gamete generation	HL	Mascot
1322	g13471.t1	protein aly-1|nucleic acid binding	HL	Mascot
1323	g13531.t1	protein isoform a|N-acetyltransferase activity	HL	Mascot
1324	g13560.t1	mitochondrial folate transporter carrier|cellular process	HL	Mascot
1325	g13618.t1	---NA---|	HL	Mascot
1326	g13645.t1	rna-binding protein with serine-rich domain 1-b|nucleic acid binding	HL	Mascot
1327	g13647.t1	polycomb protein suz12|zinc ion binding	HL	Mascot
1328	g13680.t1	defective mitochondrial respiration family member protein 1|regulation of growth rate	HL	Mascot
1329	g13721.t1	---NA---|	HL	Mascot
1330	g13793.t1	---NA---|	HL	Mascot
1331	g13863.t1	atp-dependent rna helicase ddx55|regulation of growth rate	HL	Mascot
1332	g13904.t1	---NA---|	HL	Mascot
1333	g13984.t1	tk fer protein kinase|ATP binding	HL	Mascot
1334	g14000.t1	rna pol ii accessory factor|organ morphogenesis	HL	Mascot
1335	g14041.t1	Protein C23H3.5 [Caenorhabditis elegans]|multicellular organismal development	HL	Mascot
1336	g14129.t1	abl-interactor 1|cell migration	HL	Mascot
1337	g14131.t1	protein yippee-like 1|intracellular membrane-bounded organelle	HL	Mascot
1338	g14164.t1	Protein B0393.3 [Caenorhabditis elegans]|protein binding	HL	Mascot
1339	g14200.t1	immunoglobulin i-set domain containing protein|protein binding	HL	Mascot
1340	g14220.t1	---NA---|	HL	Mascot
1341	g14269.t1	aromatic-l-amino-acid decarboxylase|cell body	HL	Mascot
1342	g14347.t1	terminal uridylyltransferase 4|metal ion binding	HL	Mascot
1343	g14364.t1	skb1 methyltransferase|negative regulation of signal transduction	HL	Mascot
1344	g14373.t1	23s rrna (2 -o-methyl-g2251)-methyltransferase|RNA binding	HL	Mascot
1345	g14422.t1	phosphatidylinositol 4-kinase beta|binding	HL	Mascot
1346	g14432.t1	lea5 protein|	HL	Mascot
1347	g14486.t1	chromobox protein homolog 5|microtubule cytoskeleton	HL	Mascot
1348	g14492.t1	---NA---|	HL	Mascot
1349	g14564.t1	grip domain-containing protein|protein targeting to Golgi	HL	Mascot
1350	g14586.t1	isocitrate dehydrogenase gamma subunit|magnesium ion binding	HL	Mascot
1351	g14653.t1	patched family protein|multicellular organism growth	HL	Mascot
1352	g14685.t1	protein catp- isoform a|nematode larval development	HL	Mascot
1353	g14705.t1	heterochromatin protein 1beta-like protein|nucleus	HL	Mascot
1354	g14719.t1	kh domain containing protein|RNA binding	HL	Mascot
1355	g14766.t1	---NA---|	HL	Mascot
1356	g14793.t1	---NA---|	HL	Mascot
1357	g14818.t1	Protein Y119D3B.13 [Caenorhabditis elegans]|	HL	Mascot
1358	g14824.t1	mgc68910 protein|serine-type endopeptidase activity	HL	Mascot
1359	g14862.t1	---NA---|	HL	Mascot
1360	g14948.t1	component of oligomeric golgi complex 6|intra-Golgi vesicle-mediated transport	HL	Mascot
1361	g14992.t1	hypothetical protein Bm1_40975 [Brugia malayi]|positive regulation of locomotion	HL	Mascot
1362	g15115.t1	ddb1- and cul4-associated factor-like 1-like|protein binding	HL	Mascot
1363	g15234.t1	---NA---|	HL	Mascot
1364	g15281.t1	e3 ubiquitin-protein ligase mib2|protein binding	HL	Mascot
1365	g15300.t1	acyl- dehydrogenase family member 10|metabolic process	HL	Mascot
1366	g15309.t1	26s proteasome non-atpase regulatory subunit 14|multicellular organismal aging	HL	Mascot
1367	g15380.t1	protein|lipid localization	HL	Mascot
1368	g15388.t1	acyl- dehydrogenase|acyl-CoA dehydrogenase activity	HL	Mascot
1369	g15396.t1	pp2c-like domain-containing protein|catalytic activity	HL	Mascot
1370	g15447.t1	---NA---|	HL	Mascot
1371	g15605.t1	protein-tyrosine phosphatase containing protein|intracellular membrane-bounded organelle	HL	Mascot
1372	g15641.t1	chondroitin proteoglycan 4|	HL	Mascot
1373	g15651.t1	membrane glycoprotein polyprotein|host cell endoplasmic reticulum	HL	Mascot
1374	g15660.t1	rac gtpase-activating protein 1| P	HL	Mascot
1375	g15679.t1	protein ajm- isoform e|embryo development	HL	Mascot
1376	g15683.t1	fanconi anemia group j protein|regulation of DNA recombination	HL	Mascot
1377	g15741.t1	histone-lysine n- h3 lysine-79|histone methylation	HL	Mascot
1378	g15798.t1	nuclear receptor subfamily 2 group e member 1|lyase activity	HL	Mascot
1379	g15849.t1	pre-mrna-splicing factor spf27|mRNA processing	HL	Mascot
1380	g15869.t1	dna polymerase epsilon catalytic subunit a|organelle organization	HL	Mascot
1381	g16059.t1	---NA---|	HL	Mascot
1382	g16134.t1	---NA---|	HL	Mascot
1383	g16135.t1	protein isoform a|integral to membrane	HL	Mascot
1384	g16157.t1	protein clec-48|carbohydrate binding	HL	Mascot
1385	g16205.t1	fmrfamide-related peptide flp-18 precursor|regulation of action potential	HL	Mascot
1386	g16211.t1	pao retrotransposon peptidase family|RNA binding	HL	Mascot
1387	g16294.t1	small nuclear ribonucleoprotein sm d2|embryo development	HL	Mascot
1388	gc6567.t1	---NA---|	HL	Mascot
1389	gc7422.t1	---NA---|	HL	Mascot
1390	gc9426.t1	---NA---|	HL	Mascot
1391	gc9702.t1	---NA---|	HL	Mascot
1392	gc11369.t1	---NA---|	HL	Mascot
1393	gc12063.t1	---NA---|	HL	Mascot
1394	gc12085.t1	---NA---|	HL	Mascot
1395	gc13314.t1	---NA---|	HL	Mascot
1396	gc13601.t1	---NA---|	HL	Mascot
1397	gb182.t1	---NA---|	HL	Mascot
1398	gb475.t1	---NA---|	HL	Mascot
1399	gb1227.t1	---NA---|	HL	Mascot
1400	gb1862.t1	type alpha 2|epidermis development	HL	Mascot
1401	gb1878.t1	---NA---|	HL	Mascot
1402	gb1937.t1	---NA---|	HL	Mascot
1403	gb2863.t1	---NA---|	HL	Mascot
1404	gb2972.t1	---NA---|	HL	Mascot
1405	gb3025.t1	---NA---|	HL	Mascot
1406	gb4284.t1	---NA---|	HL	Mascot
1407	gb4483.t1	---NA---|	HL	Mascot
1408	gb4640.t1	---NA---|DNA binding	HL	Mascot
1409	gb5153.t1	---NA---|	HL	Mascot
1410	gb5557.t1	---NA---|	HL	Mascot
1411	gb5866.t1	---NA---|	HL	Mascot
1412	gb6424.t1	---NA---|	HL	Mascot
1413	gb6483.t1	---NA---|	HL	Mascot
1414	gb6679.t1	---NA---|	HL	Mascot
1415	gb6738.t1	---NA---|	HL	Mascot
1416	gb6748.t1	---NA---|	HL	Mascot
1417	gb7214.t1	---NA---|	HL	Mascot
1418	gb7441.t1	protein glct-3|galactosylgalactosylxylosylprotein 3-beta-glucuronosyltransferase activity	HL	Mascot
1419	gb8129.t1	---NA---|	HL	Mascot
1420	gb8311.t1	---NA---|	HL	Mascot
1421	gb8795.t1	---NA---|	HL	Mascot
1422	gb8801.t1	---NA---|	HL	Mascot
1423	gb9017.t1	---NA---|	HL	Mascot
1424	gb9303.t1	---NA---|	HL	Mascot
1425	gb9656.t1	---NA---|	HL	Mascot
1426	gb9902.t1	---NA---|	HL	Mascot
1427	gb10305.t1	---NA---|	HL	Mascot
1428	gb10356.t1	---NA---|	HL	Mascot
1429	gb10935.t1	---NA---|	HL	Mascot
1430	gb11003.t1	---NA---|	HL	Mascot
1431	gb11218.t1	---NA---|	HL	Mascot
1432	gb11272.t1	---NA---|	HL	Mascot
1433	gb11774.t1	---NA---|	HL	Mascot
1434	gb11942.t1	---NA---|	HL	Mascot
1435	gb12585.t1	---NA---|	HL	Mascot
1436	gb13009.t1	---NA---|	HL	Mascot
1437	gb13822.t1	---NA---|	HL	Mascot
1438	gb14018.t1	---NA---|	HL	Mascot
1439	gb14026.t1	---NA---|	HL	Mascot
1440	gb14038.t1	---NA---|	HL	Mascot
1441	gb14137.t1	---NA---|	HL	Mascot
1442	gb14654.t1	---NA---|	HL	Mascot
1443	gb15001.t1	---NA---|	HL	Mascot
1444	gb15092.t1	---NA---|	HL	Mascot
1445	gb16592.t1	---NA---|	HL	Mascot
1446	gb16788.t1	---NA---|	HL	Mascot
1447	gb16969.t1	---NA---|	HL	Mascot
1448	gb17501.t1	---NA---|	HL	Mascot
1449	gb17525.t1	protein|	HL	Mascot
1450	gb17691.t1	---NA---|	HL	Mascot
1451	gb17837.t1	---NA---|	HL	Mascot
1452	gb17976.t1	---NA---|	HL	Mascot
1453	gb18158.t1	---NA---|	HL	Mascot
1454	gb18956.t1	---NA---|	HL	Mascot
1455	gb19085.t1	---NA---|	HL	Mascot
1456	gb19714.t1	---NA---|	HL	Mascot
1457	gb19837.t1	---NA---|	HL	Mascot
1458	gb19841.t1	---NA---|	HL	Mascot
1459	gb20447.t1	---NA---|	HL	Mascot
1460	gb20465.t1	---NA---|	HL	Mascot
1461	gb20697.t1	---NA---|	HL	Mascot
1462	gb21002.t1	---NA---|	HL	Mascot
1463	gb21049.t1	---NA---|	HL	Mascot
1464	gb21323.t1	---NA---|	HL	Mascot
1465	gb22185.t1	---NA---|	HL	Mascot
1466	gb22418.t1	---NA---|	HL	Mascot
1467	gb22563.t1	---NA---|	HL	Mascot
1468	gb22709.t1	---NA---|	HL	Mascot
1469	gb23071.t1	---NA---|	HL	Mascot
1470	gb23846.t1	---NA---|	HL	Mascot
1471	gb24142.t1	---NA---|	HL	Mascot
1472	gb24161.t1	---NA---|	HL	Mascot
1473	gb24548.t1	---NA---|	HL	Mascot
1474	gb24743.t1	---NA---|	HL	Mascot
1475	gb24867.t1	---NA---|	HL	Mascot
1476	gb24902.t1	---NA---|	HL	Mascot
1477	gb25293.t1	---NA---|	HL	Mascot
1478	gb25754.t1	---NA---|	HL	Mascot
1479	gb25771.t1	---NA---|	HL	Mascot
1480	gb26236.t1	---NA---|	HL	Mascot
1481	gb26925.t1	---NA---|	HL	Mascot
1482	gb27053.t1	---NA---|	HL	Mascot
1483	gb27096.t1	---NA---|	HL	Mascot
1484	gb27364.t1	---NA---|	HL	Mascot
1485	gb27773.t1	---NA---|	HL	Mascot
1486	gb28240.t1	---NA---|	HL	Mascot
1487	gb28509.t1	---NA---|	HL	Mascot
1488	gb28857.t1	---NA---|	HL	Mascot
1489	gb29036.t1	---NA---|	HL	Mascot
1490	gb30475.t1	---NA---|	HL	Mascot
1491	gb30543.t1	---NA---|	HL	Mascot
1492	gb30678.t1	---NA---|	HL	Mascot
1493	gb30749.t1	---NA---|	HL	Mascot
1494	gb30881.t1	---NA---|	HL	Mascot
1495	gb32013.t1	---NA---|	HL	Mascot
1496	gb32597.t1	---NA---|	HL	Mascot
1497	gb32913.t1	---NA---|	HL	Mascot
1498	gb33030.t1	---NA---|	HL	Mascot
1499	gb33594.t1	---NA---|	HL	Mascot
1500	gb33617.t1	---NA---|	HL	Mascot
1501	gb34014.t1	---NA---|	HL	Mascot
1502	gb34174.t1	cre-atf-2 protein|transcription, DNA-dependent	HL	Mascot
1503	gb34858.t1	---NA---|	HL	Mascot
2149	g1.t1	protein unc- isoform f|regulation of growth	C_HL_I	Mascot,ProteinPilot,MaxQuant	YES
2150	g8.t1	small subunit ribosomal protein 24|structural constituent of ribosome	C_HL_I	Mascot,ProteinPilot,Sequest,MaxQuant	YES
2151	g9.t1	isoform a|regulation of cuticle pigmentation	C_HL_I	Mascot,ProteinPilot,Sequest,MaxQuant	YES
2152	g15.t1	adenosine kinase|binding	C_HL_I	Mascot	YES
2153	g20.t1	stress-activated protein kinase jnk|protein phosphorylation	C_HL_I	Mascot,MaxQuant	YES
2154	g30.t1	dynein light chain type 1 family protein|microtubule associated complex	C_HL_I	Mascot	YES
2155	g37.t1	isovaleryl coenzyme a dehydrogenase|acyl-CoA dehydrogenase activity	C_HL_I	Mascot,Sequest,MaxQuant	YES
2156	g42.t1	saposin precursor|lipid metabolic process	C_HL_I	Mascot,ProteinPilot,Sequest,MaxQuant	YES
2157	g44.t1	recepotor type guanyly cyclase|intrinsic to membrane	C_HL_I	Mascot	YES
2158	g47.t1	cuticle collagen partial|proteinaceous extracellular matrix	C_HL_I	Mascot	YES
2159	g49.t1	pan domain protein|	C_HL_I	Mascot,MaxQuant	YES
2160	g51.t1	nucleosome assembly protein 1|tissue morphogenesis	C_HL_I	Mascot,ProteinPilot,Sequest,MaxQuant	YES
2161	g75.t1	nsfl1 cofactor p47|cytoplasmic part	C_HL_I	Mascot,2D,MaxQuant	YES
2162	g76.t1	nadh dehydrogenase|cell part	C_HL_I	Mascot,ProteinPilot,MaxQuant	YES
2163	g91.t1	small subunit ribosomal protein 25|ribonucleoprotein complex	C_HL_I	Mascot,ProteinPilot,MaxQuant	YES
2164	g123.t1	methylglutaconyl- mitochondrial isoform 1|mRNA binding	C_HL_I	Mascot,MaxQuant	YES
2165	g129.t1	guanine nucleotide-binding protein g alpha subunit|extrinsic to internal side of plasma membrane	C_HL_I	Mascot,MaxQuant	YES
2166	g133.t1	tpa_inf|P:translation	C_HL_I	MaxQuant	YES
2167	g136.t1	40s ribosomal protein s23|embryo development	C_HL_I	Mascot,ProteinPilot,MaxQuant	YES
2168	g138.t1	selenium binding protein 1|cytoplasm	C_HL_I	Mascot,ProteinPilot,Sequest,MaxQuant	YES
2169	g141.t1	electron-transfer-flavoprotein beta polypeptide|electron carrier activity	C_HL_I	Mascot,ProteinPilot,Sequest,MaxQuant	YES
2170	g142.t1	signal sequence receptor beta-like protein|embryo development	C_HL_I	Mascot,ProteinPilot,Sequest,MaxQuant	YES
2171	g153.t1	phosphatidylethanolamine-binding protein|	C_HL_I	Mascot,ProteinPilot,MaxQuant	YES
2173	g178.t1	cgmp-dependent protein kinase egl-4|negative regulation of growth	C_HL_I	Mascot,ProteinPilot,Sequest,MaxQuant	YES
2174	g181.t1	protein isoform b|intracellular protein transport	C_HL_I	Mascot,ProteinPilot,Sequest,MaxQuant	YES
2175	g183.t1	fun14 family protein|embryo development	C_HL_I	Mascot,MaxQuant	YES
2176	g184.t1	fructose- -bisphosphatase|carbohydrate metabolic process	C_HL_I	Mascot,ProteinPilot,Sequest,MaxQuant	YES
2177	g201.t1	disorganized muscle protein 1|protein binding	C_HL_I	Mascot,MaxQuant	YES
2178	g210.t1	cre-lpr-3 protein|regulation of growth rate	C_HL_I	Mascot,ProteinPilot,MaxQuant	YES
2179	g211.t1	protein lpr- isoform a|binding	C_HL_I	Mascot,ProteinPilot,MaxQuant	YES
2180	g223.t1	cre-gas-1 protein|oxidoreductase activity, acting on NAD(P)H	C_HL_I	Mascot,MaxQuant	YES
2181	g237.t1	227 kda spindle- and centromere-associated protein|binding	C_HL_I	Mascot,ProteinPilot,Sequest,MaxQuant	YES
2182	g242.t1	protein nas- isoform a|embryo development	C_HL_I	Mascot,ProteinPilot,MaxQuant	YES
2183	g250.t1	camk mlck protein kinase|protein serine/threonine kinase activity	C_HL_I	Mascot	YES
2184	g258.t1	glutathione s-transferase-like|catalytic activity	C_HL_I	Mascot,ProteinPilot,Sequest,MaxQuant	YES
2185	g261.t1	actin|cytoskeleton organization	C_HL_I	Mascot,ProteinPilot,Sequest,2D,MaxQuant	YES
2186	g267.t1	v-type proton atpase catalytic subunit a|cation-transporting ATPase activity	C_HL_I	Mascot,ProteinPilot,MaxQuant	YES
2187	g290.t1	protein disulfide isomerase|transferase activity, transferring amino-acyl groups	C_HL_I	Mascot,ProteinPilot,Sequest,2D,MaxQuant	YES
2188	g319.t1	laminin subunit alpha-like|cell migration	C_HL_I	Mascot,ProteinPilot,Sequest,MaxQuant	YES
2189	g324.t1	arginine kinase|intrinsic to membrane	C_HL_I	Mascot,ProteinPilot,Sequest,MaxQuant	YES
2191	g332.t1	protein vha-3|programmed cell death	C_HL_I	Mascot,ProteinPilot,MaxQuant	YES
2194	g342.t1	-bisphosphoglycerate-independent phosphoglycerate mutase|multicellular organismal reproductive behavior	C_HL_I	Mascot,ProteinPilot,Sequest,MaxQuant	YES
2195	g347.t1	iron-responsive element-binding protein 1|iron-sulfur cluster binding	C_HL_I	Mascot,ProteinPilot,Sequest,MaxQuant	YES
2196	g351.t1	---NA---|	C_HL_I	Mascot,ProteinPilot,MaxQuant	YES
2197	g352.t1	aconitate mitochondrial-like|intracellular membrane-bounded organelle	C_HL_I	Mascot,ProteinPilot,Sequest,MaxQuant	YES
2198	g363.t1	myosin heavy chain|protein binding	C_HL_I	Mascot	YES
2199	g384.t1	protein isoform i|	C_HL_I	Mascot,ProteinPilot,MaxQuant	YES
2200	g387.t1	alpha 1c|neuron projection	C_HL_I	Mascot,ProteinPilot,Sequest,MaxQuant	YES
2201	g410.t1	glycogen synthase|embryo development	C_HL_I	Mascot,ProteinPilot,MaxQuant	YES
2202	g432.t1	troponin family protein|cytoskeletal protein binding	C_HL_I	Mascot,ProteinPilot,Sequest,2D,MaxQuant	YES
2203	g433.t1	troponin family protein|cytoskeletal protein binding	C_HL_I	Mascot,MaxQuant	YES
2204	g441.t1	ef hand family protein|calcium ion binding	C_HL_I	Mascot,ProteinPilot,Sequest,MaxQuant	YES
2205	g454.t1	intermediate filament protein ifa-1|embryo development	C_HL_I	Mascot,ProteinPilot,Sequest,MaxQuant	YES
2206	g455.t1	alkyl hydroperoxide reductase thiol specific antioxidant|intracellular part	C_HL_I	Mascot,ProteinPilot,Sequest,MaxQuant	YES
2207	g456.t1	sodium potassium-transporting atpase subunit alpha|larval development	C_HL_I	Mascot,MaxQuant	YES
2208	g460.t1	neutral alpha-glucosidase ab|hydrolase activity, acting on glycosyl bonds	C_HL_I	Mascot,ProteinPilot,MaxQuant	YES
2209	g472.t1	zona pellucida-like domain containing protein|anatomical structure morphogenesis	C_HL_I	Mascot,ProteinPilot,Sequest,MaxQuant	YES
2210	g484.t1	nadh dehydrogenase|embryo development	C_HL_I	Mascot,ProteinPilot,Sequest,MaxQuant	YES
2211	g502.t1	protein cca- isoform a|regulation of action potential	C_HL_I	Mascot,ProteinPilot,Sequest,MaxQuant	YES
2212	g503.t1	protein dhs-28|steroid dehydrogenase activity, acting on the CH-OH group of donors, NAD or NADP as acceptor	C_HL_I	Mascot,ProteinPilot,Sequest,MaxQuant	YES
2214	g517.t1	heat shock protein|response to stress	C_HL_I	Mascot,ProteinPilot,Sequest,MaxQuant	YES
2215	g525.t1	globin|heme binding	C_HL_I	Mascot,ProteinPilot,Sequest,MaxQuant	YES
2216	g548.t1	serine threonine-protein phosphatase 2a 55 kda regulatory subunit b delta isoform|multicellular organismal reproductive behavior	C_HL_I	Mascot,ProteinPilot	YES
2217	g550.t1	cre-unc-115 protein|regulation of growth rate	C_HL_I	Mascot,MaxQuant	YES
2219	g564.t1	hypothetical kda protein in chromosome|	C_HL_I	Mascot,ProteinPilot,Sequest,MaxQuant	YES
2221	g577.t1	4-coumarate|F:catalytic activity	C_HL_I	Mascot	YES
2222	g590.t1	disorganized muscle protein 1|protein binding	C_HL_I	Mascot,ProteinPilot,Sequest,2D,MaxQuant	YES
2223	g592.t1	glutathione peroxidase|extracellular region	C_HL_I	Mascot,ProteinPilot,Sequest,MaxQuant	YES
2224	g604.t1	amp-binding enzyme family protein|catalytic activity	C_HL_I	Mascot,ProteinPilot,MaxQuant	YES
2225	g609.t1	glutamate synthase|embryo development	C_HL_I	Mascot,MaxQuant	YES
2226	g645.t1	intermediate filament protein|embryo development	C_HL_I	Mascot,ProteinPilot,Sequest,MaxQuant	YES
2227	g649.t1	transthyretin-like family protein|cellular component assembly involved in morphogenesis	C_HL_I	Mascot,MaxQuant	YES
2230	g687.t1	protein isoform a|	C_HL_I	Mascot,MaxQuant	YES
2231	g698.t1	iq calmodulin-binding motif family protein|protein binding	C_HL_I	Mascot,ProteinPilot,Sequest,MaxQuant	YES
2232	g700.t1	troponin t|actomyosin structure organization	C_HL_I	Mascot,ProteinPilot,Sequest,MaxQuant	YES
2233	g701.t1	protein tnt- isoform b|actomyosin structure organization	C_HL_I	Mascot,MaxQuant	YES
2234	g716.t1	delta-1-pyrroline-5-carboxylate synthase-like|glutamate-5-semialdehyde dehydrogenase activity	C_HL_I	Mascot,ProteinPilot,Sequest,MaxQuant	YES
2235	g720.t1	v-type proton atpase subunit b|cell adhesion	C_HL_I	Mascot,ProteinPilot,Sequest,MaxQuant	YES
2236	g721.t1	v-type proton atpase subunit b|cell adhesion	C_HL_I	Mascot,ProteinPilot,Sequest,MaxQuant	YES
2237	g722.t1	protein asg-2|intracellular membrane-bounded organelle	C_HL_I	Mascot,ProteinPilot,MaxQuant	YES
2238	g748.t1	protein-glutamine gamma-glutamyltransferase k|peptide cross-linking	C_HL_I	Mascot	YES
2239	g758.t1	protein ocr-4|multicellular organismal reproductive behavior	C_HL_I	Mascot,ProteinPilot,Sequest,MaxQuant	YES
2240	g770.t1	c-1-tetrahydrofolate cytoplasmic|intracellular membrane-bounded organelle	C_HL_I	Mascot,ProteinPilot,Sequest,MaxQuant	YES
2241	g808.t1	calsequestrin family protein|terminal cisterna	C_HL_I	Mascot,ProteinPilot,MaxQuant	YES
2242	g828.t1	galactoside-binding lectin family protein|carbohydrate binding	C_HL_I	Mascot,ProteinPilot,Sequest,MaxQuant	YES
2243	g829.t1	galectin|monosaccharide binding	C_HL_I	Mascot,ProteinPilot,Sequest,MaxQuant	YES
2244	g852.t1	variant 1|galactose metabolic process	C_HL_I	Mascot,ProteinPilot,Sequest,MaxQuant	YES
2245	g855.t1	glycine receptor subunit beta|ion transport	C_HL_I	Mascot,MaxQuant	YES
2246	g872.t1	uncharacterized protein c6orf168|	C_HL_I	Mascot,ProteinPilot,Sequest,MaxQuant	YES
2247	g875.t1	t-complex protein 1 subunit gamma-like isoform 1|intracellular part	C_HL_I	Mascot,MaxQuant	YES
2248	g899.t1	f-type h+-transporting atpase subunit f|genitalia development	C_HL_I	Mascot,ProteinPilot,MaxQuant	YES
2249	g902.t1	leukocyte cell-derived chemotaxin-2|	C_HL_I	MaxQuant	YES
2250	g903.t1	protein chch-3|	C_HL_I	Mascot,ProteinPilot,MaxQuant	YES
2251	g911.t1	ump-cmp kinase|embryo development	C_HL_I	Mascot,ProteinPilot,Sequest,MaxQuant	YES
2252	g912.t1	u6 snrna-associated sm-like protein lsm1|nuclear-transcribed mRNA catabolic process, exonucleolytic	C_HL_I	Mascot,ProteinPilot,MaxQuant	YES
2253	g914.t1	pyruvate dehydrogenase e1 component subunit alpha type ii|female gamete generation	C_HL_I	Mascot,ProteinPilot,MaxQuant	YES
2254	g915.t1	Protein B0491.5 [Caenorhabditis elegans]|multicellular organism growth	C_HL_I	Mascot,ProteinPilot,Sequest,MaxQuant	YES
2255	g922.t1	phenylalanine hydroxylase|protein-based cuticle development	C_HL_I	Mascot,ProteinPilot,MaxQuant	YES
2256	g929.t1	d-3-phosphoglycerate dehydrogenase|central nervous system development	C_HL_I	MaxQuant	YES
2257	g939.t1	protein dct-18|	C_HL_I	Mascot	YES
2258	g952.t1	d-3-phosphoglycerate dehydrogenase|glucose catabolic process	C_HL_I	Mascot,ProteinPilot,Sequest,MaxQuant	YES
2259	g953.t1	d-3-phosphoglycerate dehydrogenase|regulation of growth rate	C_HL_I	Mascot,ProteinPilot,MaxQuant	YES
2260	g956.t1	troponin c|larval development	C_HL_I	Mascot	YES
2261	g972.t1	protein hook homolog 1|microtubule cytoskeleton organization	C_HL_I	Mascot	YES
2262	g975.t1	cysteine synthase|cofactor binding	C_HL_I	Mascot,ProteinPilot,Sequest,MaxQuant	YES
2263	g996.t1	cre-pqn-35 protein|	C_HL_I	Mascot,ProteinPilot,MaxQuant	YES
2264	g1004.t1	protein sqrd- isoform b|oxidoreductase activity	C_HL_I	Mascot,ProteinPilot,Sequest,MaxQuant	YES
2265	g1008.t1	cdgsh iron sulfur domain-containing protein 2 homolog|iron-sulfur cluster binding	C_HL_I	Mascot,ProteinPilot,Sequest,MaxQuant	YES
2266	g1018.t1	dna-directed rna polymerases and iii subunit rpabc1|embryo development	C_HL_I	Mascot,MaxQuant	YES
2267	g1023.t1	cortactin|cytoplasm	C_HL_I	Mascot,MaxQuant	YES
2268	g1024.t1	nadh dehydrogenase|embryo development	C_HL_I	Mascot,MaxQuant	YES
2269	g1036.t1	protein trcs-2|	C_HL_I	Mascot	YES
2271	g1083.t1	immunoglobulin i-set domain containing protein|binding	C_HL_I	Mascot,MaxQuant	YES
2272	g1084.t1	4-hydroxybutyrate coenzyme a transferase|purine nucleoside monophosphate biosynthetic process	C_HL_I	Mascot,ProteinPilot,Sequest,MaxQuant	YES
2273	g1091.t1	peroxisomal -trans-enoyl- isomerase|catalytic activity	C_HL_I	Mascot,ProteinPilot,Sequest,2D,MaxQuant	YES
2275	g1098.t1	lactoylglutathione lyase|sulfur compound metabolic process	C_HL_I	Mascot,ProteinPilot,Sequest,MaxQuant	YES
2276	g1112.t1	copine family protein|protein binding	C_HL_I	Mascot,MaxQuant	YES
2277	g1119.t1	cre-unc-54 protein|muscle myosin complex	C_HL_I	Mascot	YES
2278	g1120.t1	fatty-acid amide hydrolase 2|catalytic activity	C_HL_I	Mascot,MaxQuant	YES
2279	g1124.t1	ribosomal protein l31|structural constituent of ribosome	C_HL_I	MaxQuant	YES
2280	g1125.t1	transthyretin-like protein 46|binding	C_HL_I	Mascot,ProteinPilot,Sequest,MaxQuant	YES
2281	g1126.t1	transthyretin-like protein 46|extracellular space	C_HL_I	Mascot,ProteinPilot,Sequest,MaxQuant	YES
2282	g1135.t1	tata-binding protein-associated factor 2n|intracellular part	C_HL_I	Mascot,ProteinPilot,MaxQuant	YES
2283	g1141.t1	superoxide dismutase|response to oxidative stress	C_HL_I	Mascot,ProteinPilot,Sequest,MaxQuant	YES
2284	g1148.t1	calcium-binding mitochondrial carrier protein aralar1-like|organelle inner membrane	C_HL_I	Mascot,ProteinPilot,MaxQuant	YES
2285	g1160.t1	t-complex protein 1 subunit beta|embryo development	C_HL_I	Mascot,ProteinPilot,MaxQuant	YES
2286	g1165.t1	guanine nucleotide-binding protein subunit beta-1|nuclear migration	C_HL_I	Mascot,ProteinPilot,MaxQuant	YES
2287	g1175.t1	cuticlin 1|anatomical structure morphogenesis	C_HL_I	Mascot	YES
2288	g1189.t1	vasa|ribonucleoprotein granule	C_HL_I	Mascot,ProteinPilot,MaxQuant	YES
2289	g1190.t1	t-complex protein 1 subunit delta|embryo development	C_HL_I	Mascot,ProteinPilot,Sequest,MaxQuant	YES
2290	g1220.t1	cystathionine gamma-lyase|carbon-sulfur lyase activity	C_HL_I	Mascot,ProteinPilot,Sequest,MaxQuant	YES
2291	g1221.t1	cystathionine gamma-lyase|carboxylic acid metabolic process	C_HL_I	Mascot,ProteinPilot,Sequest,MaxQuant	YES
2293	g1228.t1	beta-tubulin isotype 2|microtubule-based process	C_HL_I	Mascot,ProteinPilot,MaxQuant	YES
2294	g1237.t1	cytoplasmic intermediate filament protein|protein-based cuticle development	C_HL_I	Mascot,MaxQuant	YES
2295	g1250.t1	lethal neo18|embryo development	C_HL_I	Mascot,MaxQuant	YES
2296	g1257.t1	qua-1 protein|intein-mediated protein splicing	C_HL_I	Mascot,ProteinPilot,MaxQuant	YES
2297	g1284.t1	ribosomal protein s6|structural constituent of ribosome	C_HL_I	Mascot,ProteinPilot,MaxQuant	YES
2298	g1295.t1	hypothetical protein LOAG_09909 [Loa loa]|calcium ion binding	C_HL_I	Mascot,ProteinPilot,MaxQuant	YES
2299	g1299.t1	protein decr-|binding	C_HL_I	Mascot,ProteinPilot,Sequest,MaxQuant	YES
2300	g1303.t1	tyrosine-protein phosphatase lar-like protein|anchoring junction	C_HL_I	Mascot	YES
2301	g1312.t1	alpha 1b|microtubule	C_HL_I	Mascot,MaxQuant	YES
2302	g1329.t1	enoyl coenzyme a hydratase peroxisomal|intracellular membrane-bounded organelle	C_HL_I	Mascot,MaxQuant	YES
2304	g1335.t1	glutathione s-transferase 1|transferase activity	C_HL_I	Mascot,MaxQuant	YES
2305	g1337.t1	glutathione s-transferase 1|transferase activity	C_HL_I	Mascot,ProteinPilot,MaxQuant	YES
2306	g1339.t1	glutathione s-transferase 1|multicellular organismal aging	C_HL_I	Mascot,ProteinPilot,Sequest,MaxQuant	YES
2307	g1340.t1	glutathione s-transferase|regulation of growth rate	C_HL_I	Mascot,ProteinPilot,Sequest,MaxQuant	YES
2308	g1347.t1	spermidine synthase|polyamine biosynthetic process	C_HL_I	Mascot,MaxQuant	YES
2309	g1350.t1	triosephosphate isomerase|cellular component assembly involved in morphogenesis	C_HL_I	Mascot,ProteinPilot,Sequest,2D,MaxQuant	YES
2310	g1351.t1	cre-tsn-1 protein|embryo development	C_HL_I	Mascot,ProteinPilot,Sequest,MaxQuant	YES
2311	g1366.t1	acetyl- mitochondrial|transferase activity, transferring acyl groups other than amino-acyl groups	C_HL_I	Mascot,ProteinPilot,MaxQuant	YES
2312	g1395.t1	---NA---|	C_HL_I	Mascot,ProteinPilot,MaxQuant	YES
2317	g1400.t1	---NA---|	C_HL_I	Mascot,MaxQuant	YES
2318	g1401.t1	protein isoform a|	C_HL_I	Mascot,ProteinPilot,MaxQuant	YES
2319	g1402.t1	protein isoform c|	C_HL_I	Mascot,ProteinPilot,Sequest,MaxQuant	YES
2320	g1404.t1	cuticle collagen 6|structural constituent of cuticle	C_HL_I	Mascot,MaxQuant	YES
2321	g1422.t1	copine domain-containing protein 2|	C_HL_I	Mascot,ProteinPilot,Sequest,MaxQuant	YES
2322	g1425.t1	hypothetical protein CRE_02058 [Caenorhabditis remanei]|	C_HL_I	Mascot,ProteinPilot,MaxQuant	YES
2323	g1433.t1	cg11981-pa|embryo development	C_HL_I	Mascot,MaxQuant	YES
2324	g1434.t1	coatomer subunit beta|binding	C_HL_I	Mascot,MaxQuant	YES
2325	g1442.t1	eukaryotic translation initiation factor 3 subunit d-like|embryo development	C_HL_I	Mascot,ProteinPilot,MaxQuant	YES
2326	g1443.t1	eukaryotic translation initiation factor 3 subunit d-like|embryo development	C_HL_I	Mascot,ProteinPilot,MaxQuant	YES
2327	g1461.t1	heat shock protein 40|genitalia development	C_HL_I	Mascot,MaxQuant	YES
2328	g1468.t1	peptide methionine sulfoxide reductase|peptide-methionine (S)-S-oxide reductase activity	C_HL_I	Mascot,MaxQuant	YES
2329	g1477.t1	ras-like gtp-binding protein|multicellular organismal reproductive behavior	C_HL_I	Mascot,ProteinPilot,Sequest,MaxQuant	YES
2330	g1478.t1	tetratricopeptide repeat domain 26|translation elongation factor activity	C_HL_I	Mascot,ProteinPilot,Sequest,MaxQuant	YES
2331	g1481.t1	proteasome subunit alpha type-3-like|ubiquitin-dependent protein catabolic process	C_HL_I	Mascot,ProteinPilot,MaxQuant	YES
2332	g1497.t1	membrane import protein|response to hypoxia	C_HL_I	Mascot,MaxQuant	YES
2333	g1503.t1	hydroxyisourate hydrolase|protein binding	C_HL_I	Mascot,MaxQuant	YES
2334	g1523.t1	atp synthase delta mitochondrial|hydrogen ion transmembrane transporter activity	C_HL_I	Mascot,ProteinPilot,Sequest,2D,MaxQuant	YES
2335	g1525.t1	d-2-hydroxyglutarate dehydrogenase|flavin adenine dinucleotide binding	C_HL_I	Mascot,MaxQuant	YES
2337	g1546.t1	quinone oxidoreductase|NAD binding	C_HL_I	Mascot,ProteinPilot,Sequest,MaxQuant	YES
2338	g1552.t1	malic enzyme|mitochondrial part	C_HL_I	Mascot,ProteinPilot,MaxQuant	YES
2339	g1568.t1	succinate semialdehyde mitochondrial|oxidation-reduction process	C_HL_I	Mascot,Sequest,MaxQuant	YES
2340	g1589.t1	ani s 9 allergen precursor|	C_HL_I	Mascot,ProteinPilot,Sequest,MaxQuant	YES
2341	g1601.t1	protein djr-|	C_HL_I	Mascot,ProteinPilot,Sequest,MaxQuant	YES
2342	g1602.t1	protein isoform b|structural constituent of ribosome	C_HL_I	Mascot,ProteinPilot,MaxQuant	YES
2343	g1606.t1	mitochondrial 2-oxoglutarate malate carrier protein isoform 1|intracellular membrane-bounded organelle	C_HL_I	Mascot,MaxQuant	YES
2344	g1615.t1	nucleoprotein tpr|intracellular organelle part	C_HL_I	Mascot,ProteinPilot,MaxQuant	YES
2345	g1623.t1	glyceraldehyde-3-phosphate dehydrogenase|embryo development	C_HL_I	Mascot,ProteinPilot,Sequest,2D,MaxQuant	YES
2346	g1662.t1	peptidyl-prolyl cis-trans isomerase b|endoplasmic reticulum part	C_HL_I	Mascot,ProteinPilot,Sequest,MaxQuant	YES
2347	g1673.t1	Hypothetical protein CBG11062 [Caenorhabditis briggsae]|	C_HL_I	Mascot	YES
2348	g1708.t1	adenylate cyclase|phosphate-containing compound metabolic process	C_HL_I	Mascot,ProteinPilot,MaxQuant	YES
2349	g1724.t1	arginine kinase|intrinsic to membrane	C_HL_I	Mascot,MaxQuant	YES
2350	g1730.t1	zinc c2h2 type family protein|regulation of growth rate	C_HL_I	Mascot	YES
2351	g1741.t1	eukaryotic translation initiation factor 3 subunit g|regulation of biological process	C_HL_I	Mascot,ProteinPilot,MaxQuant	YES
2352	g1745.t1	adaptin ear-binding coat-associated protein 1|endomembrane system	C_HL_I	Mascot,MaxQuant	YES
2353	g1749.t1	60s ribosomal protein l44|embryo development	C_HL_I	Mascot,MaxQuant	YES
2354	g1778.t1	dynamin-like isoform 1|intracellular membrane-bounded organelle	C_HL_I	Mascot	YES
2355	g1784.t1	aldehyde dehydrogenase 7 member a1|lysine metabolic process	C_HL_I	Mascot,ProteinPilot,Sequest,MaxQuant	YES
2356	g1789.t1	isoform a|intracellular membrane-bounded organelle	C_HL_I	Mascot,MaxQuant	YES
2357	g1799.t1	cytochrome c type-1|embryo development	C_HL_I	MaxQuant	YES
2358	g1861.t1	alpha 1a|neuron projection	C_HL_I	Mascot,ProteinPilot,Sequest,MaxQuant	YES
2359	g1866.t1	dynein light chain cytoplasmic|nuclear migration	C_HL_I	Mascot,MaxQuant	YES
2360	g1868.t1	hypothetical kda protein in chromosome|embryo development	C_HL_I	Mascot,ProteinPilot,Sequest,2D,MaxQuant	YES
2361	g1899.t1	probable atp-dependent rna helicase dhx37-like|cellular component assembly involved in morphogenesis	C_HL_I	Mascot	YES
2362	g1907.t1	heat-responsive protein 12|nuclear lumen	C_HL_I	Mascot,ProteinPilot,MaxQuant	YES
2363	g1924.t1	small subunit ribosomal protein 1|embryo development	C_HL_I	Mascot,MaxQuant	YES
2364	g1947.t1	proteasomal ubiquitin receptor adrm1|cellular process	C_HL_I	Mascot,ProteinPilot,Sequest,MaxQuant	YES
2365	g1972.t1	transmembrane cell adhesion receptor mua-3|protein complex	C_HL_I	Mascot	YES
2367	g1988.t1	npl4 family protein|organelle organization	C_HL_I	Mascot,MaxQuant	YES
2368	g1989.t1	glutaredoxin-related protein 5|multicellular organism growth	C_HL_I	Mascot,ProteinPilot,Sequest,MaxQuant	YES
2369	g1990.t1	protein phosphatase 1g-like|intracellular part	C_HL_I	Mascot,ProteinPilot,Sequest,MaxQuant	YES
2370	g2009.t1	protein phosphatase methylesterase 1|protein phosphatase regulator activity	C_HL_I	Mascot,ProteinPilot,Sequest,MaxQuant	YES
2371	g2011.t1	inorganic pyrophosphatase|embryo development	C_HL_I	Mascot,ProteinPilot,Sequest,MaxQuant	YES
2372	g2014.t1	Protein F59B1.2 [Caenorhabditis elegans]|binding	C_HL_I	Mascot,ProteinPilot,MaxQuant	YES
2373	g2046.t1	transmembrane cell adhesion receptor mua-3|molting cycle, protein-based cuticle	C_HL_I	Mascot,ProteinPilot,MaxQuant	YES
2374	g2049.t1	cre-rle-1 protein|multicellular organismal aging	C_HL_I	Mascot	YES
2375	g2052.t1	myc box-dependent-interacting protein 1 isoform 6|endosome	C_HL_I	Mascot,ProteinPilot,MaxQuant	YES
2376	g2054.t1	protein pac- isoform b|Ras GTPase activator activity	C_HL_I	Mascot,MaxQuant	YES
2377	g2062.t1	protein cri-3|regulation of growth rate	C_HL_I	Mascot,ProteinPilot,Sequest,2D,MaxQuant	YES
2378	g2066.t1	apoptosis-inducing factor 3 isoform 2|induction of programmed cell death	C_HL_I	Mascot,MaxQuant	YES
2379	g2075.t1	protein isoform a|integral to membrane	C_HL_I	Mascot,ProteinPilot,MaxQuant	YES
2380	g2078.t1	myosin-2 essential light chain|metabolic process	C_HL_I	Mascot,ProteinPilot,Sequest,2D,MaxQuant	YES
2381	g2110.t1	an1-type zinc finger protein 1|zinc ion binding	C_HL_I	Mascot	YES
2382	g2127.t1	histone h2a|multicellular organismal reproductive behavior	C_HL_I	Mascot,ProteinPilot,MaxQuant	YES
2383	g2128.t1	histone h2b 5-like|larval development	C_HL_I	ProteinPilot,MaxQuant	YES
2384	g2141.t1	3-hydroxyacyl- dehydrogenase type-2|enterobactin metabolic process	C_HL_I	Mascot,ProteinPilot,Sequest,MaxQuant	YES
2385	g2149.t1	116 kda u5 small nuclear ribonucleoprotein component|translation	C_HL_I	MaxQuant	YES
2386	g2171.t1	mitochondrial inner membrane protein|mitochondrial inner membrane	C_HL_I	Mascot,ProteinPilot,Sequest,MaxQuant	YES
2387	g2179.t1	40s ribosomal protein s15a|translation	C_HL_I	Mascot,ProteinPilot,MaxQuant	YES
2388	g2195.t1	ubx domain-containing protein 4-like|protein binding	C_HL_I	Mascot,ProteinPilot,MaxQuant	YES
2389	g2222.t1	integrin alpha pat-2|cell migration	C_HL_I	MaxQuant	YES
2390	g2227.t1	integrin alpha-ps2-like|cell migration	C_HL_I	Mascot,ProteinPilot,Sequest,MaxQuant	YES
2391	g2228.t1	tnf receptor-associated protein 1|intracellular part	C_HL_I	Mascot,ProteinPilot,Sequest,MaxQuant	YES
2393	g2230.t1	lim and sh3 domain protein|protein binding	C_HL_I	Mascot,ProteinPilot,Sequest,2D,MaxQuant	YES
2394	g2236.t1	serine threonine-protein phosphatase pp1 isozyme 2|phosphatase activity	C_HL_I	Mascot,MaxQuant	YES
2395	g2240.t1	protein lin-25|developmental process	C_HL_I	Mascot	YES
2396	g2246.t1	60s ribosomal protein l22|embryo development	C_HL_I	Mascot,ProteinPilot,Sequest,MaxQuant	YES
2397	g2263.t1	cax-interacting protein 4|system development	C_HL_I	Mascot	YES
2398	g2278.t1	calpain clp-1|cellular process	C_HL_I	Mascot,ProteinPilot,Sequest,MaxQuant	YES
2399	g2279.t1	paxillin|cell surface receptor signaling pathway	C_HL_I	Mascot,ProteinPilot,MaxQuant	YES
2400	g2282.t1	amidophosphoribosyltransferase|binding	C_HL_I	Mascot,MaxQuant	YES
2401	g2283.t1	serine threonine phosphatase|hydrolase activity	C_HL_I	Mascot,MaxQuant	YES
2402	g2284.t1	small subunit ribosomal protein 14|structural constituent of ribosome	C_HL_I	Mascot,ProteinPilot,Sequest,MaxQuant	YES
2403	g2285.t1	ribosomal protein l36|binding	C_HL_I	Mascot,ProteinPilot,MaxQuant	YES
2404	g2286.t1	phosphopantetheine attachment site family protein|regulation of growth rate	C_HL_I	Mascot,MaxQuant	YES
2405	g2295.t1	sodium potassium-transporting atpase subunit alpha|larval development	C_HL_I	MaxQuant	YES
2406	g2296.t1	heat shock protein 90|embryo development	C_HL_I	Mascot,ProteinPilot,MaxQuant	YES
2407	g2332.t1	hypothetical protein LOAG_17440 [Loa loa]|	C_HL_I	Mascot,MaxQuant	YES
2408	g2346.t1	protein isoform c|binding	C_HL_I	Mascot	YES
2409	g2351.t1	actin-related protein 2 3 complex subunit 1a|larval development	C_HL_I	Mascot,MaxQuant	YES
2410	g2354.t1	40s ribosomal protein s3-like protein|embryo development	C_HL_I	MaxQuant	YES
2411	g2357.t1	heat-responsive protein 12|nuclear lumen	C_HL_I	Mascot,ProteinPilot,Sequest,MaxQuant	YES
2412	g2358.t1	40s ribosomal protein s3|carbon-oxygen lyase activity	C_HL_I	Mascot,ProteinPilot,Sequest,MaxQuant	YES
2413	g2362.t1	histone h2b type 1-a-like|defense response	C_HL_I	MaxQuant	YES
2414	g2364.t1	cre-ucr-1 protein|metal ion binding	C_HL_I	Mascot,ProteinPilot,Sequest,MaxQuant	YES
2415	g2366.t1	hypothetical protein CAEBREN_15320 [Caenorhabditis brenneri]|multicellular organism growth	C_HL_I	Mascot,ProteinPilot,MaxQuant	YES
2416	g2368.t1	adp atp translocase|intrinsic to membrane	C_HL_I	Mascot,ProteinPilot,Sequest,MaxQuant	YES
2417	g2396.t1	protein lethal essential for life-like|protein binding	C_HL_I	Mascot,ProteinPilot,MaxQuant	YES
2418	g2397.t1	protein glb-11|binding	C_HL_I	Mascot	YES
2420	g2406.t1	cre-ppk-2 protein|phosphatidylinositol metabolic process	C_HL_I	Mascot,ProteinPilot,MaxQuant	YES
2421	g2412.t1	ap-1 complex subunit beta-1|embryo development	C_HL_I	Mascot,ProteinPilot,MaxQuant	YES
2422	g2424.t1	mitochondrial cytochrome c oxidase subunit 6b|binding	C_HL_I	Mascot,MaxQuant	YES
2424	g2450.t1	aspartyl-trna synthetase|nuclear envelope	C_HL_I	Mascot,ProteinPilot,Sequest,MaxQuant	YES
2425	g2459.t1	protein hsp-|intracellular part	C_HL_I	Mascot,ProteinPilot,MaxQuant	YES
2426	g2460.t1	small heat shock protein|intracellular part	C_HL_I	Mascot,ProteinPilot,MaxQuant	YES
2427	g2461.t1	small heat shock protein|intracellular part	C_HL_I	Mascot,ProteinPilot,Sequest,MaxQuant	YES
2428	g2465.t1	thiolase 1|transferase activity, transferring acyl groups other than amino-acyl groups	C_HL_I	Mascot,ProteinPilot,Sequest,MaxQuant	YES
2429	g2468.t1	s-phase kinase-associated protein 1|transferase activity, transferring phosphorus-containing groups	C_HL_I	Mascot,ProteinPilot,Sequest,MaxQuant	YES
2430	g2475.t1	adenylate cyclase type 1|cell part	C_HL_I	Mascot	YES
2431	g2490.t1	eukaryotic translation initiation factor 4h|translation factor activity, nucleic acid binding	C_HL_I	Mascot	YES
2432	g2491.t1	acyl- -binding domain-containing protein 6|fatty-acyl-CoA binding	C_HL_I	Mascot,MaxQuant	YES
2433	g2494.t1	ras suppressor protein 1|cell junction organization	C_HL_I	Mascot,ProteinPilot,Sequest,MaxQuant	YES
2434	g2511.t1	tpa_inf|P:purine ribonucleoside triphosphate catabolic process	C_HL_I	Mascot,ProteinPilot,MaxQuant	YES
2435	g2518.t1	26s protease regulatory subunit 8|DNA helicase activity	C_HL_I	Mascot,ProteinPilot,Sequest,MaxQuant	YES
2436	g2524.t1	cleavage stimulation factor subunit 3|embryo development	C_HL_I	Mascot	YES
2437	g2527.t1	tpr domain containing protein|embryo development	C_HL_I	Mascot,ProteinPilot,Sequest,2D,MaxQuant	YES
2438	g2529.t1	---NA---|	C_HL_I	Mascot	YES
2439	g2538.t1	uridine phosphorylase 2-like|nucleoside metabolic process	C_HL_I	Mascot,MaxQuant	YES
2440	g2547.t1	perilipin-4|lipid particle	C_HL_I	Mascot,ProteinPilot,Sequest,MaxQuant	YES
2441	g2557.t1	carbonyl reductase|metabolic process	C_HL_I	Mascot,ProteinPilot,Sequest,MaxQuant	YES
2442	g2566.t1	rna-binding protein 8a|nucleoplasm	C_HL_I	Mascot,ProteinPilot,Sequest,2D,MaxQuant	YES
2443	g2568.t1	cre-cor-1 protein|cytoskeleton organization	C_HL_I	Mascot,ProteinPilot,Sequest,MaxQuant	YES
2444	g2569.t1	nucleolar protein|ribonucleoprotein complex binding	C_HL_I	Mascot,ProteinPilot,MaxQuant	YES
2445	g2570.t1	gtp-binding nuclear protein ran|transcription, DNA-dependent	C_HL_I	Mascot,ProteinPilot,Sequest,MaxQuant	YES
2446	g2572.t1	60s ribosomal protein l37-a|mitotic spindle organization	C_HL_I	Mascot,MaxQuant	YES
2447	g2574.t1	protein isoform a|multicellular organismal development	C_HL_I	Mascot,ProteinPilot,MaxQuant	YES
2449	g2576.t1	hsc70-interacting protein|protein binding	C_HL_I	Mascot,ProteinPilot,Sequest,MaxQuant	YES
2450	g2580.t1	60s ribosomal protein l35a|embryo development	C_HL_I	Mascot,MaxQuant	YES
2451	g2601.t1	nadh dehydrogenase|iron-sulfur cluster binding	C_HL_I	Mascot,MaxQuant	YES
2452	g2616.t1	ubiquitin carboxyl-terminal hydrolase 14-like isoform 1|regulation of metabolic process	C_HL_I	Mascot,ProteinPilot,Sequest,MaxQuant	YES
2453	g2668.t1	upf0587 protein c1orf123 homolog|biological_process	C_HL_I	Mascot,MaxQuant	YES
2454	g2688.t1	lec1_liopo ame|F:carbohydrate binding	C_HL_I	Mascot,ProteinPilot,MaxQuant	YES
2455	g2692.t1	protein lpd- isoform a|primary metabolic process	C_HL_I	Mascot,MaxQuant	YES
2456	g2694.t1	protein cyn-3|peptidyl-proline modification	C_HL_I	Mascot,ProteinPilot,Sequest,MaxQuant	YES
2457	g2712.t1	regulator of microtubule dynamics protein 1|intracellular part	C_HL_I	Mascot,ProteinPilot,Sequest,MaxQuant	YES
2458	g2720.t1	reticulon family protein|endoplasmic reticulum	C_HL_I	Mascot,ProteinPilot,MaxQuant	YES
2459	g2757.t1	small subunit ribosomal protein 8|translation	C_HL_I	ProteinPilot,MaxQuant	YES
2460	g2761.t1	cre-dpy-17 protein|anatomical structure development	C_HL_I	Mascot	YES
2461	g2794.t1	rna binding motif protein 4|negative regulation of translation	C_HL_I	Mascot,ProteinPilot,MaxQuant	YES
2462	g2795.t1	protein dpy-30 homolog|dosage compensation	C_HL_I	Mascot,ProteinPilot,Sequest,MaxQuant	YES
2463	g2802.t1	protein phosphatase 1b-like|metal ion binding	C_HL_I	Mascot,ProteinPilot,MaxQuant	YES
2465	g2848.t1	bifunctional atp-dependent dihydroxyacetone kinase fad-amp lyase|glycerone kinase activity	C_HL_I	Mascot,ProteinPilot,Sequest,MaxQuant	YES
2466	g2865.t1	mitochondrial dicarboxylate carrier|organelle inner membrane	C_HL_I	Mascot	YES
2467	g2869.t1	26s proteasome non-atpase regulatory subunit 14|proteasomal ubiquitin-dependent protein catabolic process	C_HL_I	Mascot,MaxQuant	YES
2469	g2890.t1	ef hand family protein|calcium ion binding	C_HL_I	Mascot,MaxQuant	YES
2470	g2895.t1	microtubule-associated protein rp eb family member 3|aster	C_HL_I	Mascot,ProteinPilot,Sequest,MaxQuant	YES
2471	g2896.t1	u6 snrna-associated sm-like protein lsm5|nuclear-transcribed mRNA catabolic process, exonucleolytic	C_HL_I	MaxQuant	YES
2472	g2899.t1	large subunit ribosomal protein 2|embryo development	C_HL_I	Mascot,ProteinPilot,MaxQuant	YES
2473	g2905.t1	von willebrand factor type a domain containing protein|protein binding	C_HL_I	Mascot,MaxQuant	YES
2474	g2906.t1	ras-related protein rab-1a|molting cycle, protein-based cuticle	C_HL_I	Mascot,ProteinPilot,MaxQuant	YES
2475	g2913.t1	spectrin beta chain|protein-based cuticle development	C_HL_I	MaxQuant	YES
2476	g2914.t1	protein phosphatase catalytic beta isoform|histone methyltransferase complex	C_HL_I	Mascot,ProteinPilot,Sequest,MaxQuant	YES
2477	g2930.t1	coenzyme q6 monooxygenase|monooxygenase activity	C_HL_I	Mascot,ProteinPilot	YES
2478	g2935.t1	elongation factor 1 gamma|translation elongation factor activity	C_HL_I	Mascot,ProteinPilot,Sequest,2D,MaxQuant	YES
2479	g2951.t1	mitochondrial isoform 1 precursor|transferase activity, transferring nitrogenous groups	C_HL_I	Mascot,MaxQuant	YES
2480	g2965.t1	nicotinate phosphoribosyltransferase-like isoform 1|cytoskeletal protein binding	C_HL_I	Mascot,ProteinPilot,MaxQuant	YES
2481	g2966.t1	family protein|regulation of growth rate	C_HL_I	Mascot,MaxQuant	YES
2482	g2982.t1	protein nid- isoform c|protein binding	C_HL_I	Mascot,MaxQuant	YES
2483	g2986.t1	protein aly-1|spliceosomal complex	C_HL_I	Mascot,ProteinPilot,MaxQuant	YES
2484	g2995.t1	myosin tail family protein|muscle myosin complex	C_HL_I	Mascot,MaxQuant	YES
2486	g3027.t1	rrna 2 -o-methyltransferase fibrillarin|translation	C_HL_I	Mascot,ProteinPilot,Sequest,MaxQuant	YES
2487	g3067.t1	alpha 1c|neuron projection	C_HL_I	Mascot,ProteinPilot,MaxQuant	YES
2488	g3069.t1	histidyl-trna synthetase|cytoplasm	C_HL_I	Mascot,MaxQuant	YES
2489	g3074.t1	calmodulin|mitotic cell cycle	C_HL_I	Mascot,ProteinPilot,Sequest,2D,MaxQuant	YES
2490	g3077.t1	iron-sulfur cluster assembly enzyme mitochondrial-like|larval development	C_HL_I	Mascot,MaxQuant	YES
2491	g3079.t1	poly -binding-splicing factor half pint|multicellular organismal reproductive behavior	C_HL_I	MaxQuant	YES
2492	g3081.t1	dnak protein|cell part	C_HL_I	Mascot,ProteinPilot	YES
2493	g3082.t1	peptidase c13 family protein|embryo development	C_HL_I	Mascot,ProteinPilot,Sequest,MaxQuant	YES
2494	g3096.t1	protein arginine n-methyltransferase 8|histone methylation	C_HL_I	Mascot	YES
2495	g3101.t1	glutaredoxin 3|electron carrier activity	C_HL_I	Mascot,MaxQuant	YES
2496	g3109.t1	ragulator complex protein lamtor1- partial|regulation of receptor recycling	C_HL_I	Mascot,ProteinPilot,MaxQuant	YES
2497	g3113.t1	hypothetical protein LOAG_10809 [Loa loa]|protein binding	C_HL_I	Mascot,MaxQuant	YES
2498	g3137.t1	26s protease regulatory subunit 4|nucleoside-triphosphatase activity	C_HL_I	Mascot,MaxQuant	YES
2499	g3139.t1	immunoglobulin i-set domain containing protein|protein binding	C_HL_I	Mascot,ProteinPilot,MaxQuant	YES
2500	g3140.t1	cre-ril-1 protein|multicellular organismal aging	C_HL_I	Mascot,ProteinPilot,MaxQuant	YES
2501	g3151.t1	---NA---|	C_HL_I	Mascot,ProteinPilot,MaxQuant	YES
2502	g3161.t1	28s ribosomal protein mitochondrial|larval development	C_HL_I	Mascot	YES
2503	g3164.t1	hypothetical protein CRE_12377 [Caenorhabditis remanei]|multicellular organismal aging	C_HL_I	Mascot,ProteinPilot,Sequest,2D,MaxQuant	YES
2505	g3205.t1	aldehyde dimeric nadp-preferring|developmental process	C_HL_I	MaxQuant	YES
2506	g3255.t1	---NA---|	C_HL_I	Mascot	YES
2507	g3259.t1	cre-pph-1 protein|phosphatase activity	C_HL_I	MaxQuant	YES
2508	g3290.t1	beta-tubulin isotype 2|microtubule-based process	C_HL_I	Mascot,ProteinPilot,2D,MaxQuant	YES
2509	g3296.t1	aldehyde dehydrogenase 2 family|primary metabolic process	C_HL_I	Mascot,ProteinPilot,Sequest,2D,MaxQuant	YES
2510	g3306.t1	asparagine-linked glycosylation alpha- -mannosyltransferase homolog|transferase activity, transferring glycosyl groups	C_HL_I	Mascot	YES
2511	g3316.t1	heat shock protein 70|embryo development	C_HL_I	Mascot,ProteinPilot,Sequest,MaxQuant	YES
2512	g3325.t1	electron transfer flavoprotein-ubiquinone mitochondrial|quinone binding	C_HL_I	MaxQuant	YES
2514	g3344.t1	40s ribosomal protein s9|embryo development	C_HL_I	Mascot,ProteinPilot,MaxQuant	YES
2515	g3346.t1	protein ttr-15|extracellular space	C_HL_I	Mascot,ProteinPilot,MaxQuant	YES
2516	g3429.t1	josephin family protein|omega peptidase activity	C_HL_I	Mascot	YES
2517	g3432.t1	ataxin 3|cellular macromolecule metabolic process	C_HL_I	Mascot,ProteinPilot,MaxQuant	YES
2518	g3485.t1	gmp reductase 1|larval development	C_HL_I	Mascot,ProteinPilot,MaxQuant	YES
2519	g3564.t1	protein alh- isoform c|cell part	C_HL_I	Mascot,ProteinPilot,MaxQuant	YES
2520	g3567.t1	aldehyde dehydrogenase|cell part	C_HL_I	Mascot,ProteinPilot,Sequest,MaxQuant	YES
2521	g3574.t1	serine threonine-protein kinase nek7|regulation of growth rate	C_HL_I	Mascot,ProteinPilot,MaxQuant	YES
2522	g3591.t1	-alpha-glucan-branching enzyme|embryo development	C_HL_I	Mascot,ProteinPilot,Sequest,MaxQuant	YES
2523	g3593.t1	uncharacterized protein loc100202260 isoform 2|	C_HL_I	Mascot,ProteinPilot,Sequest,MaxQuant	YES
2524	g3594.t1	3-oxoacid transferase 1|regulation of biological quality	C_HL_I	Mascot,ProteinPilot,Sequest,MaxQuant	YES
2525	g3599.t1	excitatory amino acid transporter|acidic amino acid transmembrane transporter activity	C_HL_I	Mascot,ProteinPilot,MaxQuant	YES
2526	g3600.t1	excitatory amino acid transporter|synaptic membrane	C_HL_I	Mascot,ProteinPilot,MaxQuant	YES
2527	g3616.t1	protein phb-2|cell part	C_HL_I	Mascot,ProteinPilot,Sequest,MaxQuant	YES
2528	g3629.t1	---NA---|	C_HL_I	Mascot,ProteinPilot,Sequest,MaxQuant	YES
2529	g3634.t1	atp synthase subunit d|larval development	C_HL_I	Mascot,ProteinPilot,Sequest,MaxQuant	YES
2530	g3638.t1	laminin subunit beta-1|membrane	C_HL_I	Mascot,ProteinPilot,Sequest,MaxQuant	YES
2531	g3655.t1	glutathione peroxidase|sexual reproduction	C_HL_I	Mascot,ProteinPilot,Sequest,MaxQuant	YES
2532	g3667.t1	cuticlin 1|anatomical structure morphogenesis	C_HL_I	Mascot,MaxQuant	YES
2533	g3668.t1	lipoma-preferred partner|intracellular membrane-bounded organelle	C_HL_I	Mascot,ProteinPilot,MaxQuant	YES
2534	g3671.t1	leucine rich repeat family protein|nucleic acid binding	C_HL_I	Mascot	YES
2535	g3690.t1	db module family protein|	C_HL_I	Mascot,ProteinPilot,MaxQuant	YES
2536	g3708.t1	uncharacterized protein loc100186072|lipid transporter activity	C_HL_I	Mascot,ProteinPilot,Sequest,MaxQuant	YES
2537	g3709.t1	3-hydroxybutyryl- dehydrogenase|3-hydroxyacyl-CoA dehydrogenase activity	C_HL_I	Mascot,MaxQuant	YES
2538	g3719.t1	phenylalanyl-trna synthetase beta chain|phenylalanine-tRNA ligase activity	C_HL_I	Mascot,ProteinPilot,Sequest,MaxQuant	YES
2540	g3780.t1	isocitrate dehydrogenase|intracellular membrane-bounded organelle	C_HL_I	Mascot,ProteinPilot,Sequest,MaxQuant	YES
2541	g3785.t1	gnat family protein|transferase activity	C_HL_I	Mascot,ProteinPilot,Sequest,MaxQuant	YES
2542	g3808.t1	cuticle collagen dpy-7|regulation of growth rate	C_HL_I	Mascot,MaxQuant	YES
2543	g3840.t1	heat shock protein 70|embryo development	C_HL_I	Mascot,ProteinPilot,Sequest,2D,MaxQuant	YES
2544	g3855.t1	fimbrin plastin|protein binding	C_HL_I	Mascot,ProteinPilot,MaxQuant	YES
2545	g3868.t1	tgs domain protein|nucleotide binding	C_HL_I	Mascot	YES
2546	g3917.t1	ribosomal protein l15|translation	C_HL_I	Mascot,ProteinPilot,MaxQuant	YES
2547	g3924.t1	phosphoserine aminotransferase|L-serine biosynthetic process	C_HL_I	Mascot,ProteinPilot,Sequest,MaxQuant	YES
2548	g3936.t1	calpain clp-1|cellular process	C_HL_I	Mascot,ProteinPilot,Sequest,MaxQuant	YES
2549	g3939.t1	60s acidic ribosomal protein p2|binding	C_HL_I	Mascot,ProteinPilot,Sequest,2D,MaxQuant	YES
2550	g3941.t1	protein unc-95|zinc ion binding	C_HL_I	Mascot,ProteinPilot,MaxQuant	YES
2551	g3964.t1	failed axon connections protein|	C_HL_I	Mascot,ProteinPilot,Sequest,MaxQuant	YES
2552	g3969.t1	---NA---|	C_HL_I	Mascot,ProteinPilot,Sequest,MaxQuant	YES
2553	g3978.t1	40s ribosomal protein sa|structural constituent of ribosome	C_HL_I	Mascot,MaxQuant	YES
2554	g3988.t1	cuticlin 1|anatomical structure morphogenesis	C_HL_I	Mascot,ProteinPilot,Sequest,MaxQuant	YES
2555	g3990.t1	protein lbp-6|multicellular organismal aging	C_HL_I	Mascot,ProteinPilot,Sequest,2D,MaxQuant	YES
2557	g3998.t1	fatty acid binding protein 4|multicellular organismal aging	C_HL_I	Mascot,ProteinPilot,MaxQuant	YES
2559	g4013.t1	protein mrp-2|response to inorganic substance	C_HL_I	Mascot	YES
2560	g4022.t1	kh domain- rna- signal transduction-associated protein 2|regulation of growth rate	C_HL_I	Mascot,ProteinPilot,MaxQuant	YES
2562	g4028.t1	protein eif-|translation initiation factor activity	C_HL_I	Mascot,ProteinPilot,MaxQuant	YES
2563	g4029.t1	ser thr protein phosphatase family protein|hydrolase activity	C_HL_I	MaxQuant	YES
2564	g4046.t1	40s ribosomal protein s17|translation	C_HL_I	Mascot,ProteinPilot,2D,MaxQuant	YES
2565	g4051.t1	protein disulfide-isomerase a3|tail morphogenesis	C_HL_I	Mascot,ProteinPilot,Sequest,MaxQuant	YES
2566	g4052.t1	ubiquitin family protein|protein binding	C_HL_I	Mascot,MaxQuant	YES
2568	g4061.t1	60s ribosomal protein l27|embryo development	C_HL_I	Mascot,ProteinPilot,Sequest,MaxQuant	YES
2571	g4075.t1	sh3 domain protein|structural constituent of ribosome	C_HL_I	Mascot,ProteinPilot,MaxQuant	YES
2572	g4084.t1	ras-related protein rab-2a|endoplasmic reticulum-Golgi intermediate compartment	C_HL_I	Mascot,ProteinPilot,Sequest,MaxQuant	YES
2573	g4088.t1	hypothetical tyrosinase-like protein in chromosome|binding	C_HL_I	Mascot,MaxQuant	YES
2575	g4110.t1	h+ transporting atp synthase o subunit isoform 1|hydrogen ion transmembrane transporter activity	C_HL_I	Mascot,ProteinPilot,Sequest,MaxQuant	YES
2576	g4111.t1	small subunit ribosomal protein 27|cation binding	C_HL_I	Mascot,MaxQuant	YES
2577	g4113.t1	nucleoside diphosphate kinase|cation binding	C_HL_I	Mascot,ProteinPilot,Sequest,MaxQuant	YES
2579	g4126.t1	39s ribosomal protein mitochondrial-like|structural constituent of ribosome	C_HL_I	Mascot	YES
2580	g4129.t1	receptor expression-enhancing protein 5|membrane	C_HL_I	Mascot,ProteinPilot,MaxQuant	YES
2581	g4131.t1	fatty-acid amide hydrolase 2|catalytic activity	C_HL_I	Mascot,ProteinPilot,Sequest,MaxQuant	YES
2584	g4161.t1	spindle and kinetochore-associated protein 1|	C_HL_I	MaxQuant	YES
2585	g4166.t1	transcriptional repressor p66-alpha|intracellular membrane-bounded organelle	C_HL_I	Mascot	YES
2586	g4182.t1	protein atp-4|mitochondrial proton-transporting ATP synthase complex	C_HL_I	Mascot,ProteinPilot,Sequest,2D,MaxQuant	YES
2587	g4190.t1	atp-binding cassette sub-family b member mitochondrial|intracellular membrane-bounded organelle	C_HL_I	Mascot,MaxQuant	YES
2589	g4209.t1	methylmalonyl- mitochondrial-like|coenzyme metabolic process	C_HL_I	Mascot,ProteinPilot,Sequest,MaxQuant	YES
2590	g4214.t1	ubiquitin specific peptidase 5 (isopeptidase t)|protein binding	C_HL_I	Mascot,ProteinPilot,MaxQuant	YES
2591	g4218.t1	s-formylglutathione hydrolase|cytoplasmic vesicle	C_HL_I	Mascot,MaxQuant	YES
2592	g4231.t1	nadh dehydrogenase 1 beta subcomplex subunit 7|embryo development	C_HL_I	Mascot,ProteinPilot,Sequest,MaxQuant	YES
2593	g4232.t1	leucine rich repeat family protein|protein binding	C_HL_I	Mascot,ProteinPilot,Sequest,MaxQuant	YES
2594	g4235.t1	neurocalcin homolog|phosphorylation	C_HL_I	Mascot,Sequest,MaxQuant	YES
2595	g4236.t1	neuronal calcium sensor 2|calcium ion binding	C_HL_I	Mascot,ProteinPilot,Sequest,MaxQuant	YES
2596	g4242.t1	small nuclear ribonucleoprotein-associated protein b|small nuclear ribonucleoprotein complex	C_HL_I	Mascot,ProteinPilot,MaxQuant	YES
2597	g4243.t1	gtp-binding protein|embryo development	C_HL_I	Mascot,ProteinPilot,MaxQuant	YES
2598	g4250.t1	vesicle-fusing atpase 1-like|secretion	C_HL_I	Mascot,ProteinPilot,MaxQuant	YES
2600	g4286.t1	nuclear transport factor 2|molting cycle, protein-based cuticle	C_HL_I	Mascot,ProteinPilot,MaxQuant	YES
2601	g4290.t1	nadh dehydrogenase|central nervous system development	C_HL_I	Mascot,MaxQuant	YES
2602	g4295.t1	ef hand family protein|calcium ion binding	C_HL_I	Mascot,MaxQuant	YES
2603	g4316.t1	protein isoform a|hydrogen ion transmembrane transporter activity	C_HL_I	Mascot,ProteinPilot,Sequest,2D,MaxQuant	YES
2604	g4337.t1	protein|embryo development	C_HL_I	Mascot,ProteinPilot,MaxQuant	YES
2605	g4340.t1	small subunit ribosomal protein 7|structural constituent of ribosome	C_HL_I	Mascot,ProteinPilot,Sequest,MaxQuant	YES
2606	g4348.t1	vesicle-associated membrane protein-associated protein a|apical junction complex	C_HL_I	Mascot,ProteinPilot,MaxQuant	YES
2607	g4351.t1	pan domain-containing protein|molting cycle, protein-based cuticle	C_HL_I	Mascot,ProteinPilot,Sequest,MaxQuant	YES
2608	g4355.t1	ubiquitin-like modifier-activating enzyme 5|oxidoreductase activity, acting on CH-OH group of donors	C_HL_I	Mascot,ProteinPilot,Sequest,MaxQuant	YES
2609	g4364.t1	ferritin|embryo development	C_HL_I	Mascot,ProteinPilot,Sequest,2D,MaxQuant	YES
2610	g4372.t1	nadh|P:regulation of growth rate	C_HL_I	Mascot,ProteinPilot,Sequest,MaxQuant	YES
2611	g4381.t1	vacuolar protein sorting-associated protein 13a|protein localization	C_HL_I	Mascot,MaxQuant	YES
2613	g4394.t1	calponin transgelin|larval development	C_HL_I	Mascot,ProteinPilot,Sequest,MaxQuant	YES
2614	g4404.t1	band -like protein 1|cytoskeleton	C_HL_I	Mascot,ProteinPilot,MaxQuant	YES
2615	g4415.t1	phosphoenolpyruvate carboxykinase|cation binding	C_HL_I	Mascot,ProteinPilot,Sequest,MaxQuant	YES
2616	g4420.t1	60s acidic ribosomal protein p1|embryo development	C_HL_I	Mascot,ProteinPilot,Sequest,MaxQuant	YES
2617	g4424.t1	large subunit ribosomal protein 27a|catalytic activity	C_HL_I	Mascot,ProteinPilot,Sequest,MaxQuant	YES
2618	g4425.t1	l 37cc|pharyngeal pumping	C_HL_I	Mascot,ProteinPilot,Sequest,MaxQuant	YES
2619	g4426.t1	eukaryotic translation initiation factor 2 subunit 1|embryo development	C_HL_I	Mascot,ProteinPilot,MaxQuant	YES
2621	g4460.t1	immunoglobulin i-set domain containing protein|protein binding	C_HL_I	Mascot,ProteinPilot,MaxQuant	YES
3712	gc552.t1	tag-18 protein|	C_HL_I	Mascot,ProteinPilot,Sequest,MaxQuant	YES
2172	g174.t1	cre-deb-1 protein|embryo development	C_HL_I	Mascot,ProteinPilot,Sequest,MaxQuant
2190	g328.t1	multidrug resistance-associated protein 1|response to inorganic substance	C_HL_I	Mascot
2192	g333.t1	protein vha-3|programmed cell death	C_HL_I	ProteinPilot,MaxQuant
2193	g334.t1	ankyrin repeat and sterile alpha motif domain-containing protein 1b|protein binding	C_HL_I	Mascot
2213	g506.t1	troponin i|embryo development	C_HL_I	Mascot,MaxQuant
2218	g553.t1	epsin 2|binding	C_HL_I	Mascot,MaxQuant
2220	g566.t1	ubiquitin carboxyl-terminal hydrolase 7|catalytic activity	C_HL_I	Mascot
2228	g664.t1	camp-dependent protein kinase regulatory subunit|transferase activity, transferring phosphorus-containing groups	C_HL_I	Mascot,ProteinPilot,Sequest,MaxQuant
2229	g671.t1	protein isoform b|	C_HL_I	Mascot,ProteinPilot,Sequest,MaxQuant
2270	g1080.t1	succinyl- ligase subunit mitochondrial precursor|cofactor binding	C_HL_I	Mascot,ProteinPilot,Sequest,MaxQuant
2274	g1093.t1	---NA---|	C_HL_I	Mascot,ProteinPilot,Sequest,MaxQuant
2292	g1224.t1	major antigen|cilium assembly	C_HL_I	Mascot,MaxQuant
2303	g1330.t1	hydroxysteroid dehydrogenase-like protein 2|metabolic process	C_HL_I	Mascot,ProteinPilot,Sequest,MaxQuant
2313	g1396.t1	---NA---|	C_HL_I	Mascot,ProteinPilot,MaxQuant
2314	g1397.t1	---NA---|	C_HL_I	Mascot,ProteinPilot,Sequest,MaxQuant
2315	g1398.t1	---NA---|	C_HL_I	Mascot,MaxQuant
2316	g1399.t1	---NA---|	C_HL_I	Mascot,ProteinPilot,MaxQuant
2336	g1541.t1	basement membrane proteoglycan|striated muscle contraction	C_HL_I	Mascot,ProteinPilot,Sequest,MaxQuant
2366	g1974.t1	proteasome subunit alpha type-1|proteasomal ubiquitin-dependent protein catabolic process	C_HL_I	ProteinPilot,MaxQuant
2392	g2229.t1	---NA---|	C_HL_I	Mascot
2419	g2403.t1	adenylosuccinate lyase|amidine-lyase activity	C_HL_I	Mascot,ProteinPilot,Sequest,MaxQuant
2423	g2425.t1	tubulin-specific chaperone c|larval development	C_HL_I	Mascot,MaxQuant
2448	g2575.t1	protein isoform b|	C_HL_I	Mascot,MaxQuant
2464	g2809.t1	thioredoxin domain-containing protein 1|multicellular organism growth	C_HL_I	Mascot,ProteinPilot,MaxQuant
2468	g2889.t1	exportin-1|nuclear lumen	C_HL_I	Mascot,ProteinPilot,MaxQuant
2485	g3009.t1	---NA---|	C_HL_I	Mascot,ProteinPilot,Sequest,MaxQuant
2504	g3203.t1	eukaryotic peptide chain release factor subunit 1|translation release factor activity	C_HL_I	Mascot,ProteinPilot,MaxQuant
2513	g3329.t1	---NA---|	C_HL_I	Mascot,ProteinPilot,Sequest,MaxQuant
2539	g3722.t1	---NA---|	C_HL_I	Mascot
2556	g3997.t1	alpha-centractin|microtubule organizing center	C_HL_I	Mascot,MaxQuant
2558	g4006.t1	protein farnesyltransferase geranylgeranyltransferase type-1 subunit alpha|protein prenyltransferase activity	C_HL_I	Mascot,ProteinPilot,MaxQuant
2561	g4023.t1	sea domain containing protein|	C_HL_I	Mascot,ProteinPilot,MaxQuant
2567	g4055.t1	guanine nucleotide-binding protein g subunit alpha|neuron projection	C_HL_I	Mascot,ProteinPilot,MaxQuant
2569	g4071.t1	elongation factor 2|translation	C_HL_I	Mascot,ProteinPilot,Sequest,MaxQuant
2570	g4072.t1	mitochondrial manganese superoxide dismutase|multicellular organismal aging	C_HL_I	Mascot,ProteinPilot,Sequest,MaxQuant
2574	g4091.t1	xaa-pro aminopeptidase 1|binding	C_HL_I	Mascot,ProteinPilot,Sequest,MaxQuant
2578	g4125.t1	glycine cleavage system h protein|glycine cleavage complex	C_HL_I	Mascot,ProteinPilot,MaxQuant
2582	g4148.t1	cytokine induced apoptosis inhibitor 1|nuclear lumen	C_HL_I	Mascot,ProteinPilot,MaxQuant
2583	g4154.t1	26s proteasome non-atpase regulatory subunit 4|protein complex	C_HL_I	Mascot,ProteinPilot,MaxQuant
2588	g4196.t1	dimethylglycine mitochondrial|transport	C_HL_I	Mascot,ProteinPilot,Sequest,MaxQuant
2599	g4259.t1	Hypothetical protein CBG12763 [Caenorhabditis briggsae]|	C_HL_I	Mascot,ProteinPilot,MaxQuant
2612	g4385.t1	ribosomal protein l15|translation	C_HL_I	ProteinPilot,MaxQuant
2620	g4450.t1	multidrug resistance-associated protein 1|response to inorganic substance	C_HL_I	Mascot
2622	g4466.t1	polypeptide n-acetylgalactosaminyltransferase 10|endomembrane system	C_HL_I	Mascot,ProteinPilot,Sequest,MaxQuant
2623	g4473.t1	actin-depolymerizing factor 1|larval development	C_HL_I	Mascot,ProteinPilot,MaxQuant
2624	g4485.t1	leucine rich repeat family protein|genitalia development	C_HL_I	Mascot,ProteinPilot,Sequest,MaxQuant
2625	g4497.t1	isocitrate dehydrogenase|ubiquitin thiolesterase activity	C_HL_I	Mascot,MaxQuant
2626	g4503.t1	protein phb-2|cell part	C_HL_I	ProteinPilot,MaxQuant
2627	g4512.t1	proteasome ( macropain) beta 6|proteasomal ubiquitin-dependent protein catabolic process	C_HL_I	Mascot,ProteinPilot,Sequest,MaxQuant
2628	g4527.t1	adenylate kinase isoenzyme 1|phosphate-containing compound metabolic process	C_HL_I	Mascot,ProteinPilot,Sequest,MaxQuant
2629	g4528.t1	adenylate kinase isoenzyme 1|phosphotransferase activity, phosphate group as acceptor	C_HL_I	MaxQuant
2630	g4530.t1	tumor protein d52 family protein|cytoplasmic part	C_HL_I	Mascot,ProteinPilot,Sequest,MaxQuant
2631	g4547.t1	cysteine synthase|cofactor binding	C_HL_I	Mascot,ProteinPilot,Sequest,MaxQuant
2632	g4552.t1	protein osm-11|nematode larval development	C_HL_I	Mascot,ProteinPilot,MaxQuant
2633	g4555.t1	60s ribosomal protein l5|embryo development	C_HL_I	Mascot,ProteinPilot,Sequest,MaxQuant
2634	g4568.t1	glutamine-oxaloacetic transaminase|dicarboxylic acid metabolic process	C_HL_I	Mascot,ProteinPilot,Sequest,MaxQuant
2635	g4593.t1	nad mitochondrial|hydrogen transport	C_HL_I	Mascot,ProteinPilot,MaxQuant
2636	g4595.t1	atpase inhibitor-like protein|regulation of ATPase activity	C_HL_I	Mascot,ProteinPilot,MaxQuant
2637	g4602.t1	universal minicircle sequence binding protein|nucleic acid binding	C_HL_I	Mascot,ProteinPilot,MaxQuant
2638	g4605.t1	protein dyc- isoform a|cellular process	C_HL_I	Mascot
2639	g4617.t1	---NA---|	C_HL_I	Mascot
2640	g4642.t1	ku70 ku80 beta-barrel domain protein|embryo development	C_HL_I	Mascot,ProteinPilot,MaxQuant
[truncated: 1,783 more rows]
