# Supplementary material for: The genome, transcriptome, and proteome of the nematode Steinernema carpocapsae: evolutionary signatures of a pathogenic lifestyle
Source: Sci Rep. 2016 Nov 23;6:37536. doi: 10.1038/srep37536 (PMC5120318; doi:10.1038/srep37536)
Supplement: Supplementary Table S3 [file srep37536-s4.xls]

## Sheet: Supplementary Table S3
The genome, transcriptome, and proteome of the nematode Steinernema carpocapsae: evolutionary signatures of a pathogenic lifestyle
Rougon-Cardoso A., Flores-Ponce, M., Ramos-Aboites, H.E., Martinez-Guerrero, C.E., Hao, Y-J., Cunha, L., Rodríguez-Martinez J.A., Ovando-Vázquez, C., Bermúdez-Barrientos, J.R., Abreu-Goodger, C., Chavarria-Hernández, N., Simões, N., Montiel, R.
Supplementary Table S3. Enriched functions (GO terms) in annotated sequences of S. carpocapsae in relation to C. elegans.
GO-ID	Term	Category	FDR	P-Value	#Test	#Ref	#notAnnotTest	#notAnnotRef	Over/Under	TestSeqs	RefSeqs
GO:0005667	transcription factor complex	C	3.75211e-101	1.81965e-104	349	41	9794	17069	over	g7836.t1, g5263.t1, g1139.t1, g4118.t1, evm.model.scaffold00001.499, g13924.t1, g14077.t1, g6901.t1, g3910.t1, g2358.t1, g3672.t1, evm.model.scaffold00030.26, evm.model.scaffold00030.23, g12543.t1, g11920.t1, g15908.t1, g1280.t1, g5024.t1, g7128.t1, g423.t1, g197.t1, g681.t1, g9427.t1, g1380.t1, evm.model.scaffold00061.83, g10649.t1, g14072.t1, g9189.t1, g9177.t1, g10895.t1, g10818.t1, g5.t1, g33…	Y102A5C.18, ZK370.2, C14A4.10, F54F7.1, Y38F2AR.13, R119.6, R12B2.1a, C25A1.11b, C25A1.11a, F54D5.11, Y111B2A.16, Y111B2A.13, ZK550.4, Y49F6B.1, H21P03.1, T08D10.1, R05D11.1, Y50D7A.11, T23G7.1, F49E12.6, ZC518.3d, ZC518.3c, ZC518.3b, ZC518.3a, Y66D12A.15, W04A8.7, F25E2.5c, F25E2.5b, F25E2.5a, F37D6.6, Y56A3A.4b, Y56A3A.4a, Y48C3A.17d, Y48C3A.17c, Y48C3A.17b, Y48C3A.17a, F23F1.1, K11D12.2, Y39B6…
GO:0004713	protein tyrosine kinase activity	F	7.07979e-46	1.60228e-48	309	122	9834	16988	over	g259.t1, g743.t1, g5952.t1, g6248.t1, g7767.t1, g7562.t1, g178.t1, g9461.t1, g6179.t1, g4702.t1, g4013.t1, g5520.t1, g15002.t1, g8950.t1, g10537.t1, g4395.t1, g6944.t1, g13750.t1, g886.t1, g5632.t1, g3240.t1, g11055.t1, g13378.t1, g6162.t1, g3376.t1, g1911.t1, g2946.t1, g8022.t1, g12493.t1, g13986.t1, g11567.t1, g15846.t1, g11748.t1, g9434.t1, g11929.t1, g6648.t1, g6250.t1, g16156.t1, g1761.t1, g…	M176.6b, M176.6a, Y116A8C.24b, Y116A8C.24a, C24G6.2b, C24G6.2a, ZK938.5, F57B9.8, F54D12.6b, F54D12.6a, K09B11.5b, K09B11.5a, F22B3.8, F26E4.5, F23C8.7, F09A5.2, F49B2.5, F53G12.6, C09D1.1f, C09D1.1e, T04B2.2b, T04B2.2a, Y47G6A.5b, Y47G6A.5a, F59F5.3, C01G6.8c, C01G6.8b, C01G6.8a, ZK622.1, T25B9.5, T25B9.4, W04G5.10, W01B6.5, F13B9.5, B0523.1, M79.1c, M79.1b, M79.1a, ZK593.9, F59F3.5, F59F3.1, F1…
GO:0042967	acyl-carrier-protein biosynthetic process	P	1.78735e-36	4.91188e-39	89	0	10054	17110	over	g3507.t1, g15627.t1, g14077.t1, g11751.t1, g14234.t1, g8511.t1, g13528.t1, g14072.t1, g13411.t1, g7242.t1, g11043.t1, g8497.t1, g6298.t1, g1165.t1, g10282.t1, g16168.t1, g14091.t1, g7454.t1, g4051.t1, g4695.t1, g13530.t1, g3020.t1, g13203.t1, g8515.t1, g15321.t1, g2302.t1, g12659.t1, g9689.t1, g13911.t1, g14052.t1, g14934.t1, g8522.t1, evm.model.scaffold00046.138, g6154.t1, g277.t1, g15271.t1, g6…
GO:0006144	purine nucleobase metabolic process	P	1.88168e-33	5.77948e-36	103	7	10040	17103	over	g11324.t1, g16171.t1, evm.model.scaffold00008.250, g13347.t1, g12905.t1, g8950.t1, g693.t1, g4113.t1, g9911.t1, g1392.t1, g11298.t1, g15758.t1, g12843.t1, g8110.t1, g1503.t1, g13397.t1, g2772.t1, g2653.t1, g11028.t1, g8007.t1, g9496.t1, g2414.t1, g5805.t1, g15364.t1, g14257.t1, g1927.t1, g15476.t1, g11108.t1, g8260.t1, g4825.t1, g14977.t1, g7627.t1, g14896.t1, g11828.t1, g9526.t1, g4200.t1, g15.t…	T04A8.5, T19B4.3, F38B6.4, ZK697.8, R09H10.3b, R09H10.3a, C25F6.3
GO:0042254	ribosome biogenesis	P	5.29159e-30	1.71083e-32	195	73	9948	17037	over	g2246.t1, g14089.t1, g12894.t1, g15184.t1, g6699.t1, g11300.t1, g4340.t1, g10232.t1, g13674.t1, g2358.t1, g6844.t1, g11412.t1, g11682.t1, g2580.t1, g9935.t1, g7516.t1, g14580.t1, g10468.t1, g11987.t1, g13898.t1, g13354.t1, g15903.t1, g9503.t1, g2284.t1, g12867.t1, g12335.t1, g15934.t1, g5062.t1, g10768.t1, g5436.t1, g9715.t1, g7154.t1, g1284.t1, g9589.t1, g12793.t1, g5512.t1, g14460.t1, g2572.t1,…	Y45F10D.7, F10G7.1, C25A1.6, Y71A12B.1c, Y71A12B.1b, Y71A12B.1a, F27C1.6, K09B11.2b, K09B11.2a, Y48A6B.3, W07E6.1, R13A5.12, Y71G12B.14, T26G10.3, W06E11.4, F26E4.10b, F26E4.10a, R166.4, C03D6.8, T07A9.11, ZK1127.5, T22F3.4, C15C6.4, F45G2.9, F55F8.5, T25G3.3, Y23H5B.5, F10E7.5, M28.5, C25G4.3b, C25G4.3a, C16C10.2, C15H11.9, T01C3.7, T01C3.6, K01C8.6, Y48B6A.1, Y48C3A.16, Y41D4B.5, F33D11.10, B05…
GO:0040010	positive regulation of growth rate	P	1.20917e-18	6.25503e-21	47	0	10096	17110	over	evm.model.scaffold00030.10, evm.model.scaffold00023.114, evm.model.scaffold00048.142, evm.model.scaffold00027.12, evm.model.scaffold00001.1553, evm.model.scaffold00026.167, evm.model.scaffold00006.229, evm.model.scaffold00006.196, evm.model.scaffold00053.52, evm.model.scaffold00041.81, evm.model.scaffold00220.1, evm.model.scaffold00007.90, evm.model.scaffold00019.39, evm.model.scaffold00001.1146,…
GO:0006554	lysine catabolic process	P	5.22836e-17	3.29625e-19	43	0	10100	17110	over	g12648.t1, g2019.t1, g14072.t1, g1935.t1, g1165.t1, g16168.t1, g15741.t1, g9689.t1, g14052.t1, evm.model.scaffold00046.130, g15919.t1, g2745.t1, g277.t1, g8484.t1, g15144.t1, g13980.t1, g15163.t1, g12377.t1, g5547.t1, g2099.t1, g12026.t1, g13877.t1, g4293.t1, g15971.t1, g10986.t1, g4416.t1, g7340.t1, g15775.t1, g12376.t1, g2736.t1, g3709.t1, g7513.t1, g4334.t1, g2793.t1, g7732.t1, g14278.t1, g123…
GO:0006206	pyrimidine nucleobase metabolic process	P	8.1848e-17	5.42478e-19	62	8	10081	17102	over	g6744.t1, g11324.t1, g16171.t1, g4113.t1, g1392.t1, g11298.t1, g12843.t1, g15822.t1, g13804.t1, g13215.t1, g11028.t1, g13742.t1, g2414.t1, g3256.t1, g14257.t1, g2538.t1, g11108.t1, g14977.t1, g11828.t1, g4200.t1, g11893.t1, g9071.t1, g1018.t1, g16312.t1, g9295.t1, g9488.t1, g10867.t1, g7407.t1, g15706.t1, g2313.t1, g8276.t1, g11761.t1, g11119.t1, g13872.t1, g4428.t1, g15031.t1, g3281.t1, g10461.t…	T07C4.1, W02D3.2, D2085.1, F13D12.4b, F13D12.4a, R06C7.3, C25F6.3, C47E12.8
GO:0019497	hexachlorocyclohexane metabolic process	P	2.23639e-15	1.73532e-17	39	0	10104	17110	over	g8459.t1, g13779.t1, g3245.t1, evm.model.scaffold00008.288, g13774.t1, g6605.t1, g8473.t1, g13781.t1, g15064.t1, g13735.t1, g9489.t1, g8458.t1, g13778.t1, g9677.t1, g15996.t1, g61.t1, g14071.t1, g6366.t1, g8472.t1, g827.t1, g4932.t1, g14814.t1, g16267.t1, g11754.t1, g8457.t1, g13777.t1, g15656.t1, g8471.t1, g13791.t1, g4931.t1, g6419.t1, g1043.t1, g13501.t1, g9963.t1, g5977.t1, g6418.t1, g8474.t1…
GO:0006771	riboflavin metabolic process	P	1.93002e-14	1.68479e-16	40	1	10103	17109	over	g8459.t1, g13779.t1, g3245.t1, evm.model.scaffold00008.288, g13774.t1, g6605.t1, g8473.t1, g13781.t1, g15064.t1, g13735.t1, g9489.t1, g8458.t1, g13778.t1, g9677.t1, g15996.t1, g61.t1, g14071.t1, g6366.t1, g8472.t1, g827.t1, g4932.t1, g14814.t1, g16267.t1, g11754.t1, g8457.t1, g13777.t1, g19.t1, g15656.t1, g8471.t1, g13791.t1, g4931.t1, g6419.t1, g1043.t1, g13501.t1, g9963.t1, g5977.t1, g6418.t1, …	R10H10.6
GO:0009792	embryo development ending in birth or egg hatching	P	4.59871e-14	4.23741e-16	133	71	10010	17039	over	g14561.t1, g3233.t1, evm.model.scaffold00054.41, evm.model.scaffold00023.114, g1280.t1, g13323.t1, evm.model.scaffold00001.353, evm.model.scaffold00001.329, g14310.t1, g1303.t1, g10818.t1, g1041.t1, evm.model.scaffold00001.239, evm.model.scaffold00039.87, evm.model.scaffold00039.12, g3271.t1, evm.model.scaffold00027.12, evm.model.scaffold00001.175, evm.model.scaffold00001.147, evm.model.scaffold0…	C47C12.3b, C47C12.3a, F46F6.2b, F46F6.2a, F39G3.8, F14F3.1c, F14F3.1b, ZC395.2, Y38C1AA.9, F20G4.3, R12B2.1a, M163.2, K04G2.1, K04G2.8b, K04G2.8a, C40H5.5b, C40H5.5a, T24H10.7d, T24H10.7c, F28C6.1, C18G1.2b, H08M01.2d, H08M01.2c, Y54G2A.1, C10G8.7, C14F5.5, K10G6.1, C33D3.1, B0365.3, F29C4.1b, F29C4.1a, C25B8.1b, F23B2.4, F33A8.3, C47G2.2, M03A1.1b, M03A1.1a, T04D1.4, C09D8.1j, C09D8.1i, C09D8.1h…
GO:0045298	tubulin complex	C	9.56891e-14	9.1265e-16	35	0	10108	17110	over	g3696.t1, g4237.t1, g11894.t1, evm.model.scaffold00001.1496, g5331.t1, g1021.t1, g5674.t1, g8822.t1, g10667.t1, g2895.t1, g519.t1, g4498.t1, g4631.t1, g2444.t1, g15136.t1, g972.t1, g15417.t1, g8833.t1, g14055.t1, g518.t1, g3943.t1, g8170.t1, g11206.t1, g13048.t1, evm.model.scaffold00005.109, g10502.t1, g14073.t1, g13379.t1, g12856.t1, g8824.t1, g14909.t1, g9423.t1, evm.model.scaffold00001.672, g2…
GO:0004252	serine-type endopeptidase activity	F	1.57609e-13	1.5287e-15	106	48	10037	17062	over	g12286.t1, g12274.t1, g8185.t1, g15107.t1, g15861.t1, g8998.t1, g3660.t1, g8027.t1, g11379.t1, g13709.t1, g7979.t1, g7967.t1, g12598.t1, g16101.t1, g5248.t1, g6500.t1, g8327.t1, g15519.t1, g5968.t1, g11381.t1, g2807.t1, g1792.t1, g12285.t1, g10131.t1, g12273.t1, g8615.t1, g11528.t1, g13439.t1, g15860.t1, g14426.t1, g9810.t1, g13334.t1, g11378.t1, g16217.t1, g4136.t1, g12642.t1, g12685.t1, g15857.…	C48B4.2, Y116A8C.16d, Y116A8C.16c, Y116A8C.16b, Y116A8C.16a, F25E5.10, F48E3.4, F19B2.7, K04F10.4f, K04F10.4e, K04F10.4d, K04F10.4c, K04F10.4b, K04F10.4a, F15B9.5a, T21E12.3, F32A7.6, F11A6.1b, F11A6.1a, ZK546.15, F31D4.6, C06C3.8a, ZC581.6, Y54E10A.14, ZK930.6, C51E3.7c, C51E3.7b, C51E3.7a, C34B2.6, C07G1.1, T23G4.2, K07B1.1, R13H4.6, B0286.6, Y116A8C.14, F25E5.7, F25E5.4, F25E5.3, F48A9.3, Y75B…
GO:0005657	replication fork	C	1.26231e-11	1.44882e-13	40	4	10103	17106	over	g6131.t1, g11067.t1, g9866.t1, g14558.t1, g14038.t1, g2589.t1, evm.model.scaffold00080.13, g9319.t1, g8277.t1, g13065.t1, g11335.t1, g13222.t1, g12759.t1, g16229.t1, g4279.t1, g15683.t1, g2518.t1, g3424.t1, g4994.t1, g8791.t1, g15890.t1, g1945.t1, g12457.t1, g13225.t1, g13495.t1, g3278.t1, evm.model.scaffold00010.399, g11691.t1, g8270.t1, g5846.t1, g13952.t1, g14717.t1, g1209.t1, g11337.t1, g3277…	C39E9.13, F58F6.4, C54G10.2a, F44B9.8
GO:0009055	electron carrier activity	F	3.2034e-11	3.87677e-13	87	39	10056	17071	over	g5625.t1, g4657.t1, g4440.t1, g10590.t1, g10375.t1, g10363.t1, g2260.t1, g10148.t1, g4051.t1, g10587.t1, g3101.t1, g15684.t1, g13215.t1, g315.t1, g9238.t1, g8196.t1, g141.t1, g14910.t1, g14696.t1, g8715.t1, g5724.t1, g10367.t1, g10150.t1, g12292.t1, g6173.t1, g15991.t1, g2945.t1, g7558.t1, g14714.t1, g1989.t1, g11008.t1, g14271.t1, g7641.t1, g14752.t1, g13188.t1, g15725.t1, g10378.t1, g10366.t1, …	Y71G12A.3, T07C4.7, B0222.9, F47B8.3, R11A8.5, F57B10.14, F23C8.5, E04A4.7, F55B11.1, Y73F8A.27, F42A8.2, D2063.3b, D2063.3a, C54G4.8, ZK121.1b, ZK121.1a, Y94H6A.8, Y105E8A.1b, Y105E8A.1a, ZC334.7, Y45F10A.7a, C07G1.8, Y46E12A.3, F15E6.6, DY3.5, Y49E10.2, F10D7.3, F26F4.9a, F27D4.1, Y34D9A.6, H13N06.4a, MTCE.26, MTCE.21, F47B8.4b, F47B8.4a, Y45G12B.1c, Y45G12B.1b, Y45G12B.1a, ZC116.2
GO:0015074	DNA integration	P	1.37507e-09	1.82276e-11	25	0	10118	17110	over	g6305.t1, g3088.t1, evm.model.scaffold00008.232, g14253.t1, g10668.t1, g15807.t1, g14891.t1, g16181.t1, g12145.t1, g16159.t1, g13614.t1, g6861.t1, g16211.t1, g14918.t1, g7052.t1, g10630.t1, g6472.t1, g14670.t1, g16210.t1, g16141.t1, evm.model.scaffold00285.1, g16238.t1, g10814.t1, g16188.t1, g16176.t1
GO:0003924	GTPase activity	F	1.79385e-09	2.40688e-11	138	98	10005	17012	over	g10821.t1, g13078.t1, g15897.t1, g15184.t1, g10449.t1, g4049.t1, g5790.t1, g1778.t1, evm.model.scaffold00006.529, g14446.t1, g5417.t1, g3271.t1, evm.model.scaffold00001.181, g14384.t1, g5424.t1, g3745.t1, g15402.t1, g1861.t1, g9658.t1, g10699.t1, g3290.t1, g15526.t1, g3664.t1, g7859.t1, g1477.t1, g6123.t1, g7573.t1, g6609.t1, g358.t1, g9653.t1, evm.model.scaffold00006.152, evm.model.scaffold00006…	M01E5.2, B0272.1, C34D1.3, F29C12.4, K08F11.5, C47C12.4, C54C6.2, F31E3.5, W06H8.1f, W06H8.1e, W06H8.1d, W06H8.1c, W06H8.1b, W06H8.1a, F38E1.5, Y71H2AM.23, R06A10.2, F56H9.4b, F56H9.4a, F39B2.7, T19C4.6b, T19C4.6a, K07A12.4b, K07A12.4a, K10C3.5b, K10C3.5a, D2013.5, W03F8.9, T12E12.4b, T12E12.4a, F21D5.7, T28D6.2, E02C12.5, T07A9.7, C26E6.12, F26E4.8b, F26E4.8a, F25H5.4b, F25H5.4a, ZK899.4, F46B6.…
GO:0045211	postsynaptic membrane	C	2.20267e-09	2.99102e-11	64	25	10079	17085	over	g3789.t1, g15196.t1, g5420.t1, g11255.t1, g12748.t1, g1065.t1, g7230.t1, g4821.t1, g5131.t1, g12955.t1, g4606.t1, g12435.t1, g9892.t1, g13823.t1, g7630.t1, g15195.t1, g12747.t1, g12530.t1, g1653.t1, g5135.t1, g985.t1, g489.t1, g13522.t1, g6208.t1, g2113.t1, g5750.t1, g3112.t1, g34.t1, g6227.t1, g584.t1, g14471.t1, g3324.t1, g14788.t1, g12565.t1, g3682.t1, g1640.t1, g6761.t1, g15575.t1, evm.model.…	K11G12.7, K11G12.2, F25G6.4, F27B3.2, C40C9.2, R01E6.4, C31H5.3b, C31H5.3a, ZK973.5, Y73B6BL.42, F18G5.4, C18H9.7, C35C5.5, T08G11.5, D2092.3, R02E12.8, Y48B6A.4, Y110A7A.3, F25G6.3b, F25G6.3a, T05C12.2, F09E8.7b, F09E8.7a, F21F3.5, ZC504.2
GO:0007187	G-protein coupled receptor signaling pathway, coupled to cyclic nucleotide second messenger	P	8.08133e-09	1.16269e-10	70	32	10073	17078	over	g12770.t1, g15897.t1, g9339.t1, g411.t1, g11524.t1, g5890.t1, g10444.t1, g13874.t1, g4606.t1, g5932.t1, g6531.t1, g5670.t1, g1727.t1, g7497.t1, g15526.t1, g3788.t1, evm.model.scaffold00006.136, g639.t1, g2252.t1, g196.t1, g680.t1, g3871.t1, g3737.t1, g13827.t1, g16300.t1, g496.t1, g4162.t1, g13710.t1, g15537.t1, g6327.t1, g257.t1, g491.t1, g4748.t1, g14425.t1, g321.t1, g626.t1, g545.t1, g14520.t1…	C34D1.3, F38E1.5, T19C4.6a, K10D3.1, E02C12.5, T07A9.7, C13B9.4c, C13B9.4b, C13B9.4a, B0207.3b, B0207.3a, C06A8.9b, Y95B8A.5, F18G5.3, M01D7.7a, T01C2.1, M04C7.1, C16A11.1b, C16A11.1a, C55H1.2, F53B1.7, F48C11.1, C10F3.3, F17C8.1, R10H10.5, C26C6.2, F15A8.5d, F15A8.5c, F15A8.5b, F15A8.5a, F18E2.5b, F18E2.5a
GO:0006566	threonine metabolic process	P	1.94242e-08	3.04582e-10	25	1	10118	17109	over	g14258.t1, g10163.t1, g2172.t1, g11467.t1, g13959.t1, g11278.t1, g6967.t1, g11466.t1, g14352.t1, evm.model.scaffold00002.525, g953.t1, g3612.t1, g2951.t1, g3924.t1, g14482.t1, g3504.t1, g783.t1, g12733.t1, g952.t1, g3781.t1, g4196.t1, g11468.t1, g9335.t1, g929.t1, g6024.t1	K01C8.1
GO:0009395	phospholipid catabolic process	P	2.1595e-08	3.42112e-10	41	10	10102	17100	over	g5818.t1, g14742.t1, g9380.t1, g12562.t1, g950.t1, g3533.t1, g15846.t1, evm.model.scaffold00031.128, g9219.t1, g10844.t1, g12659.t1, g11998.t1, evm.model.scaffold00004.277, g15051.t1, g7880.t1, g14395.t1, g12680.t1, g753.t1, g1464.t1, g2837.t1, g12057.t1, g11680.t1, g896.t1, g7691.t1, g7076.t1, g12288.t1, g4435.t1, g4874.t1, g2570.t1, g8806.t1, g876.t1, g13888.t1, g7.t1, g6626.t1, g4084.t1, g1432…	W03G1.7b, W03G1.7a, B0252.2, M03A1.6e, M03A1.6d, M03A1.6c, M03A1.6b, M03A1.6a, ZK455.4, T01E8.3
GO:0016579	protein deubiquitination	P	2.1748e-08	3.55084e-10	22	0	10121	17110	over	g2196.t1, g16082.t1, g13911.t1, g7092.t1, g13422.t1, g13307.t1, g2220.t1, g3694.t1, g5723.t1, g2590.t1, g16142.t1, g13938.t1, g4497.t1, g6638.t1, g1062.t1, g10372.t1, g14609.t1, g2616.t1, g15058.t1, g4214.t1, g10383.t1, g216.t1
GO:0004221	ubiquitin thiolesterase activity	F	2.1748e-08	3.55084e-10	22	0	10121	17110	over	g2196.t1, g16082.t1, g13911.t1, g7092.t1, g13422.t1, g13307.t1, g2220.t1, g3694.t1, g5723.t1, g2590.t1, g16142.t1, g13938.t1, g4497.t1, g6638.t1, g1062.t1, g10372.t1, g14609.t1, g2616.t1, g15058.t1, g4214.t1, g10383.t1, g216.t1
GO:0008340	determination of adult lifespan	P	2.1748e-08	3.55084e-10	22	0	10121	17110	over	evm.model.scaffold00013.148, evm.model.scaffold00001.1553, evm.model.scaffold00031.8, evm.model.scaffold00011.101, evm.model.scaffold00026.167, evm.model.scaffold00065.51, evm.model.scaffold00006.152, evm.model.scaffold00046.138, evm.model.scaffold00014.16, evm.model.scaffold00001.1011, evm.model.scaffold00002.423, evm.model.scaffold00009.273, evm.model.scaffold00018.35, evm.model.scaffold00071.2…
GO:0006446	regulation of translational initiation	P	3.75114e-08	6.55485e-10	43	12	10100	17098	over	g1442.t1, evm.model.scaffold00001.398, g4576.t1, evm.model.scaffold00082.3, g15226.t1, g13728.t1, g7123.t1, g14997.t1, evm.model.scaffold00001.174, evm.model.scaffold00001.1503, g1973.t1, g13392.t1, g8353.t1, g13060.t1, g6423.t1, g1741.t1, g10679.t1, g4028.t1, g9383.t1, g3086.t1, g1318.t1, g5339.t1, g2794.t1, g2100.t1, g11784.t1, g4392.t1, g5338.t1, g6421.t1, g1975.t1, g1443.t1, g5340.t1, g10140.…	ZK858.7, Y81G3A.3b, Y81G3A.3a, Y37E3.10, T16G1.11, ZK757.3b, ZK757.3a, F56D1.7, T22B3.2b, T22B3.2a, F11A3.2b, F11A3.2a
GO:0005730	nucleolus	C	5.55568e-08	1.01486e-09	49	17	10094	17093	over	g11324.t1, g16171.t1, g1392.t1, g11298.t1, g12843.t1, g15934.t1, g11028.t1, g9319.t1, g2414.t1, g14257.t1, g10424.t1, g12993.t1, g14977.t1, g11828.t1, g2090.t1, g9071.t1, g1018.t1, g16312.t1, g9295.t1, g10867.t1, g15706.t1, g8276.t1, g11761.t1, g11119.t1, g1945.t1, g13872.t1, g15775.t1, g6238.t1, g11426.t1, g11118.t1, g10510.t1, g13399.t1, g2350.t1, g15359.t1, g7294.t1, g4966.t1, g16172.t1, g1503…	H26D21.1, Y48A6B.3, R13A5.12, T07A9.9b, T07A9.9a, ZK1127.5, C15C6.4, Y23H5B.5, M28.5, Y48E1A.1b, Y48E1A.1a, Y66H1A.4, T19A6.2c, T19A6.2b, T19A6.2a, F25H8.2, M02B7.7
GO:0006184	GTP catabolic process	P	3.95896e-07	8.63982e-09	200	190	9943	16920	over	g7174.t1, g2880.t1, g154.t1, g4476.t1, g1022.t1, g2503.t1, g8442.t1, evm.model.scaffold00001.353, g898.t1, evm.model.scaffold00001.303, g6944.t1, g3602.t1, g793.t1, g5417.t1, g3271.t1, g5799.t1, g11679.t1, g3190.t1, g8923.t1, evm.model.scaffold00001.1504, g215.t1, evm.model.scaffold00006.333, g5424.t1, g15402.t1, g1861.t1, g9658.t1, g3290.t1, g15526.t1, g3664.t1, g9880.t1, evm.model.scaffold00001…	F32A6.4c, F32A6.4b, F32A6.4a, R11B5.1, B0272.1, Y116A8C.26c, Y116A8C.26b, Y116A8C.26a, C34D1.3, T07C4.8, C31H2.1b, C31H2.1a, F22B5.1, C44H4.6, F14F3.2, C54C6.2, F41D9.1, F38E1.5, R06A10.2, T04C9.1b, T04C9.1a, F39B2.7, Y52B11A.4, K02B12.7, F28C1.2c, F28C1.2b, F28C1.2a, C28H8.6a, C25D7.7, ZK792.6, Y53C10A.4, F35D2.5c, F35D2.5b, F35D2.5a, F07F6.4, Y39A1A.15c, Y39A1A.15b, Y39A1A.15a, W04C9.5, F25B3.3…
GO:0040035	hermaphrodite genitalia development	P	2.11926e-06	5.00181e-08	17	0	10126	17110	over	evm.model.scaffold00058.46, evm.model.scaffold00006.152, evm.model.scaffold00001.1215, evm.model.scaffold00007.90, evm.model.scaffold00002.789, evm.model.scaffold00014.16, evm.model.scaffold00002.652, evm.model.scaffold00040.60, evm.model.scaffold00002.370, evm.model.scaffold00063.10, evm.model.scaffold00010.349, evm.model.scaffold00010.332, evm.model.scaffold00005.29, evm.model.scaffold00020.244…
GO:0003735	structural constituent of ribosome	F	3.47294e-06	8.53357e-08	148	133	9995	16977	over	g2246.t1, g14089.t1, g12894.t1, g6699.t1, g4340.t1, g10232.t1, g13674.t1, g2358.t1, g6844.t1, g11412.t1, g11682.t1, g2580.t1, g7516.t1, g14580.t1, g10468.t1, g11987.t1, g13354.t1, g15903.t1, g9503.t1, g2284.t1, g12335.t1, g10768.t1, g5436.t1, g9715.t1, g7154.t1, g1284.t1, g9589.t1, g12793.t1, g5512.t1, g2572.t1, g4420.t1, g6078.t1, g10505.t1, g7766.t1, g10050.t1, g14064.t1, g5567.t1, g2757.t1, g1…	C30C11.1, Y119C1B.4, W01D2.1, C23G10.3, T14B4.2, F56F3.5, F55D10.2, Y48G8AL.8b, Y48G8AL.8a, R13A5.8, Y71A12B.1c, Y71A12B.1b, Y71A12B.1a, F45E12.5b, Y106G6H.3c, Y106G6H.3a, C14B9.7, F29B9.10, F13B10.2d, F13B10.2c, F13B10.2a, T25D3.2, Y37E3.7, F36A2.6, F28C6.7c, F28C6.7b, F28C6.7a, C42C1.14, C54C6.1, B0412.4, F52B5.6, F39B2.6, Y54E10A.7, E04A4.8, F10B5.1, B0261.4b, B0261.4a, T26G10.3, Y43B11AR.4, F…
GO:0007608	sensory perception of smell	P	5.26694e-06	1.34526e-07	16	0	10127	17110	over	g411.t1, g5670.t1, g7497.t1, g639.t1, g196.t1, g3737.t1, g16300.t1, g4162.t1, g491.t1, g69.t1, g9856.t1, g5927.t1, g3554.t1, g8651.t1, g4746.t1, g2542.t1
GO:0004984	olfactory receptor activity	F	5.26694e-06	1.34526e-07	16	0	10127	17110	over	g411.t1, g5670.t1, g7497.t1, g639.t1, g196.t1, g3737.t1, g16300.t1, g4162.t1, g491.t1, g69.t1, g9856.t1, g5927.t1, g3554.t1, g8651.t1, g4746.t1, g2542.t1
GO:0005524	ATP binding	F	1.26712e-05	3.40028e-07	930	1275	9213	15835	over	g259.t1, g743.t1, g5952.t1, g1635.t1, g5940.t1, g12455.t1, g10776.t1, g8898.t1, g4118.t1, g7509.t1, g9916.t1, g6248.t1, g6925.t1, g7767.t1, g7562.t1, g178.t1, g13235.t1, g5387.t1, g11968.t1, g7259.t1, g1554.t1, g9461.t1, g7247.t1, g3696.t1, g7731.t1, g8547.t1, g4037.t1, g6179.t1, g4702.t1, g2539.t1, g4013.t1, g13359.t1, g1981.t1, g8781.t1, g581.t1, g7674.t1, g5520.t1, g12994.t1, g1010.t1, g8208.t…	M176.6b, M176.6a, C01C4.3b, C01C4.3a, T21E8.3, T21E8.2, C46C2.1m, C46C2.1l, C46C2.1k, C46C2.1j, C46C2.1i, C46C2.1h, C46C2.1g, C46C2.1f, C46C2.1e, C46C2.1d, C46C2.1c, C46C2.1b, C46C2.1a, C54G4.1b, F02E11.1, C54G4.1a, F10G8.6, VZC374L.1, Y54G11A.3, ZK370.5, F42G8.3b, F42G8.3a, C34E10.6, F56F4.6, F43E2.4, F35C8.3, F35C8.2, F35C8.1, F22H10.5, F22H10.1, C47D12.6b, C47D12.6a, F45H7.4, F46F6.2b, F46F6.2…
GO:0015992	proton transport	P	1.48797e-05	4.08916e-07	78	55	10065	17055	over	g12917.t1, g12643.t1, g1597.t1, g13297.t1, g4337.t1, g9241.t1, evm.model.scaffold00039.12, g7928.t1, g5455.t1, g4182.t1, g16251.t1, g6042.t1, g14958.t1, g12180.t1, g13210.t1, g11266.t1, g12046.t1, g15025.t1, g12847.t1, g6862.t1, g7558.t1, g7546.t1, g4098.t1, g4231.t1, g722.t1, g9838.t1, g9440.t1, g10347.t1, g269.t1, g333.t1, g10173.t1, g9301.t1, g5678.t1, g4598.t1, g4316.t1, g11534.t1, evm.model.…	C34E10.6, VW02B12L.1, F35H10.4, F27C1.7b, F27C1.7a, R04F11.2, F30A10.5b, F30A10.5a, Y55H10A.1, F20B6.2, C15H9.1, F02E8.1, F55H2.2, F35G12.10, Y38F2AL.4, T26E3.7, R05D3.6, T05H4.12, Y38F2AL.3b, Y38F2AL.3a, Y110A7A.12, C17H12.14, F52E1.10, ZC262.5, T01H3.1, R10E11.8, R10E11.2, H28O16.1d, H28O16.1c, H28O16.1b, H28O16.1a, ZK970.4, F49C12.13, C30F8.2, ZK637.8f, ZK637.8e, ZK637.8d, ZK637.8c, ZK637.8b, …
GO:0006522	alanine metabolic process	P	2.08891e-05	5.84192e-07	17	1	10126	17109	over	g6370.t1, g12905.t1, g4332.t1, g13153.t1, g5743.t1, g9557.t1, evm.model.scaffold00002.652, g7596.t1, g5959.t1, g4428.t1, g5608.t1, g3185.t1, g15550.t1, g2450.t1, g4491.t1, g5606.t1, g12331.t1	B0205.6
GO:0006898	receptor-mediated endocytosis	P	2.27851e-05	6.44583e-07	24	5	10119	17105	over	evm.model.scaffold00001.329, evm.model.scaffold00001.1553, evm.model.scaffold00026.167, evm.model.scaffold00006.229, evm.model.scaffold00041.81, g4294.t1, evm.model.scaffold00038.23, g5798.t1, evm.model.scaffold00001.1047, evm.model.scaffold00001.1011, evm.model.scaffold00002.652, g14371.t1, evm.model.scaffold00009.273, g6165.t1, g3331.t1, evm.model.scaffold00063.10, evm.model.scaffold00051.33, e…	F26H9.6, T13F2.8c, T13F2.8b, Y92H12A.2, F13E6.4
GO:0019643	reductive tricarboxylic acid cycle	P	3.38121e-05	9.7293e-07	14	0	10129	17110	over	g15684.t1, g1296.t1, g10870.t1, evm.model.scaffold00001.1092, g15525.t1, g352.t1, g9852.t1, g12257.t1, g2267.t1, g4497.t1, g12399.t1, g3780.t1, g1898.t1, g13824.t1
GO:0006094	gluconeogenesis	P	3.61724e-05	1.05027e-06	34	13	10109	17097	over	g342.t1, g15560.t1, g12459.t1, g3564.t1, g1296.t1, g9496.t1, g15738.t1, g15371.t1, g9526.t1, g3205.t1, g7284.t1, g6385.t1, g5959.t1, g3567.t1, g5608.t1, g9082.t1, g7283.t1, g12977.t1, g10597.t1, g914.t1, g9317.t1, g2267.t1, g12838.t1, g4904.t1, g12571.t1, g4415.t1, g10596.t1, g9047.t1, g1350.t1, g14528.t1, g15904.t1, g3565.t1, g5606.t1, g6024.t1	Y87G2A.8b, Y87G2A.8a, R11A5.4d, R11A5.4c, R11A5.4b, R11A5.4a, H04M03.1, D2023.2b, D2023.2a, W05G11.6d, W05G11.6c, W05G11.6b, W05G11.6a
GO:0006525	arginine metabolic process	P	4.98886e-05	1.48391e-06	18	2	10125	17108	over	g7955.t1, g11467.t1, g5155.t1, g4532.t1, g11466.t1, g15699.t1, g6903.t1, g14913.t1, g14143.t1, g3504.t1, g11457.t1, g9770.t1, g7494.t1, g12136.t1, g7956.t1, g11468.t1, g2778.t1, g6725.t1	T21F4.1b, T21F4.1a
GO:0008270	zinc ion binding	F	6.66081e-05	2.00277e-06	770	1049	9373	16061	over	g2985.t1, g16321.t1, g15265.t1, g4433.t1, g12081.t1, g9361.t1, g15060.t1, g15942.t1, g5263.t1, g3088.t1, g12648.t1, g4602.t1, g9239.t1, g4183.t1, g900.t1, g7779.t1, g7381.t1, g10075.t1, g1192.t1, evm.model.scaffold00013.112, g10063.t1, g15389.t1, evm.model.scaffold00001.499, g14077.t1, g2480.t1, g12805.t1, g9203.t1, g166.t1, g7259.t1, evm.model.scaffold00042.92, g8559.t1, g3910.t1, g1747.t1, evm.…	F56A6.5, F47G9.4, F32A6.3c, F32A6.3a, F07C3.10, T27C4.4d, T27C4.4c, T27C4.4b, T27C4.4a, T07C5.5, T07C5.4, T07C5.2, R05D3.4b, R05D3.4a, Y38H8A.2a, Y51H4A.12, R05D3.11, Y119C1B.5, Y116A8C.28d, Y116A8C.28c, Y116A8C.28b, F07B7.1, F55D12.4b, F55D12.4a, Y40C5A.1, Y97E10AR.5, F01D4.6c, F01D4.6b, F01D4.6a, Y73C8C.8, Y73C8C.7, C54C8.1, C45E1.1b, C45E1.1a, F38H12.3, H22D14.1, C12D5.8a, C10E2.2, F54G2.2, ZK…
GO:0040018	positive regulation of multicellular organism growth	P	8.29955e-05	2.61625e-06	13	0	10130	17110	over	evm.model.scaffold00001.353, evm.model.scaffold00001.329, evm.model.scaffold00048.142, evm.model.scaffold00031.110, evm.model.scaffold00058.46, evm.model.scaffold00013.58, evm.model.scaffold00090.19, evm.model.scaffold00010.332, evm.model.scaffold00005.264, evm.model.scaffold00005.225, evm.model.scaffold00005.109, evm.model.scaffold00025.184, evm.model.scaffold00003.195
GO:0003964	RNA-directed DNA polymerase activity	F	9.06817e-05	2.88786e-06	19	3	10124	17107	over	g16090.t1, g10668.t1, g3125.t1, g8722.t1, g10631.t1, g16181.t1, g16159.t1, g3829.t1, g16211.t1, g13588.t1, g14179.t1, g4678.t1, g16210.t1, g7063.t1, g16238.t1, g10814.t1, g3610.t1, g16176.t1, g4760.t1	Y113G7B.12, DY3.4b, DY3.4a
GO:0031328	positive regulation of cellular biosynthetic process	P	0.000119305	3.85724e-06	44	24	10099	17086	over	g7836.t1, g1139.t1, g3233.t1, g16171.t1, g15908.t1, evm.model.scaffold00001.398, g12667.t1, g13750.t1, g7850.t1, evm.model.scaffold00015.83, g6250.t1, g16168.t1, g3318.t1, g4220.t1, evm.model.scaffold00011.101, g3301.t1, evm.model.scaffold00025.4, g13911.t1, g14977.t1, g11828.t1, g1414.t1, g9071.t1, g8596.t1, g5704.t1, g11761.t1, g8791.t1, g11119.t1, g11880.t1, g6002.t1, g15279.t1, g4261.t1, evm.…	F29B9.2a, Y37E3.3, W01G7.3, F14H12.3, C01F1.1, C49C3.10b, C36B1.3, T24H10.7d, T24H10.7c, T05G5.10c, T05G5.10b, T05G5.10a, Y50D7A.11, F23B2.13, C33H5.14, F45E12.2, T24H10.1, F54C9.1, F55A3.3, Y54E10BR.6, D1081.2, F54C4.2, R07E4.4, H27M09.2
GO:0006574	valine catabolic process	P	0.000201468	7.03477e-06	12	0	10131	17110	over	g6694.t1, g8484.t1, g15163.t1, g10986.t1, g15131.t1, g8287.t1, g3709.t1, g12926.t1, g13294.t1, g5137.t1, g14278.t1, g531.t1
GO:0006552	leucine catabolic process	P	0.000201468	7.03477e-06	12	0	10131	17110	over	g6694.t1, g8484.t1, g15163.t1, g10986.t1, g15131.t1, g8287.t1, g3709.t1, g12926.t1, g13294.t1, g5137.t1, g14278.t1, g531.t1
GO:0006550	isoleucine catabolic process	P	0.000201468	7.03477e-06	12	0	10131	17110	over	g6694.t1, g8484.t1, g15163.t1, g10986.t1, g15131.t1, g8287.t1, g3709.t1, g12926.t1, g13294.t1, g5137.t1, g14278.t1, g531.t1
GO:0043161	proteasomal ubiquitin-dependent protein catabolic process	P	0.000230501	8.0858e-06	67	50	10076	17060	over	g5005.t1, g13586.t1, g10695.t1, g6832.t1, g7674.t1, g13142.t1, g13323.t1, g8127.t1, g11262.t1, g11074.t1, g8246.t1, g8210.t1, g8189.t1, g9091.t1, g1172.t1, g2714.t1, g14338.t1, g8172.t1, g7246.t1, g10682.t1, g12497.t1, g7842.t1, g5474.t1, g2869.t1, g2388.t1, g14264.t1, g5755.t1, g8238.t1, g7341.t1, g6635.t1, g12503.t1, g13689.t1, g4512.t1, g9101.t1, g2063.t1, g3694.t1, g13865.t1, g15294.t1, g1160…	F10G7.8, T05E11.3b, T05E11.3a, C42C1.15, ZK287.5, W09G12.8, F25H2.9, C23G10.4b, C23G10.4a, F23F1.8a, ZC410.3b, ZC410.3a, Y66D12A.9, C36B1.4, B0207.4, C08B11.1, B0205.3, Y110A7A.14, M7.1, Y60A3A.18, D2045.6, D2045.2, Y48G1C.12, ZK20.3, C16C10.5, F35G12.9, W04G5.5, C15H11.7, F15C11.2c, F15C11.2b, F15C11.2a, Y69A2AR.30a, CD4.6, R151.6, ZK520.4d, ZK520.4c, ZK520.4b, ZK520.4a, K08H2.1, F55A11.3, F56G4…
GO:0006278	RNA-dependent DNA replication	P	0.000297304	1.07656e-05	19	4	10124	17106	over	g16090.t1, g10668.t1, g3125.t1, g8722.t1, g10631.t1, g16181.t1, g16159.t1, g3829.t1, g16211.t1, g13588.t1, g14179.t1, g4678.t1, g16210.t1, g7063.t1, g16238.t1, g10814.t1, g3610.t1, g16176.t1, g4760.t1	Y41C4A.14, Y113G7B.12, DY3.4b, DY3.4a
GO:0005525	GTP binding	F	0.000302743	1.10115e-05	186	203	9957	16907	over	g10821.t1, g4421.t1, g13078.t1, g15184.t1, g10449.t1, g4049.t1, g5790.t1, g12905.t1, evm.model.scaffold00001.382, g1778.t1, evm.model.scaffold00006.529, g14446.t1, g5756.t1, g4495.t1, g5417.t1, g3271.t1, evm.model.scaffold00001.181, g14384.t1, g5424.t1, g3745.t1, g15402.t1, g1861.t1, g2665.t1, g4537.t1, g9658.t1, g10699.t1, g3290.t1, g1038.t1, g15526.t1, g3664.t1, g4082.t1, g8708.t1, g7859.t1, g1…	M01E5.2, C18B2.5b, C18B2.5a, B0272.1, T28D6.6a, C34D1.3, ZK632.8, F29C12.4, Y24F12A.2, F22B5.1, K08F11.5, Y116A8C.10b, C47C12.4, C54C6.2, F31E3.5, T25G12.4, R11A5.4d, R11A5.4c, R11A5.4b, R11A5.4a, W06H8.1f, W06H8.1e, W06H8.1d, W06H8.1c, W06H8.1b, W06H8.1a, F38E1.5, Y71H2AM.23, Y71H2AM.12, B0336.2, R06A10.2, F39B2.7, Y52B11A.4, K07A12.4b, K07A12.4a, K10C3.5b, K10C3.5a, Y32F6B.3, F53G12.1, C25D7.7,…
GO:0051254	positive regulation of RNA metabolic process	P	0.000335236	1.24643e-05	23	7	10120	17103	over	g7836.t1, g1139.t1, g3233.t1, g15908.t1, evm.model.scaffold00034.7, evm.model.scaffold00015.83, g3318.t1, g4220.t1, evm.model.scaffold00025.4, g13911.t1, g1414.t1, g8596.t1, g5704.t1, g4261.t1, evm.model.scaffold00051.33, g7771.t1, g4077.t1, g7475.t1, g2986.t1, g4241.t1, g4026.t1, evm.model.scaffold00001.658, g14127.t1	F29B9.2a, C01F1.1, T24H10.7d, T24H10.7c, F45E12.2, D1081.2, F54C4.2
GO:0006563	L-serine metabolic process	P	0.00046901	1.79688e-05	33	16	10110	17094	over	g14258.t1, g10163.t1, g2172.t1, g11467.t1, g13959.t1, g14584.t1, g11278.t1, g6967.t1, g11466.t1, g14352.t1, evm.model.scaffold00002.525, g953.t1, g3612.t1, g13633.t1, g2951.t1, g4547.t1, g3924.t1, g14482.t1, g12025.t1, g3504.t1, g783.t1, g12733.t1, g952.t1, g3781.t1, g8820.t1, g4196.t1, g11821.t1, g11468.t1, g9335.t1, g975.t1, g929.t1, g6024.t1, g13631.t1	R08E5.2c, R08E5.2b, R08E5.2a, ZC373.1b, F59A7.9, F59A7.7, F26H9.5, Y62E10A.13d, Y62E10A.13c, Y62E10A.13b, Y62E10A.13a, C17G1.7, K10H10.2, C31C9.2, C05D11.11b, C05D11.11a
GO:0015976	carbon utilization	P	0.00048752	1.89145e-05	11	0	10132	17110	over	g12459.t1, g9496.t1, g13661.t1, g9526.t1, g7284.t1, g6385.t1, g7283.t1, g10597.t1, g10596.t1, g1350.t1, g13462.t1
GO:0015837	amine transport	P	0.00048752	1.89145e-05	11	0	10132	17110	over	g5468.t1, g6100.t1, evm.model.scaffold00001.316, evm.model.scaffold00025.4, g9777.t1, g1596.t1, g9264.t1, g7553.t1, g7953.t1, g633.t1, g13620.t1
GO:0006886	intracellular protein transport	P	0.000496423	1.93511e-05	178	195	9965	16915	over	g9747.t1, g4421.t1, g15615.t1, g5182.t1, g798.t1, g7609.t1, g1497.t1, g1408.t1, g11109.t1, g10513.t1, g12135.t1, g4249.t1, g4495.t1, g12936.t1, g13015.t1, g6250.t1, g1434.t1, g5920.t1, g3745.t1, g9658.t1, g7859.t1, g2507.t1, g9939.t1, g5648.t1, g3301.t1, g2438.t1, g16070.t1, g7573.t1, g6223.t1, evm.model.scaffold00006.196, g358.t1, g9.t1, g13403.t1, g2164.t1, g7697.t1, g15533.t1, g11242.t1, g1021…	F32A6.3c, F32A6.3b, F32A6.3a, Y71H2B.10c, Y71H2B.10b, Y71H2B.10a, F35C8.4, F45C12.15, Y116A8C.26c, Y116A8C.26b, Y116A8C.26a, Y38F2AR.2, F36F2.4, ZK512.4, C05D9.1, Y71F9B.2, C05D11.2, Y48G8AL.14, ZK84.6, ZK84.3, T09B4.9, K09B11.9b, K09B11.9a, F31E3.1, D1014.3, F32B4.2, R11A5.1b, R11A5.1a, C18E9.6, F12F6.6, T05H4.6, F25H2.2, F53H8.1, ZK742.1b, E04A4.5, ZK742.1a, C34C6.6b, C34C6.6a, F53G12.1, F55C5.…
GO:0051439	regulation of ubiquitin-protein ligase activity involved in mitotic cell cycle	P	0.000496423	1.94204e-05	45	28	10098	17082	over	g13586.t1, g10695.t1, g7674.t1, g8127.t1, g11074.t1, g8246.t1, g8210.t1, g8189.t1, g9091.t1, g8172.t1, g7246.t1, g10682.t1, g7842.t1, g2869.t1, g2388.t1, g14264.t1, g5755.t1, g8238.t1, g7341.t1, g13689.t1, g4512.t1, g9101.t1, g2063.t1, g15294.t1, g4178.t1, g9070.t1, g14048.t1, g7106.t1, g7606.t1, g6989.t1, g5858.t1, g13690.t1, g12075.t1, g13351.t1, g5221.t1, g1479.t1, g8267.t1, g8255.t1, g8186.t1…	F10G7.8, F25H2.9, Y102A5A.1, C23G10.4b, C23G10.4a, D1054.2, F23F1.8a, Y66D12A.9, C36B1.4, B0205.3, Y110A7A.14, Y60A3A.18, D2045.6, Y48G1C.12, C15H11.7, Y69A2AR.30a, CD4.6, K08H2.1, F49C12.8, F25B5.4a, ZC168.4, H31G24.4, Y110A7A.17a, F52C6.3, Y43E12A.1, ZK945.2, Y37H2C.2, C10G11.8
GO:0008191	metalloendopeptidase inhibitor activity	F	0.000527744	2.09016e-05	15	2	10128	17108	over	g3052.t1, g6312.t1, g3071.t1, g1797.t1, g3044.t1, g1796.t1, g2621.t1, g3043.t1, g2048.t1, g3054.t1, g16230.t1, g16115.t1, g2047.t1, g3053.t1, g1798.t1	K07C11.5, K07C11.3
GO:0042575	DNA polymerase complex	C	0.000602944	2.40749e-05	18	4	10125	17106	over	g13843.t1, g3926.t1, g15869.t1, g5609.t1, g1802.t1, g5127.t1, evm.model.scaffold00002.429, g4994.t1, g638.t1, g11734.t1, g9849.t1, g3278.t1, g1932.t1, g11137.t1, g7329.t1, g10257.t1, g16196.t1, g10213.t1	F10C2.4, C39E9.13, Y57A10A.15, Y37B11A.2
GO:0006913	nucleocytoplasmic transport	P	0.00082384	3.38272e-05	68	55	10075	17055	over	g7609.t1, g3989.t1, g9935.t1, g4249.t1, g6250.t1, g9658.t1, g7859.t1, g2507.t1, g7573.t1, g358.t1, g7697.t1, evm.model.scaffold00060.44, g6330.t1, g5311.t1, g7880.t1, g11339.t1, g8619.t1, g13689.t1, g7214.t1, g560.t1, g2906.t1, g3074.t1, g6403.t1, g5759.t1, g9845.t1, g4712.t1, g6165.t1, g10962.t1, g16147.t1, g12765.t1, g4843.t1, g15074.t1, g12772.t1, g11653.t1, g926.t1, g237.t1, g15298.t1, g1487.…	F28D9.1, R07E5.14, ZK84.6, ZK84.3, C44H4.6, F31E3.1, ZC334.11, R06F6.5b, R06F6.5a, ZK75.1, T07A9.6, ZK1251.11b, ZK1251.11a, T19B10.7, ZK1251.2b, ZK1251.2a, Y71H2B.2, T28D9.2d, T28D9.2b, T28D9.2a, F55C10.1b, T25G3.3, R10E11.1c, R10E11.1b, H28G03.1c, H28G03.1b, H28G03.1a, C53D5.6, T21H3.3, F29C4.1b, F29C4.1a, R06A4.4b, R06A4.4a, F28B3.8, F32E10.4, Y48G8AL.6, T16H12.5b, T16H12.5a, T08G11.4b, T08G11.…
GO:0006531	aspartate metabolic process	P	0.000867901	3.5917e-05	16	3	10127	17107	over	g6370.t1, g12905.t1, g4332.t1, g13153.t1, g5743.t1, g9557.t1, evm.model.scaffold00002.652, g7596.t1, g5959.t1, g4428.t1, g5608.t1, g3185.t1, g2450.t1, g4491.t1, g5606.t1, g12331.t1	C14F11.1b, C14F11.1a, C44E4.3
GO:0046487	glyoxylate metabolic process	P	0.00113564	4.98358e-05	14	2	10129	17108	over	g8898.t1, g3183.t1, g15507.t1, g6493.t1, g784.t1, g11727.t1, g352.t1, g12257.t1, g13476.t1, g13891.t1, g2829.t1, g12399.t1, g3415.t1, g770.t1	C05E4.9b, C05E4.9a
GO:0031379	RNA-directed RNA polymerase complex	C	0.00113564	5.08523e-05	10	0	10133	17110	over	g8110.t1, g13397.t1, g1927.t1, g8260.t1, g14896.t1, g7077.t1, evm.model.scaffold00063.10, g3642.t1, g11933.t1, g3102.t1
GO:0015940	pantothenate biosynthetic process	P	0.00113564	5.08523e-05	10	0	10133	17110	over	g142.t1, g13130.t1, g5694.t1, g165.t1, g930.t1, g13925.t1, g5137.t1, g531.t1, g5695.t1, evm.model.scaffold00001.564
GO:0009252	peptidoglycan biosynthetic process	P	0.00113564	5.08523e-05	10	0	10133	17110	over	g12862.t1, g3752.t1, g10712.t1, g8638.t1, g3751.t1, g3262.t1, g3362.t1, g15550.t1, g6151.t1, g7131.t1
GO:0009099	valine biosynthetic process	P	0.00113564	5.08523e-05	10	0	10133	17110	over	g5744.t1, g15560.t1, g14319.t1, g13083.t1, g914.t1, g5441.t1, g5137.t1, evm.model.scaffold00025.172, g13028.t1, g531.t1
GO:0009098	leucine biosynthetic process	P	0.00113564	5.08523e-05	10	0	10133	17110	over	g5744.t1, g15560.t1, g14319.t1, g13083.t1, g914.t1, g5441.t1, g5137.t1, evm.model.scaffold00025.172, g13028.t1, g531.t1
GO:0009097	isoleucine biosynthetic process	P	0.00113564	5.08523e-05	10	0	10133	17110	over	g5744.t1, g15560.t1, g14319.t1, g13083.t1, g914.t1, g5441.t1, g5137.t1, evm.model.scaffold00025.172, g13028.t1, g531.t1
GO:0046339	diacylglycerol metabolic process	P	0.00113564	5.08523e-05	10	0	10133	17110	over	g3533.t1, evm.model.scaffold00031.128, evm.model.scaffold00004.277, g14395.t1, g753.t1, g2837.t1, g896.t1, g876.t1, g6626.t1, g5718.t1
GO:0006544	glycine metabolic process	P	0.00117378	5.275e-05	28	13	10115	17097	over	g14258.t1, g10163.t1, g4125.t1, g2172.t1, g11467.t1, g13959.t1, g11278.t1, g6967.t1, g11466.t1, g14352.t1, evm.model.scaffold00002.525, g953.t1, g3612.t1, g2951.t1, g2405.t1, g3924.t1, g14482.t1, g12025.t1, g3504.t1, g783.t1, g12733.t1, g952.t1, g3781.t1, g4196.t1, g11468.t1, g9335.t1, g929.t1, g6024.t1	F52A8.5, C36B1.7, F25B4.1, Y106G6H.5, Y37E3.17b, Y37E3.17a, D1025.2, F39H2.3, C05D11.11b, C05D11.11a, R12C12.1b, R12C12.1a, LLC1.3a
GO:0007420	brain development	P	0.00165442	7.75592e-05	54	41	10089	17069	over	g1280.t1, g14310.t1, g7411.t1, g11805.t1, g261.t1, g14510.t1, g2384.t1, g13916.t1, g5186.t1, g9465.t1, g13630.t1, g4456.t1, g2507.t1, g1002.t1, g7573.t1, g2333.t1, g9741.t1, g8202.t1, g5459.t1, g8619.t1, g15187.t1, g519.t1, g1791.t1, g5723.t1, g13018.t1, g11041.t1, g3600.t1, g9320.t1, g15243.t1, g14112.t1, g10742.t1, g14055.t1, g518.t1, g7676.t1, g2812.t1, g11445.t1, g287.t1, g83.t1, g13332.t1, g…	C34E10.7, C12D12.2b, C12D12.2a, F29B9.2a, F14F3.1c, F14F3.1b, C44H4.6, K12H4.8, C28A5.4, Y37D8A.23c, F20D12.3, Y113G7A.4a, M163.2, C09G12.8b, F59F5.3, C40H5.5b, C40H5.5a, H08M01.2d, H08M01.2c, Y54G2A.1, K10G6.1, K08A8.2b, K08A8.2a, C09G5.8b, C09G5.8a, T03F6.5, Y92H12A.1, F56H1.5, ZC247.3, Y54F10BM.3, Y38H6C.20, Y38H8A.5, D1073.1a, B0041.7, Y41G9A.1, T26A5.5b, T26A5.5a, Y46E12BL.1, F21H11.3, Y41C4…
GO:0000785	chromatin	C	0.0025035	0.000122221	118	123	10025	16987	over	g3519.t1, g16006.t1, g2427.t1, g5601.t1, g12116.t1, g3233.t1, g11920.t1, g6336.t1, g5906.t1, g6279.t1, g7435.t1, g12428.t1, g261.t1, g14739.t1, g14038.t1, g12359.t1, g11736.t1, g11929.t1, g8947.t1, g5629.t1, g16256.t1, g14057.t1, g14903.t1, g15502.t1, g15264.t1, g2076.t1, g5274.t1, g7108.t1, g3506.t1, evm.model.scaffold00036.115, g9689.t1, g6335.t1, g4849.t1, g6278.t1, g11716.t1, g6898.t1, g1934.…	C18G1.5, F07B7.9, F07B7.5, F07B7.4, F07B7.3, F35H10.1, B0414.3, T23D8.6, T23D8.5, H26D21.1, B0035.10, F14F3.1c, F14F3.1b, Y73B6A.1, K03A1.6, K03A1.1, F22B3.2, F22B3.1, F54E12.5c, F54E12.5b, F54E12.5a, F23C8.9, ZC155.2, C27H6.2, K06C4.13, K06C4.12, K06C4.11, K06C4.10, F59A7.4, M163.3, H04D03.6b, H04D03.6a, T07A9.8, W05F2.8, C07A9.3d, C07A9.3c, C07A9.3b, C07A9.3a, C09G4.5, T09E8.2, F28B3.7b, W02A2.…
GO:0006120	mitochondrial electron transport, NADH to ubiquinone	P	0.003034	0.000149591	11	1	10132	17109	over	g9241.t1, g6042.t1, g15025.t1, g7558.t1, g4231.t1, g6196.t1, g76.t1, g6691.t1, g5719.t1, g6483.t1, g12813.t1	Y71H2AM.4
GO:0019915	lipid storage	P	0.0030814	0.000152925	17	5	10126	17105	over	evm.model.scaffold00001.303, evm.model.scaffold00008.83, evm.model.scaffold00021.108, evm.model.scaffold00002.764, evm.model.scaffold00001.1072, g13853.t1, evm.model.scaffold00018.35, evm.model.scaffold00049.58, evm.model.scaffold00007.124, g2479.t1, evm.model.scaffold00040.117, g7363.t1, evm.model.scaffold00003.573, evm.model.scaffold00001.995, evm.model.scaffold00013.328, evm.model.scaffold0004…	Y47D3B.7, B0336.2, R12B2.5b, R12B2.5a, F45E4.1
GO:0008080	N-acetyltransferase activity	F	0.00357397	0.000180259	58	48	10085	17062	over	g14077.t1, g8511.t1, g13528.t1, g14072.t1, g7242.t1, g11043.t1, g8497.t1, g6298.t1, g1165.t1, g16168.t1, g13530.t1, g3020.t1, g13203.t1, g8515.t1, g2302.t1, g9689.t1, g13911.t1, g14052.t1, g8522.t1, g6154.t1, g277.t1, g15271.t1, g9741.t1, g15471.t1, g11280.t1, g13980.t1, evm.model.scaffold00021.88, g5547.t1, g8514.t1, g13877.t1, g4293.t1, g6153.t1, g3894.t1, g6296.t1, g7340.t1, g9105.t1, g8501.t1…	K07H8.3, T23G11.2, R13D11.4, ZK863.3, C17H12.13b, C17H12.13a, C09G12.8b, F52A8.2, Y97E10AL.3, F54E7.9, H21P03.1, T10B5.4, C29F9.6, C29F9.5, Y49E10.27, M03C11.4, Y67D2.5, F40F4.7, B0238.10, R10E11.1c, R10E11.1b, R10E11.1a, C56G2.15, F30F8.10b, F30F8.10a, C49F5.5, Y43H11AL.1b, W04A8.7, Y47G6A.6, F13D12.7b, F13D12.7a, F55A12.8, F57H12.7, Y56A3A.4b, Y38A10A.7, F36G3.2, ZK1010.10, B0024.12, F31F7.1c, …
GO:0005874	microtubule	C	0.00363016	0.00018501	52	41	10091	17069	over	g5387.t1, g3696.t1, g11944.t1, g2789.t1, g9954.t1, g6431.t1, g1861.t1, g2407.t1, g3290.t1, evm.model.scaffold00001.1496, g7292.t1, g5331.t1, g9391.t1, g10462.t1, g11904.t1, g3067.t1, g2895.t1, g2349.t1, g13052.t1, g9857.t1, g9957.t1, g4631.t1, g2444.t1, g4574.t1, g12672.t1, g9952.t1, g14995.t1, evm.model.scaffold00002.108, g6880.t1, g237.t1, g10439.t1, g3943.t1, evm.model.scaffold00010.332, g625.…	VW02B12L.3, B0272.1, C54C6.2, F56E3.3c, F56E3.3b, F56E3.3a, F35D11.11d, F35D11.11c, F35D11.11b, F35D11.11a, T28D6.2, T09A5.10, F26E4.8b, F26E4.8a, ZK899.4, F16D3.1, C36E8.5, F44F4.11, ZK154.3, Y69A2AR.2b, Y69A2AR.2a, F40F4.5, Y39G10AR.20, F19H8.3, R02E12.4, C44B11.3, F54C1.5b, F54C1.5a, Y19D2B.1, Y59A8B.9, Y59A8B.7, C47B2.3, T04H1.9, F01G10.5, K01G5.7, F58A4.8, F32H2.9, ZC8.4e, ZC8.4d, ZC8.4b, ZC…
GO:0006090	pyruvate metabolic process	P	0.00529588	0.000276523	12	2	10131	17108	over	g8273.t1, g15560.t1, g6493.t1, g15371.t1, g1552.t1, g12257.t1, g1098.t1, g12399.t1, g787.t1, g729.t1, g1886.t1, g6024.t1	F23B12.5, LLC1.3b
GO:0018874	benzoate metabolic process	P	0.00664734	0.000367506	8	0	10135	17110	over	g15684.t1, g10870.t1, g8484.t1, g15163.t1, g10986.t1, g3709.t1, g14278.t1, g1898.t1
GO:0000162	tryptophan biosynthetic process	P	0.00664734	0.000367506	8	0	10135	17110	over	g3719.t1, g5329.t1, g439.t1, g5848.t1, g922.t1, g9047.t1, g7675.t1, g15327.t1
GO:0071688	striated muscle myosin thick filament assembly	P	0.00664734	0.000367506	8	0	10135	17110	over	evm.model.scaffold00018.243, evm.model.scaffold00026.167, evm.model.scaffold00072.14, evm.model.scaffold00014.127, evm.model.scaffold00009.128, evm.model.scaffold00005.29, evm.model.scaffold00012.16, evm.model.scaffold00031.67
GO:0006571	tyrosine biosynthetic process	P	0.00664734	0.000367506	8	0	10135	17110	over	g3719.t1, g5329.t1, g439.t1, g5848.t1, g922.t1, g9047.t1, g7675.t1, g15327.t1
GO:0009094	L-phenylalanine biosynthetic process	P	0.00664734	0.000367506	8	0	10135	17110	over	g3719.t1, g5329.t1, g439.t1, g5848.t1, g922.t1, g9047.t1, g7675.t1, g15327.t1
GO:0019530	taurine metabolic process	P	0.00664734	0.000367506	8	0	10135	17110	over	g13416.t1, g773.t1, g3194.t1, g12358.t1, g8537.t1, g8601.t1, g382.t1, g6549.t1
GO:0018991	oviposition	P	0.0066577	0.000370231	10	1	10133	17109	over	evm.model.scaffold00001.316, evm.model.scaffold00027.12, evm.model.scaffold00001.1534, evm.model.scaffold00006.136, evm.model.scaffold00002.789, evm.model.scaffold00004.277, evm.model.scaffold00002.652, evm.model.scaffold00018.35, evm.model.scaffold00049.58, evm.model.scaffold00003.195	F35H12.3
GO:0006744	ubiquinone biosynthetic process	P	0.00681429	0.000382244	17	6	10126	17104	over	g1859.t1, g9241.t1, g6042.t1, evm.model.scaffold00065.51, g15025.t1, g7558.t1, g4231.t1, g13226.t1, g5535.t1, g5928.t1, g6196.t1, g76.t1, g6691.t1, g5719.t1, g6483.t1, g12813.t1, g2930.t1	ZC395.2, K07B1.2, F57B9.4e, F57B9.4a, Y57G11C.11a, T03F1.2
GO:0010628	positive regulation of gene expression	P	0.00962678	0.000546233	21	10	10122	17100	over	g7836.t1, g1139.t1, g3233.t1, g15908.t1, evm.model.scaffold00015.83, g3318.t1, g4220.t1, evm.model.scaffold00025.4, g13911.t1, g1414.t1, g8596.t1, g5704.t1, g4712.t1, g4261.t1, evm.model.scaffold00051.33, g7771.t1, g4077.t1, g7475.t1, g2986.t1, g4241.t1, g4026.t1	F29B9.2a, C01F1.1, T24H10.7d, T24H10.7c, F45E12.2, W10D5.1, F29C4.1b, F29C4.1a, F26G5.9, D1081.2
GO:0010557	positive regulation of macromolecule biosynthetic process	P	0.0100618	0.000573523	28	17	10115	17093	over	g7836.t1, g1139.t1, g3233.t1, g15908.t1, evm.model.scaffold00001.398, evm.model.scaffold00015.83, g3318.t1, g4220.t1, evm.model.scaffold00011.101, g3301.t1, evm.model.scaffold00025.4, g13911.t1, g14052.t1, g1414.t1, g8596.t1, g5704.t1, g6002.t1, g4261.t1, evm.model.scaffold00051.33, g7771.t1, g4077.t1, g7475.t1, g2986.t1, g4241.t1, g4026.t1, g9073.t1, g14127.t1, g1478.t1	F29B9.2a, F14H12.3, C01F1.1, C49C3.10b, T24H10.7d, T24H10.7c, T05G5.10c, T05G5.10b, T05G5.10a, C33H5.14, R10E11.1c, R10E11.1b, F45E12.2, F54C9.1, D1081.2, F54C4.2, R07E4.4
GO:0070469	respiratory chain	C	0.0102591	0.000588745	24	13	10119	17097	over	g223.t1, g12643.t1, g4290.t1, g4337.t1, g9241.t1, g15684.t1, g7928.t1, g14958.t1, g12046.t1, g15025.t1, g365.t1, g10870.t1, g9838.t1, g10347.t1, g2601.t1, g15901.t1, g1024.t1, g2424.t1, g5719.t1, g15266.t1, g6926.t1, g2966.t1, g1898.t1, g10483.t1	T07C4.7, C18E9.4, F42A8.2, ZK973.10, C14B9.10, F54D8.2, F22D6.4, F33A8.5, T02H6.11, F44G4.2, Y45G12B.1c, Y45G12B.1b, Y45G12B.1a
GO:0042303	molting cycle	P	0.0105609	0.000607771	38	28	10105	17082	over	g12712.t1, g7709.t1, evm.model.scaffold00001.1553, g13916.t1, g3688.t1, g4094.t1, g7185.t1, g12430.t1, g9.t1, g3683.t1, g1419.t1, evm.model.scaffold00220.1, evm.model.scaffold00019.35, evm.model.scaffold00001.1011, g8684.t1, g8791.t1, evm.model.scaffold00002.224, g8833.t1, g1420.t1, g15963.t1, evm.model.scaffold00029.17, g6352.t1, g6383.t1, g10121.t1, g7768.t1, g9474.t1, evm.model.scaffold00003.5…	EGAP7.1, C42D8.8b, C42D8.8a, K12H4.8, F32A5.2b, F32A5.2a, Y111B2A.15, ZK430.8, C17G1.6b, C17G1.6a, F45G2.5, K04E7.3, F29D11.1, C09E8.3, R151.5b, R151.5a, F49E12.1, T01B7.7, B0025.1c, B0025.1b, B0025.1a, C16C8.2, M110.5d, M110.5c, M110.5b, M110.5a, F42G9.8, D2023.7
GO:0005543	phospholipid binding	F	0.0107134	0.000618279	77	76	10066	17034	over	g6100.t1, g12805.t1, g14053.t1, g3696.t1, g5790.t1, g10883.t1, g6782.t1, g14546.t1, g8630.t1, g4120.t1, g15133.t1, g6648.t1, g385.t1, g554.t1, g8923.t1, g10382.t1, g2045.t1, evm.model.scaffold00006.333, g1558.t1, g13642.t1, g13811.t1, g4399.t1, g7561.t1, evm.model.scaffold00006.196, g7608.t1, g15657.t1, g12859.t1, g7458.t1, g3818.t1, g4224.t1, g7377.t1, g12866.t1, g7441.t1, g7880.t1, g4500.t1, g3…	Y116A8C.26c, Y116A8C.26b, Y116A8C.26a, F55D12.2a, W06D4.5, C05D9.1, C28C12.10, F29B9.4b, F29B9.4a, C04G6.3, F25H2.2, C28A5.3, ZC155.1, F39B1.1, D2013.2, F17C11.8, T07C4.9b, T07C4.9a, C37H5.1, Y73B6BL.28, R31.1d, R31.1c, R31.1b, R31.1a, F41E6.13a, R160.7, C32E8.10h, C32E8.10f, C32E8.10e, C32E8.10d, C32E8.10c, C32E8.10b, C32E8.10a, Y55D9A.1d, Y55D9A.1c, Y55D9A.1b, Y55D9A.1a, R05G6.8, C52E12.2b, C52…
GO:0044391	ribosomal subunit	C	0.0108661	0.000630605	54	47	10089	17063	over	g12894.t1, g2358.t1, g6844.t1, g11412.t1, g7516.t1, g11987.t1, g11705.t1, g12793.t1, g5512.t1, g2572.t1, g6078.t1, g222.t1, g7766.t1, g14064.t1, g2757.t1, g12227.t1, g3344.t1, g13527.t1, g9946.t1, g9841.t1, g13160.t1, g8653.t1, g9860.t1, g9418.t1, g13672.t1, g6503.t1, g5847.t1, g10442.t1, g2182.t1, g7533.t1, g13237.t1, g2179.t1, g5272.t1, g13933.t1, g11760.t1, g4046.t1, g14367.t1, g11106.t1, g944…	C30C11.1, W01D2.1, C23G10.3, Y48G8AL.8b, Y48G8AL.8a, Y71A12B.1c, Y71A12B.1b, Y71A12B.1a, F29B9.10, F36A2.6, F28C6.7c, F28C6.7b, F28C6.7a, F33D4.8, F52B5.6, T12G3.5, Y73B3A.18b, T26G10.3, F28D1.7, C16A3.9, Y71F9AL.13a, F53A3.3b, F53A3.3a, Y39A1A.6, T07A9.11, Y105E8A.16, JC8.3c, C14A4.2, F40F8.10, T01C3.6, T05E11.1, F54C9.5, Y41D4B.5, B0432.3, C32A3.2, Y57G11C.34, Y57G11C.16, Y92H12BR.8, F37C12.11,…
GO:0006098	pentose-phosphate shunt	P	0.0154833	0.000923589	18	8	10125	17102	over	g693.t1, g8007.t1, g11178.t1, g11798.t1, g13661.t1, g7284.t1, g9688.t1, g15131.t1, g7283.t1, g11953.t1, g1412.t1, g12668.t1, g14528.t1, g15904.t1, g5144.t1, g10290.t1, g13462.t1, g14497.t1	T25B9.9, B0250.5, F08F8.7, Y57G11C.3b, Y57G11C.3a, B0280.3, Y24D9A.8a, B0035.5
GO:0016529	sarcoplasmic reticulum	C	0.0162095	0.000987871	7	0	10136	17110	over	g7731.t1, g5394.t1, g808.t1, g9672.t1, evm.model.scaffold00048.98, evm.model.scaffold00005.225, g14393.t1
GO:0009343	biotin carboxylase complex	C	0.0162095	0.000987871	7	0	10136	17110	over	g13292.t1, g5959.t1, g5608.t1, g5072.t1, g15970.t1, g729.t1, g5606.t1
GO:0015994	chlorophyll metabolic process	P	0.0162095	0.000987871	7	0	10136	17110	over	g7809.t1, g15021.t1, g13341.t1, evm.model.scaffold00001.1011, g5073.t1, g13064.t1, g6857.t1
GO:0015917	aminophospholipid transport	P	0.0162095	0.000987871	7	0	10136	17110	over	g13235.t1, g13092.t1, evm.model.scaffold00058.46, g13234.t1, g5515.t1, g7344.t1, g13883.t1
GO:0016114	terpenoid biosynthetic process	P	0.0162095	0.000987871	7	0	10136	17110	over	g6479.t1, g4601.t1, g6478.t1, g6480.t1, g5365.t1, g14505.t1, g14804.t1
GO:0006123	mitochondrial electron transport, cytochrome c to oxygen	P	0.0162095	0.000987871	7	0	10136	17110	over	g4337.t1, g14958.t1, g12046.t1, g9838.t1, g10347.t1, g15901.t1, g2424.t1
GO:0004180	carboxypeptidase activity	F	0.0167188	0.00102161	42	34	10101	17076	over	g10075.t1, g8986.t1, g6956.t1, g12655.t1, g11536.t1, g7628.t1, g10036.t1, g10632.t1, g10925.t1, g7904.t1, g13077.t1, g4790.t1, evm.model.scaffold00046.138, evm.model.scaffold00001.1244, g10929.t1, g1006.t1, g9738.t1, g10078.t1, g10924.t1, g11210.t1, g13076.t1, g7126.t1, g3181.t1, g10928.t1, g12657.t1, g14775.t1, g13082.t1, g11545.t1, g13070.t1, g7444.t1, g10169.t1, g16072.t1, g10076.t1, g9462.t1,…	EEED8.6, F01D4.4, R11A5.7, ZC434.9e, ZC434.9d, ZC434.9c, ZC434.9b, ZC434.9a, Y40D12A.2, F32A5.3, Y16B4A.2, T27A8.1, F59A3.1, K10C2.12, Y47G6A.19c, Y47G6A.19b, Y47G6A.19a, T06A4.3b, T06A4.3a, W01A8.6, T06A4.1b, T06A4.1a, K10C2.1, F02D8.4, C08H9.1, F13D12.6, F41C3.5, Y18H1A.9, F56H1.5, Y59C2A.1, Y32F6A.5b, Y32F6A.5a, K10B2.2b, K10B2.2a
GO:0008284	positive regulation of cell proliferation	P	0.0168591	0.00103291	21	11	10122	17099	over	g5305.t1, g4290.t1, g10844.t1, g1002.t1, g11998.t1, g8202.t1, g4548.t1, g13689.t1, g12069.t1, g6165.t1, g11041.t1, g7702.t1, g225.t1, g13506.t1, g2812.t1, g287.t1, g13690.t1, g7768.t1, g4915.t1, g7400.t1, g2708.t1	F59F5.3, ZK973.10, F26H9.6, C33D3.1, E01H11.1c, E01H11.1b, Y38H6C.20, C08C3.3, B0280.4, C30F8.4b, F21H11.3
GO:0004190	aspartic-type endopeptidase activity	F	0.0176487	0.00108985	41	33	10102	17077	over	g6563.t1, g4614.t1, g1816.t1, g6570.t1, g16237.t1, g9997.t1, g8289.t1, g13339.t1, g3401.t1, g12158.t1, g11261.t1, g3229.t1, g10011.t1, g5943.t1, g11446.t1, g4509.t1, g8869.t1, g16223.t1, g14282.t1, g10158.t1, g2782.t1, g4793.t1, g1813.t1, g4678.t1, g3559.t1, g11352.t1, g14093.t1, g11972.t1, g9999.t1, g6564.t1, g10302.t1, g12024.t1, g4069.t1, g11351.t1, g8111.t1, g10814.t1, g6568.t1, g9998.t1, g16…	F54G2.2, C15C8.3b, C15C8.3a, R12H7.2, H22K11.1, T18H9.2b, T18H9.2a, F28A12.4, C18E3.8, K10C2.3, K02F6.1, C33H5.11, T05E11.5, F59D6.3, F59D6.2, DY3.6, ZK384.6, ZK384.3, F21F8.7, F21F8.4, F21F8.3, F21F8.2, C11D2.2, ZK524.1, C01G5.6, Y39B6A.24, Y39B6A.23, Y39B6A.22, Y39B6A.20, C36B1.12c, C36B1.12b, C36B1.12a, F35H12.3
GO:0003143	embryonic heart tube morphogenesis	P	0.0218002	0.00136031	14	5	10129	17105	over	g3233.t1, g3672.t1, g3025.t1, g9410.t1, g12003.t1, g11709.t1, g8202.t1, g14218.t1, g519.t1, g5466.t1, g518.t1, g1956.t1, g7400.t1, g2597.t1	T27A1.6, D1081.2, T25F10.5, ZK381.5a, F21H11.3
GO:0003899	DNA-directed RNA polymerase activity	F	0.0261777	0.00165462	40	33	10103	17077	over	g11324.t1, g16171.t1, g1392.t1, g11298.t1, g12843.t1, g11028.t1, g9319.t1, g2414.t1, g14257.t1, g14977.t1, g11828.t1, g9071.t1, g1018.t1, g16312.t1, g9295.t1, g10867.t1, g15706.t1, g8276.t1, g11761.t1, g11119.t1, g1945.t1, g13872.t1, g15775.t1, g6238.t1, g11426.t1, g11118.t1, g13399.t1, g2350.t1, g15359.t1, g7294.t1, g16172.t1, g6833.t1, g8770.t1, g3072.t1, g1393.t1, g6649.t1, g4438.t1, g13579.t1…	F09F7.3, F43E2.2, F36A4.7, Y97E10AR.5, Y37E3.3, C42D4.8, W02D9.1b, W02D9.1a, W01G7.3, W06E11.1, Y105E8A.23b, Y105E8A.23a, C48E7.2, C36B1.3, F58A4.4b, F58A4.4a, Y77E11A.6, M106.7, F23B2.13, C06A1.5, C26E6.4, C15H11.8, W09C3.4, Y54E10BR.6, ZK856.10, F23F1.9, T24C4.5, Y48E1A.1b, Y48E1A.1a, F14B4.3, F58A4.9, H43I07.2, H27M09.2
GO:0016570	histone modification	P	0.026569	0.00169653	82	87	10061	17023	over	g4240.t1, g7836.t1, g1139.t1, g12648.t1, g15908.t1, g2019.t1, g15002.t1, g3707.t1, g1935.t1, g15291.t1, g10048.t1, g6705.t1, g1165.t1, g14038.t1, g16168.t1, g15741.t1, g8189.t1, g5198.t1, g8177.t1, g12809.t1, g2302.t1, g9689.t1, g13911.t1, g6493.t1, g14052.t1, evm.model.scaffold00046.130, g15919.t1, g277.t1, g9741.t1, g7365.t1, g14364.t1, g7341.t1, g8596.t1, g2795.t1, g13980.t1, g12377.t1, g5547.…	C54G4.1b, C54G4.1a, C34E10.5, Y113G7B.17, R05D3.11, R06C1.1, C47D12.1c, C47D12.1b, C47D12.1a, C32D5.5, C10E2.3b, C10E2.3a, K07A1.12, B0035.11, F29B9.2b, F29B9.2a, C53A5.3, ZK863.3, Y2H9A.1, C27H6.2, C09G12.8b, F52A8.2, C04G2.7, C26E6.9c, C26E6.9b, C26E6.9a, Y105E8A.17b, Y105E8A.17a, C09G4.5, T08D10.2, ZK593.4, C08B11.2, M03C11.4, C14B1.4, F25B3.6, ZC302.2a, Y40B1B.6, F43G6.6, Y60A3A.18, Y53F4B.3,…
GO:0006448	regulation of translational elongation	P	0.0272271	0.00174736	17	8	10126	17102	over	g13078.t1, g8230.t1, g5594.t1, evm.model.scaffold00006.152, g14865.t1, g9946.t1, g14032.t1, g13576.t1, g12740.t1, g7217.t1, g5772.t1, g2935.t1, g2511.t1, g13331.t1, g9073.t1, g2554.t1, g1478.t1	ZK512.4, F25G6.8, Y66D12A.7, T05G5.10c, T05G5.10b, T05G5.10a, T05E11.1, F54C9.1
GO:0006560	proline metabolic process	P	0.0281113	0.00180865	18	9	10125	17101	over	g7955.t1, g11467.t1, g716.t1, g4532.t1, g11466.t1, g15699.t1, g6903.t1, g14913.t1, g14143.t1, g3504.t1, g11457.t1, g9770.t1, g7494.t1, g12136.t1, g7956.t1, g11468.t1, g2778.t1, g6725.t1	M153.1, F55G1.9, B0513.5, T22H6.2b, T22H6.2a, F56D12.1d, F56D12.1c, F56D12.1b, F56D12.1a
GO:0006821	chloride transport	P	0.0285444	0.00185497	20	11	10123	17099	over	g12486.t1, g12381.t1, g7230.t1, g9184.t1, evm.model.scaffold00006.352, g11004.t1, g10948.t1, g12119.t1, g9556.t1, g10947.t1, g6596.t1, g12383.t1, g918.t1, evm.model.scaffold00031.37, g5295.t1, g12382.t1, g9528.t1, g1943.t1, g917.t1, evm.model.scaffold00059.45	C07H4.2, T27D12.2b, T27D12.2a, R07B7.1, T06F4.2b, T06F4.2a, B0491.8c, B0491.8b, B0491.8a, E04F6.11b, E04F6.11a
GO:0006000	fructose metabolic process	P	0.0302765	0.00198221	11	3	10132	17107	over	g4845.t1, g7284.t1, g3551.t1, g7858.t1, g7283.t1, g9317.t1, g11195.t1, g12571.t1, g1350.t1, g14528.t1, g5144.t1	Y110A7A.6b, Y110A7A.6a, K02B2.1
GO:0046497	nicotinate nucleotide metabolic process	P	0.0302765	0.00198221	11	3	10132	17107	over	g3364.t1, g2965.t1, g13158.t1, g73.t1, g7407.t1, g14737.t1, g4593.t1, g7544.t1, g14736.t1, g13768.t1, g8512.t1	Y54G2A.17c, Y54G2A.17b, Y54G2A.17a
GO:0000123	histone acetyltransferase complex	C	0.0327792	0.00216196	41	35	10102	17075	over	g7836.t1, g14077.t1, g5906.t1, g6279.t1, g3707.t1, g15291.t1, g6298.t1, g14038.t1, g2302.t1, g13911.t1, g14052.t1, g277.t1, g9741.t1, g8596.t1, g16255.t1, g12377.t1, g5547.t1, g8068.t1, g16235.t1, g6296.t1, g5627.t1, g12376.t1, g2336.t1, g2736.t1, g4103.t1, g7513.t1, g2128.t1, g10453.t1, g2362.t1, g7475.t1, g8162.t1, g8548.t1, g14750.t1, g13875.t1, g7629.t1, g6017.t1, g4596.t1, g13870.t1, g15492.…	F07B7.4, C47D12.1c, C47D12.1b, C47D12.1a, T25C8.2, C27H6.2, K06C4.12, Y111B2A.11, Y105E8A.17b, Y105E8A.17a, F17E9.9, F54E12.4, ZK1127.3, C14B1.4, ZC302.2a, Y53F4B.3, T10C6.11, H02I12.6, F55G1.3, F08G2.1, Y43H11AL.1b, F45F2.2, Y47G6A.6, F35H10.11, Y56A3A.4b, Y56A3A.4a, F07B7.11, F45F2.12, K06C4.4, C50F4.5, B0035.8, Y51H1A.4, T22D1.10, ZK131.9, ZK131.5
GO:0031461	cullin-RING ubiquitin ligase complex	C	0.035853	0.0023954	44	39	10099	17071	over	g12770.t1, g13586.t1, evm.model.scaffold00013.145, g11775.t1, g13142.t1, g13323.t1, g8127.t1, g5675.t1, g10890.t1, g8210.t1, g8189.t1, g9091.t1, g1172.t1, g12297.t1, g2714.t1, g8060.t1, g8172.t1, g5600.t1, g9910.t1, g3399.t1, g8238.t1, g7341.t1, g6635.t1, g14745.t1, g7238.t1, g9101.t1, g2063.t1, g8383.t1, g6014.t1, g3800.t1, g12149.t1, g12156.t1, g8031.t1, g8470.t1, g8267.t1, g8255.t1, g8186.t1, …	ZK287.5, C06A8.4, K08E7.7, Y47D7A.8, Y47D7A.1, ZK430.7, ZK856.1, C52D10.9, C52D10.8, C52D10.7, C52D10.6, Y60A3A.18, F33G12.4, D2045.6, F45E12.3, F35G12.9, K06H7.6, D2030.9c, D2030.9b, D2030.9a, W10C6.1, ZK520.4d, ZK520.4c, ZK520.4b, ZK520.4a, K08H2.1, M18.5, T27E9.4b, C09H10.7, F46A9.5, F46A9.4, Y108G3AL.1, Y105C5B.13, T24C4.6b, T24C4.6a, F55B12.3b, F55B12.3a, F10C5.1, Y37H2C.2
GO:0006691	leukotriene metabolic process	P	0.035853	0.00240527	12	4	10131	17106	over	g13416.t1, g10844.t1, g5917.t1, g11998.t1, g3194.t1, g12358.t1, g5916.t1, g8537.t1, g8601.t1, evm.model.scaffold00010.361, g382.t1, g10018.t1	ZC416.6, C42C1.11c, C42C1.11b, C42C1.11a
GO:0006814	sodium ion transport	P	0.0366722	0.00247275	74	78	10069	17032	over	g4388.t1, evm.model.scaffold00001.373, g2846.t1, g15069.t1, g15939.t1, g15484.t1, g13704.t1, g9241.t1, g642.t1, g5355.t1, g1219.t1, g10086.t1, evm.model.scaffold00036.130, g6042.t1, g9484.t1, g4544.t1, evm.model.scaffold00006.177, g15025.t1, g1202.t1, g11161.t1, evm.model.scaffold00001.1215, g15068.t1, g6862.t1, g8689.t1, g11611.t1, g7558.t1, g1369.t1, g4098.t1, g10135.t1, g4231.t1, g7827.t1, g44…	F26A3.6, C18B2.6, F25D1.4, C12D12.2b, C12D12.2a, C47C12.6, T28D9.7, C24G7.4, C24G7.2, C24G7.1, C54F6.13b, C54F6.13a, F28A12.1, Y71G10AR.4, Y71G10AR.1, R107.1b, R107.1a, F28H6.1b, F28H6.1a, R13A1.4, Y113G7A.4a, C27C12.5b, C27C12.5a, F59F3.4, B0495.4, F14B8.1b, F14B8.1a, ZK822.3c, ZK822.3b, ZK822.3a, T01C8.7, C46A5.2, C11E4.3, F55G1.15, F55G1.13, Y69H2.2, C41C4.5h, C41C4.5e, C41C4.5d, C41C4.5c, C41…
GO:0018393	internal peptidyl-lysine acetylation	P	0.0366722	0.00247801	27	19	10116	17091	over	g15002.t1, g3707.t1, g15291.t1, g14038.t1, g2302.t1, g13911.t1, g14052.t1, g277.t1, g9741.t1, g7365.t1, g12377.t1, g5547.t1, g7321.t1, g12376.t1, g2736.t1, g4103.t1, g7513.t1, g7771.t1, g11206.t1, g8548.t1, g15003.t1, g14750.t1, g5688.t1, g6017.t1, g4596.t1, g14909.t1, g15492.t1	C54G4.1b, C54G4.1a, C27H6.2, Y105E8A.17b, Y105E8A.17a, M03C11.4, C14B1.4, ZC302.2a, Y53F4B.3, R10E11.1c, R10E11.1b, F59E12.1, Y43H11AL.1b, Y47G6A.6, F57H12.7, Y56A3A.4b, Y51H1A.4, T22D1.10, W06B11.1
GO:0003993	acid phosphatase activity	F	0.0367188	0.0024871	39	33	10104	17077	over	g8459.t1, g13779.t1, g3245.t1, evm.model.scaffold00008.288, g13774.t1, g6605.t1, g8473.t1, g13781.t1, g15064.t1, g13735.t1, g9489.t1, g8458.t1, g13778.t1, g9677.t1, g15996.t1, g61.t1, g14071.t1, g6366.t1, g8472.t1, g827.t1, g4932.t1, g14814.t1, g16267.t1, g11754.t1, g8457.t1, g13777.t1, g15656.t1, g8471.t1, g13791.t1, g4931.t1, g6419.t1, g1043.t1, g13501.t1, g9963.t1, g5977.t1, g6418.t1, g8474.t1…	F26C11.1, Y71H2AM.16, Y105C5B.3, ZK792.1, EGAP2.3, H25K10.1, F46F11.1b, F46F11.1a, F14E5.6, F14E5.4, F14E5.3, ZK809.9, C08B6.14, Y94H6A.7, Y73B6BL.25, Y73B6BL.24, C27A2.12, F13D11.1, T16D1.2, T13B5.3, R13H4.3, F52E1.8, F07H5.9a, C05C10.4, C05C10.1, B0361.7, F21A3.11, T21B6.2, C27A2.4, Y105C5B.15, ZK563.6, F18E2.1b, F18E2.1a
GO:0006833	water transport	P	0.0379342	0.00265527	6	0	10137	17110	over	g5737.t1, g962.t1, g15645.t1, g11066.t1, g15647.t1, g8948.t1
GO:0006769	nicotinamide metabolic process	P	0.0379342	0.00265527	6	0	10137	17110	over	g73.t1, g7407.t1, g14737.t1, g4593.t1, g14736.t1, g13768.t1
GO:0042720	mitochondrial inner membrane peptidase complex	C	0.0379342	0.00265527	6	0	10137	17110	over	evm.model.scaffold00008.250, g5805.t1, g11240.t1, g2759.t1, g8016.t1, g12000.t1
GO:0019013	viral nucleocapsid	C	0.0379342	0.00265527	6	0	10137	17110	over	evm.model.scaffold00001.331, g5998.t1, evm.model.scaffold00024.229, g15108.t1, g9223.t1, g8066.t1
GO:0005985	sucrose metabolic process	P	0.0379342	0.00265527	6	0	10137	17110	over	evm.model.scaffold00039.87, g410.t1, g9317.t1, g12571.t1, evm.model.scaffold00074.42, g15904.t1
GO:0005982	starch metabolic process	P	0.0379342	0.00265527	6	0	10137	17110	over	evm.model.scaffold00039.87, g410.t1, g9317.t1, g12571.t1, evm.model.scaffold00074.42, g15904.t1
GO:0030421	defecation	P	0.0379342	0.00265527	6	0	10137	17110	over	evm.model.scaffold00001.316, evm.model.scaffold00080.1, evm.model.scaffold00022.172, evm.model.scaffold00005.109, evm.model.scaffold00081.27, evm.model.scaffold00001.561
GO:0034754	cellular hormone metabolic process	P	0.0379342	0.00265527	6	0	10137	17110	over	g1334.t1, g4309.t1, g5365.t1, g12776.t1, g10777.t1, g2628.t1
GO:0004835	tubulin-tyrosine ligase activity	F	0.0379342	0.00265527	6	0	10137	17110	over	g14506.t1, g3123.t1, g9067.t1, g12988.t1, g8204.t1, g6806.t1
GO:0007368	determination of left/right symmetry	P	0.0379342	0.00265527	6	0	10137	17110	over	g9410.t1, g14218.t1, evm.model.scaffold00022.3, evm.model.scaffold00018.35, evm.model.scaffold00071.18, g518.t1
GO:0006536	glutamate metabolic process	P	0.0388255	0.00273649	13	5	10130	17105	over	g609.t1, g15758.t1, g716.t1, g611.t1, g439.t1, evm.model.scaffold00022.7, g3262.t1, g7872.t1, g3362.t1, g2282.t1, g1668.t1, g7494.t1, g7131.t1	Y37D8A.23b, T12A2.1, B0513.5, W07E11.1b, W07E11.1a
GO:0019787	small conjugating protein ligase activity	F	0.0401576	0.00286933	72	76	10071	17034	over	g12770.t1, g13586.t1, g15942.t1, g3741.t1, g10425.t1, g7223.t1, g13142.t1, g13323.t1, g11975.t1, g4201.t1, g7850.t1, g7635.t1, g8189.t1, g1172.t1, g3652.t1, g14572.t1, g7935.t1, g4294.t1, g5982.t1, g5474.t1, g14152.t1, g5755.t1, g8238.t1, g2049.t1, g7341.t1, g6635.t1, g11859.t1, g1195.t1, g13291.t1, g6597.t1, g16028.t1, g10709.t1, g13865.t1, g15048.t1, g2344.t1, g12746.t1, g11603.t1, g264.t1, g33…	F45H7.6, C34D4.14, EEED8.16, K04C2.4, ZK287.5, T22C1.1, Y65B4BR.4b, Y65B4BR.4a, F10D7.5c, K04A8.6, F42A6.5, K08E3.7, Y39A1C.2, T08D2.4, C44E4.1c, C44E4.1b, C44E4.1a, T05H10.5c, T05H10.5b, T05H10.5a, Y94H6A.6, BE0003N10.3, R09B3.4, F45G2.6, F10G7.10c, F10G7.10b, F10G7.10a, M7.1, Y60A3A.18, ZK1248.11, M02A10.3c, M02A10.3b, M02A10.3a, D2045.6, Y48G1C.12, C16C10.7, C16C10.5, F35G12.9, C32E8.11, F52C6…
GO:0003743	translation initiation factor activity	F	0.0439573	0.00320169	40	35	10103	17075	over	g1442.t1, g4576.t1, evm.model.scaffold00082.3, g15226.t1, g13728.t1, g7123.t1, g14997.t1, evm.model.scaffold00001.174, evm.model.scaffold00001.1503, g1973.t1, g13392.t1, g8353.t1, g13060.t1, g6423.t1, g1741.t1, g10679.t1, g4028.t1, g9383.t1, g3086.t1, g1318.t1, g5339.t1, g2100.t1, g11784.t1, g4392.t1, g5338.t1, g6421.t1, g1975.t1, g1443.t1, g5340.t1, g10140.t1, g6425.t1, g7231.t1, g2039.t1, g3534…	C05D9.5, T23D8.4, K08F11.3, D2013.7, B0511.10, ZK858.7, K04G2.1, R04A9.4, Y37E3.10, T27F7.3, Y74C10AR.1, C41D11.2, T16G1.11, Y40B1B.5, R08D7.3, Y54E2A.11b, Y54E2A.11a, C25H3.4, C03H5.5, Y57A10A.30, F53A2.6b, F53A2.6a, F22B5.2b, F22B5.2a, ZK856.11, C17G10.9b, C17G10.9a, Y47D3A.21, C37C3.2c, C37C3.2b, C37C3.2a, H06H21.3, B0348.6c, B0348.6b, B0348.6a
GO:0031570	DNA integrity checkpoint	P	0.0440403	0.00322507	20	12	10123	17098	over	g4240.t1, g15792.t1, g6851.t1, g15238.t1, g11917.t1, g3399.t1, g2090.t1, g14318.t1, g13689.t1, g8784.t1, g4686.t1, g4178.t1, g14500.t1, g13690.t1, g8470.t1, g1479.t1, g10152.t1, g14142.t1, g2339.t1, g5976.t1	Y41C4A.14, Y71F9B.7, H26D21.2, H26D21.1, F23C8.9, Y67H2A.6b, Y67H2A.6a, C06A1.5, F33G12.4, Y48G1BL.2, F26F4.11, Y39A1A.23
GO:0009611	response to wounding	P	0.0443298	0.00325344	16	8	10127	17102	over	g3271.t1, evm.model.scaffold00027.12, g11074.t1, g13689.t1, g15737.t1, g7376.t1, g7671.t1, g251.t1, g13690.t1, g656.t1, g8694.t1, g15659.t1, g250.t1, g7987.t1, g3272.t1, g12062.t1	F25D1.3, F29G9.4b, F14H12.3, C44B12.6, CD4.6, T13F2.8c, T13F2.8b, F41A4.1
GO:0008380	RNA splicing	P	0.0444124	0.00327197	92	104	10051	17006	over	g4691.t1, g912.t1, g4569.t1, g4907.t1, g16171.t1, g4452.t1, g3989.t1, g8192.t1, g5143.t1, g15584.t1, g2589.t1, g1885.t1, evm.model.scaffold00031.2, g15071.t1, g15264.t1, g6550.t1, g14391.t1, g11750.t1, g9338.t1, g16294.t1, g4317.t1, g14977.t1, g8191.t1, g5779.t1, g11478.t1, evm.model.scaffold00001.1171, g11828.t1, g12923.t1, g9071.t1, g927.t1, g3079.t1, g13214.t1, g7338.t1, g12396.t1, g7038.t1, g…	F28D9.1, F32B6.3, T10C6.5, R07E5.14, EEED8.7b, EEED8.7a, Y106G6H.2c, Y37E3.3, T23G11.3, Y54F10BM.14, C33H5.12c, C33H5.12b, C33H5.12a, W01G7.3, D1007.4, K08D10.4, K08D10.3, Y80D3A.2d, Y80D3A.2b, Y80D3A.2a, T21G5.5d, T21G5.5c, T21G5.5b, T21G5.5a, C36B1.5, C36B1.3, F28B3.7b, F28B3.7a, T08B2.5g, T08B2.5f, T08B2.5c, T08B2.5b, T08B2.5a, F16A11.2, C16A3.9, Y49E10.15, Y71H2B.2, M03C11.7, F23B2.13, T28D9.…
GO:0070008	serine-type exopeptidase activity	F	0.0444124	0.00328103	19	11	10124	17099	over	g8986.t1, g12655.t1, g11536.t1, g5248.t1, g10632.t1, g10925.t1, g7904.t1, evm.model.scaffold00046.138, g10929.t1, g10924.t1, g7126.t1, g10928.t1, g12657.t1, g11545.t1, g12475.t1, g5926.t1, g10633.t1, g10926.t1, g12500.t1	Y40D12A.2, F32A5.3, Y16B4A.2, K10C2.1, C08H9.1, F13D12.6, F41C3.5, Y32F6A.5b, Y32F6A.5a, K10B2.2b, K10B2.2a
GO:0045860	positive regulation of protein kinase activity	P	0.0444124	0.00328103	19	11	10124	17099	over	evm.model.scaffold00001.353, g1041.t1, g6250.t1, g13578.t1, g8954.t1, g9088.t1, g13646.t1, g11392.t1, g10481.t1, g314.t1, g13584.t1, g9268.t1, g16097.t1, g4804.t1, g13840.t1, g4327.t1, evm.model.scaffold00055.23, evm.model.scaffold00013.301, g13982.t1	F42G8.3b, F35C8.3, C24A8.4, F38H4.9, ZK1098.10c, K08A8.1b, K08A8.1a, W04B5.5, T01C2.1, Y38F1A.10d, T08B1.6
GO:0006687	glycosphingolipid metabolic process	P	0.0444807	0.00330336	17	9	10126	17101	over	g7650.t1, g6600.t1, g8692.t1, g126.t1, g15051.t1, g8691.t1, g5542.t1, g12057.t1, g2551.t1, g4874.t1, g9229.t1, g1568.t1, g4297.t1, g5465.t1, g10503.t1, g9224.t1, evm.model.scaffold00025.263	R08F11.1, Y105E8A.10c, Y105E8A.10b, Y105E8A.10a, R07B7.11, C29E4.10, T12G3.8b, T14F9.3, B0464.4
GO:0032401	establishment of melanosome localization	P	0.044569	0.00333583	9	2	10134	17108	over	g11709.t1, g519.t1, g5466.t1, g8833.t1, g518.t1, g14963.t1, g1956.t1, g2766.t1, g2597.t1	F53G12.1, T25F10.5
GO:0000975	regulatory region DNA binding	F	0.0457896	0.00344199	39	34	10104	17076	over	g1139.t1, g3233.t1, g15792.t1, g12359.t1, g14985.t1, g9410.t1, g2384.t1, g5312.t1, g10890.t1, g2419.t1, g1002.t1, g4194.t1, g5228.t1, g2183.t1, g780.t1, g9772.t1, g5459.t1, g14540.t1, g4193.t1, g12069.t1, g16216.t1, g8938.t1, g7376.t1, g11880.t1, g14749.t1, g5007.t1, g11641.t1, g5792.t1, g83.t1, g13332.t1, g2093.t1, g16215.t1, g8937.t1, g13825.t1, g4026.t1, g11025.t1, g11275.t1, g3365.t1, g13894.…	C34E10.7, C10E2.3b, C10E2.3a, F14F3.1c, F14F3.1b, F11C1.6a, C28A5.4, M05B5.5a, F43G9.9, Y54G2A.1, T08H4.3, C34B2.6, R10E11.1c, R10E11.1b, M6.3, C33D12.7, C33D12.1, W10D5.1, C33D3.1, C27A12.5, R13H4.6, ZK652.5, Y65B4BR.9, K01H12.3, D1081.2, C13G5.1, Y38H8A.5, K03A11.3, C08G5.1, K08B4.1b, K08B4.1a, F46F5.5, R03C1.3b, C16C2.1
GO:0008654	phospholipid biosynthetic process	P	0.049742	0.00375518	42	38	10101	17072	over	g5070.t1, g1473.t1, g14422.t1, g13342.t1, g3306.t1, g15176.t1, g4344.t1, evm.model.scaffold00058.33, evm.model.scaffold00001.1484, g11230.t1, g13580.t1, g3263.t1, g10374.t1, g5042.t1, g14352.t1, g6192.t1, g596.t1, g4374.t1, evm.model.scaffold00064.73, g8268.t1, g11665.t1, g13564.t1, evm.model.scaffold00007.179, g3535.t1, g7332.t1, g4392.t1, g7044.t1, g5889.t1, g5071.t1, g14574.t1, g14912.t1, g412…	T09B4.1, T22C1.3, F22E10.5b, F22E10.5a, Y54E10BR.1b, Y54E10BR.1a, B0361.5b, B0361.5a, T14G10.7, T06E8.1a, F28A10.10, F59F4.4, F08F3.2b, F08F3.2a, F17C11.7b, F17C11.7a, Y18H1A.11, C28D4.2b, C28D4.2a, F08C6.2b, F08C6.2a, B0491.1, F54D7.2, T27E9.5, F01G4.5, D2085.6, Y48G1C.4, Y56A3A.36, VF13D12L.1, Y110A2AL.12b, Y110A2AL.12a, ZC506.3, Y49A3A.1, Y46G5A.5, F23H11.9b, F23H11.9a, F35H12.4, T20D3.8
