# Supplementary material for: The genome, transcriptome, and proteome of the nematode Steinernema carpocapsae: evolutionary signatures of a pathogenic lifestyle
Source: Sci Rep. 2016 Nov 23;6:37536. doi: 10.1038/srep37536 (PMC5120318; doi:10.1038/srep37536)
Supplement: Supplementary Table S4 [file srep37536-s5.xls]

## Sheet: Supplementary Table S4
The genome, transcriptome, and proteome of the nematode Steinernema carpocapsae: evolutionary signatures of a pathogenic lifestyle
Rougon-Cardoso A., Flores-Ponce, M., Ramos-Aboites, H.E., Martinez-Guerrero, C.E., Hao, Y-J., Cunha, L., Rodríguez-Martinez J.A., Ovando-Vázquez, C., Bermúdez-Barrientos, J.R., Abreu-Goodger, C., Chavarria-Hernández, N., Simões, N., Montiel, R.
Supplementary Table S4. Abundance of the different protein families (PFAM domains) in 10 different nematode genomes compared with the top 40 abundant families in S. carpocapsae.
		Sc	Ce	Bx	Mh	As	Hb	Mi	Bm	Ll	Sr
PF00069 (PFAM)	Protein kinase domain	331	507	285	195	34	179	308	18	230	108
PF00069 (PFAM)	Protein kinase, catalytic domain	331	507	285	195	34	179	308	18	230	108
PF00001 (PFAM)	G protein-coupled receptor, rhodopsin-like	141	209	122	68	19	98	84	0	61	7
PF00400 (PFAM)	WD40 repeat	138	170	116	92	21	85	131	8	133	73
PF01484 (PFAM)	Nematode cuticle collagen, N-terminal	126	171	97	39	11	43	112	13	50	40
PF07690 (PFAM)	Major facilitator superfamily	122	142	114	34	9	36	41	1	42	77
PF01391 (PFAM)	Collagen triple helix repeat	111	165	113	58	12	61	152	23	81	62
PF07714 (PFAM)	Serine-threonine/tyrosine-protein kinase catalytic domain	109	155	88	38	9	50	53	11	63	29
PF00059 (PFAM)	C-type lectin	101	189	11	23	3	14	52	1	17	8
PF00076 (PFAM)	RNA recognition motif domain	100	151	74	79	12	42	143	11	102	36
PF00271 (PFAM)	Helicase, C-terminal	92	109	77	68	7	29	95	4	75	86
PF00046 (PFAM)	Homeobox domain	90	118	58	52	11	40	73	7	64	12
PF00046 (PFAM)	Homeodomain	90	118	58	52	11	40	73	7	64	12
PF10321 (PFAM)	7TM GPCR, serpentine receptor class t (Srt)	89	69	34	24	0	11	50	0	1	0
PF00651 (PFAM)	BTB/POZ	87	113	57	62	6	19	64	3	42	7
PF00089 (PFAM)	Peptidase S1	86	8	16	13	0	3	26	4	9	0
PF02931 (PFAM)	Neurotransmitter-gated ion-channel ligand-binding	86	127	86	33	9	63	47	0	49	32
PF02931 (PFAM)	Neurotransmitter-gated ion-channel ligand-binding domain	86	127	86	33	9	63	47	0	49	32
PF02932 (PFAM)	Neurotransmitter-gated ion-channel transmembrane domain	80	108	62	26	9	60	43	3	41	30
PF00104 (PFAM)	Nuclear hormone receptor, ligand-binding, core	75	344	70	41	6	37	78	4	29	7
PF12796 (PFAM)	Ankyrin repeat-containing domain	74	101	67	50	12	53	54	6	85	36
PF00071 (PFAM)	Small GTPase superfamily	69	67	57	33	7	45	56	6	55	24
PF00270 (PFAM)	DNA/RNA helicase, DEAD/DEAH box type, N-terminal	69	75	57	53	4	34	74	7	53	67
PF00270 (PFAM)	DEAD/DEAH box helicase domain	69	75	57	53	4	34	74	7	53	67
PF10328 (PFAM)	7TM GPCR, serpentine receptor class x (Srx)	64	112	9	6	1	16	7	6	23	0
PF00005 (PFAM)	ABC transporter-like	62	74	65	23	8	39	30	0	31	126
PF00017 (PFAM)	SH2 domain	62	60	42	15	6	15	19	6	41	10
PF10320 (PFAM)	7TM GPCR, olfactory receptor/chemoreceptor Srsx	61	46	41	56	1	14	111	0	12	0
PF00105 (PFAM)	Zinc finger, nuclear hormone receptor-type	61	340	66	55	7	43	107	0	33	10
PF00102 (PFAM)	Protein-tyrosine phosphatase, receptor/non-receptor type	61	123	61	22	10	28	42	8	45	25
PF01549 (PFAM)	ShKT domain	60	124	88	37	5	24	54	1	29	21
PF01549 (PFAM)	Metridin-like ShK toxin	60	124	88	37	5	24	54	1	29	21
PF00595 (PFAM)	PDZ domain	59	114	45	38	7	33	74	2	55	29
PF13499 (PFAM)	EF-hand domain pair	58	57	41	37	4	24	42	2	39	19
PF13499 (PFAM)	EF-hand-like domain	58	57	41	37	4	24	42	2	39	19
PF00149 (PFAM)	Phosphoesterase domain	57	80	56	23	10	27	46	5	46	28
PF00149 (PFAM)	Metallophosphoesterase domain	57	80	56	23	10	27	46	5	46	28
PF00149 (PFAM)	Calcineurin-like phosphoesterase domain, apaH type	57	80	56	23	10	27	46	5	46	28
PF07885 (PFAM)	Two pore domain potassium channel domain	54	117	53	27	9	32	46	0	41	20
Sc, Steinernema carpocapsae; Ce, Caenorhabditis elegans; Bx, Bursaphelenchus xylophilus; Mh, Meloidogyne hapla; As, Ascaris suum; Hb, Heterorhabditis bacteriophora; Mi, M. incognita; Bm, Brugia malayi;
Ll, Loa loa; Sr, Strongyloides ratti.
