# Supplementary material for: The genome, transcriptome, and proteome of the nematode Steinernema carpocapsae: evolutionary signatures of a pathogenic lifestyle
Source: Sci Rep. 2016 Nov 23;6:37536. doi: 10.1038/srep37536 (PMC5120318; doi:10.1038/srep37536)
Supplement: Supplementary Table S5 [file srep37536-s6.xls]

## Sheet: Supplementary Table S5
The genome, transcriptome, and proteome of the nematode Steinernema carpocapsae: evolutionary signatures of a pathogenic lifestyle
Rougon-Cardoso A., Flores-Ponce, M., Ramos-Aboites, H.E., Martinez-Guerrero, C.E., Hao, Y-J., Cunha, L., Rodríguez-Martinez J.A., Ovando-Vázquez, C., Bermúdez-Barrientos, J.R., Abreu-Goodger, C., Chavarria-Hernández, N., Simões, N., Montiel, R.
Supplementary Table S5. Abundance of each ncRNA family in parasitic and free-living nematodes. For each family, the table includes the number of ncRNA producing loci in every analyzed nematode genome.
id	s_carpocapsae	a_suum	b_xylophilus	b_malayi	m_incognita	m_hapla	h_bacteriophora	c_elegans	p_pacificus	p_redivivus	c_remanei
18s_rRNA	0	2	1	1	20	4	1	2	7	1	3
28s_rRNA	0	2	0	0	23	6	2	1	0	2	2
5_8S_rRNA	1	3	1	8	29	7	25	1	137	1	3
5S_rRNA	15	5	65	390	41	15	31	16	166	9	39
6C	0	0	0	0	0	0	0	0	1	0	0
6S	0	0	0	0	0	0	0	0	0	0	1
7SK	0	0	0	1	0	0	0	0	2	0	0
8s_rRNA	24	3	42	386	34	14	28	15	140	2	33
ACEA_U3	7	1	1	4	4	3	0	0	0	3	0
Ala	76	22	23	11	7	30	34	34	78	24	49
Arg	88	37	26	15	52	10	21	44	174	23	59
Asn	39	8	13	4	6	4	12	20	49	11	24
Asp	64	9	16	5	8	5	2	27	51	15	40
C4	0	0	0	0	0	0	0	0	0	0	2
ceN100	0	0	0	0	0	0	0	2	0	0	3
ceN101	0	0	0	0	0	0	0	2	0	0	3
ceN102	0	0	0	0	0	0	0	1	0	0	1
ceN103	0	0	0	0	0	0	0	1	0	0	1
ceN104	0	0	0	0	0	0	0	2	0	0	2
ceN105	0	0	0	0	0	0	1	1	1	0	1
ceN106	0	0	0	0	0	0	0	1	0	0	1
ceN108	0	0	0	0	0	0	0	2	0	0	2
ceN109	1	0	1	0	0	0	1	1	0	0	1
ceN110	0	0	0	0	0	0	0	2	0	0	1
ceN111	0	0	0	1	0	0	1	1	0	0	1
ceN113	0	0	0	0	0	0	0	1	0	0	1
ceN114	0	0	0	0	0	0	1	1	1	0	1
ceN115	0	0	0	0	0	0	0	5	0	0	0
ceN125	0	0	0	0	0	0	0	1	0	0	1
ceN126	0	0	0	0	0	0	0	1	0	0	1
ceN22	0	0	0	0	0	0	0	1	0	0	1
ceN23-1	0	0	0	0	0	0	0	2	0	0	2
ceN27	0	0	0	0	0	2	0	1	0	0	1
ceN28	0	0	0	0	0	0	0	1	0	0	1
ceN30	0	0	0	0	0	0	0	1	0	0	1
ceN33	0	0	0	0	0	0	0	1	0	0	1
ceN36-1	0	0	0	0	0	0	0	2	1	0	1
ceN38	0	0	0	0	0	0	0	2	0	0	1
ceN39	0	0	0	0	0	0	0	1	0	0	1
ceN40	0	0	0	0	0	0	1	1	0	0	1
ceN41	0	0	0	0	0	0	0	1	0	0	1
ceN42	0	0	0	0	0	0	0	1	0	0	1
ceN43	0	0	0	0	0	0	0	1	0	0	1
ceN44	0	0	0	0	0	0	0	1	0	0	1
ceN45	0	0	0	0	0	0	0	1	0	0	1
ceN46	0	0	0	0	0	0	0	1	0	0	1
ceN47	0	0	1	1	0	0	1	1	2	0	4
ceN48	0	0	0	0	0	0	0	1	0	0	1
ceN49	0	0	0	0	0	0	0	1	0	0	1
ceN51	0	0	0	0	0	0	0	1	0	0	1
ceN53	0	0	0	0	0	0	0	1	0	0	1
ceN54	0	0	0	0	0	0	0	1	0	0	1
ceN56	0	0	1	0	0	0	1	1	0	1	2
ceN58	0	0	0	0	0	0	0	1	0	0	1
ceN59	0	0	0	0	0	0	0	1	0	0	1
ceN61	0	0	0	0	0	0	0	1	0	0	1
ceN63	0	0	0	0	0	0	0	1	0	0	1
ceN65	0	0	0	0	0	0	0	1	0	0	1
ceN67	0	0	0	0	0	0	0	1	0	0	1
ceN68	0	0	0	0	0	0	0	3	0	0	0
ceN69	0	0	0	0	0	0	0	1	0	0	1
ceN70	0	0	0	0	0	0	0	1	0	0	1
ceN72-3_ceN74-2	0	0	0	0	0	0	0	15	13	0	25
ceN80	0	0	0	0	0	0	0	2	0	0	2
ceN81	0	0	0	0	0	0	0	1	0	0	1
ceN82	0	0	0	0	0	0	0	2	0	0	2
ceN84	0	0	0	0	0	0	0	2	2	0	2
ceN86	0	0	0	0	0	0	0	1	0	0	0
ceN88	0	1	0	0	0	0	1	2	0	0	2
ceN89	0	0	0	0	0	0	0	1	0	0	1
ceN92	0	0	0	0	0	0	0	2	0	0	2
ceN93	0	0	0	0	0	0	0	1	0	0	1
CRISPR-DR4	0	0	0	0	0	0	0	0	0	0	16
CRISPR-DR50	0	0	0	0	0	0	0	1	0	0	0
cspA	0	0	0	0	0	0	0	0	2	0	0
Cys	30	7	8	3	4	2	3	13	29	7	15
GadY	0	0	0	0	0	0	0	0	1	0	0
Gln	50	20	14	8	5	8	5	27	40	11	35
Glu	65	16	29	6	7	5	10	41	82	21	48
Gly	64	40	32	12	13	8	11	55	93	23	80
Glycine	0	0	0	0	0	0	0	0	0	0	4
group-II-D1D4-4	0	0	0	0	0	0	0	0	0	0	0
group-II-D1D4-6	0	0	0	0	0	0	0	0	0	0	0
His	38	5	18	15	10	6	6	20	40	10	25
Histone3	16	8	19	1	62	27	24	48	37	6	49
Ile	56	13	19	7	12	8	15	29	52	20	40
IRES_L-myc	0	0	0	0	0	0	0	0	3	0	0
IS009	0	0	0	0	0	0	0	0	1	0	0
IS128	0	0	0	0	0	0	0	0	1	0	0
JUMPstart	0	0	0	0	0	0	0	0	2	0	1
K_chan_RES	4	5	6	6	3	3	7	6	7	1	7
let-7	1	2	2	2	1	1	3	3	2	2	3
let-7b	0	1	0	1	0	1	1	0	1	0	1
let-7f	0	1	0	0	0	0	0	0	0	0	1
Leu	78	29	44	12	14	12	16	39	69	25	55
Leu_leader	0	0	0	0	0	0	0	0	2	0	0
lin-4	1	1	0	1	0	0	1	1	1	1	1
lsy-6	0	0	0	0	0	0	0	2	0	0	2
Lys	47	20	22	8	7	9	23	46	148	24	67
Lysine	0	0	0	0	0	0	0	0	1	0	0
Met	48	14	13	6	6	4	9	20	39	13	25
Metazoa_SRP	10	4	3	1	8	4	4	5	10	1	4
MicA	0	0	0	0	0	0	0	0	1	0	0
mini-ykkC	0	1	0	0	0	0	0	0	0	0	0
miR-1	1	1	1	0	3	1	1	1	1	1	1
miR-100	1	2	1	1	0	0	0	0	0	1	0
miR-100a	0	0	0	1	0	0	0	0	0	0	0
miR-100b	0	1	0	0	0	0	1	0	0	0	0
miR-100c	0	1	0	1	0	0	0	0	0	0	0
miR-100d	0	2	0	1	0	0	0	0	0	0	0
miR-100e	0	1	0	0	0	0	0	0	0	0	0
miR-1018	0	0	0	0	0	0	0	1	0	0	0
miR-1019	0	0	0	0	0	0	0	1	0	0	0
miR-1021	0	0	0	0	0	0	0	1	0	0	0
miR-1022	0	0	0	0	0	0	0	1	0	0	0
miR-10b	0	0	1	0	0	0	0	0	0	0	0
miR-1175	0	1	0	1	0	0	0	0	0	1	0
miR-1195	0	0	0	1	0	0	0	0	0	0	0
miR-1227	0	0	1	0	0	0	0	0	0	0	0
miR-1236	0	0	0	0	0	0	0	0	1	0	0
miR-124	1	1	0	1	1	1	1	1	1	1	1
miR-1246	0	0	0	0	0	0	0	0	0	0	1
miR-124b	0	0	0	0	0	0	0	0	0	0	1
miR-124c	0	0	0	0	0	0	1	0	1	1	1
miR-1260	0	0	0	0	0	0	0	0	0	1	0
miR-1273e	0	0	0	0	0	0	0	0	6	0	0
miR-1273g	0	0	0	0	0	0	0	0	1	0	0
miR-1275	0	0	0	0	0	0	0	0	0	0	1
miR-1281	0	0	0	0	0	0	0	0	1	0	0
miR-1297	0	1	0	0	0	0	0	0	0	0	0
miR-1306	0	0	0	0	0	2	0	0	0	0	0
miR-1322	0	0	0	2	0	0	0	0	2	1	0
miR-133	0	1	0	0	0	0	0	0	0	0	0
miR-133a	0	0	0	0	0	0	0	0	1	0	0
miR-133c	0	1	0	0	0	0	0	0	0	0	0
miR-1346	0	1	0	0	0	0	0	0	2	0	0
miR-1369	0	0	0	0	0	0	0	0	2	0	0
miR-1384	0	0	1	0	0	0	0	0	0	0	0
miR-1394	0	0	0	0	0	0	0	0	0	1	0
miR-153	0	1	0	0	1	0	0	0	0	0	0
miR-1587	0	0	2	0	0	0	0	0	0	0	0
miR-1597	0	1	0	0	0	0	0	0	0	0	0
miR-1603	0	0	0	0	0	1	0	0	0	0	0
miR-1648	3	0	0	0	0	0	0	0	0	0	0
miR-1692	0	0	0	0	1	0	0	0	0	0	0
miR-1701	0	0	0	0	0	0	0	0	0	1	0
miR-1721	0	0	1	0	0	0	0	0	0	0	0
miR-1817	0	0	0	0	0	0	0	1	0	0	0
miR-1817b	0	0	0	0	0	0	0	0	0	0	1
miR-1818	0	0	0	0	0	0	0	1	0	0	0
miR-1819	0	0	0	0	0	0	0	1	0	0	0
miR-1820	0	0	0	0	0	0	0	1	0	0	0
miR-1821	0	0	0	0	0	0	0	1	0	0	0
miR-1822	0	1	0	1	0	0	0	1	0	0	1
miR-1823	0	0	0	0	0	0	0	1	0	0	0
miR-1824	0	0	0	0	0	0	0	1	0	0	1
miR-1827	0	1	0	0	0	0	0	0	0	0	0
miR-1828	0	0	0	0	0	0	0	1	0	0	0
miR-1829a	0	0	0	0	0	0	0	1	0	0	0
miR-1830	0	0	0	0	0	0	0	1	0	0	0
miR-1832a	0	0	0	0	0	0	0	51	0	0	0
miR-1832b	0	0	0	0	0	0	0	4	0	0	0
miR-1833	0	0	0	0	0	0	0	11	0	0	0
miR-184	0	1	0	0	0	0	0	0	0	1	0
miR-1903	0	1	0	0	0	0	0	0	0	0	0
miR-1b	0	1	1	0	3	0	1	1	1	1	1
miR-2	1	2	0	1	0	0	1	1	1	1	1
miR-2033	0	1	0	0	0	0	0	0	0	0	0
miR-214	0	0	0	0	1	0	0	0	0	0	0
miR-2169	0	0	0	0	0	0	0	0	0	0	1
miR-2207	0	0	0	0	0	0	0	1	0	0	0
miR-2208a	0	0	0	0	0	0	0	1	0	0	0
miR-2208b	0	0	0	0	0	0	0	1	0	0	0
miR-2209a	0	0	0	0	0	0	0	1	0	0	0
miR-2209b	0	0	0	0	0	0	0	1	0	0	0
miR-2209c	0	0	0	0	0	0	0	1	0	0	0
miR-2210	0	0	0	0	0	0	0	1	0	0	0
miR-2211	0	0	0	0	0	0	0	1	0	0	0
miR-2212	0	0	0	0	0	0	0	1	0	0	0
miR-2213	0	0	0	0	0	0	0	1	0	0	0
miR-2214	0	0	0	0	0	0	0	1	0	0	0
miR-2215	0	0	0	0	0	0	0	1	0	0	0
miR-2216	0	0	0	0	0	0	0	5	0	0	0
miR-2217	0	0	0	0	0	0	0	5	0	0	0
miR-2218a	0	0	0	0	0	0	0	1	0	0	0
miR-2218b	0	0	0	0	0	0	0	2	0	0	0
miR-2219	0	0	0	0	0	0	0	1	0	0	0
miR-2220	0	0	0	0	0	0	0	1	0	0	0
miR-2221	0	0	0	0	0	0	0	1	0	0	0
miR-2225	0	0	0	0	0	0	0	0	0	0	1
miR-2227	0	0	0	0	0	0	0	0	0	0	1
miR-2228	0	0	0	0	0	0	0	0	0	0	1
miR-2229	0	0	0	0	0	0	0	0	0	0	1
miR-2229a	0	0	0	0	0	0	0	0	0	0	1
miR-2229b	0	0	0	0	0	0	0	0	0	0	1
miR-2230	0	0	0	0	0	0	0	0	0	0	1
miR-2231	0	0	0	0	0	0	0	0	0	0	1
miR-2232	0	0	0	0	0	0	0	0	2	0	0
miR-2233	0	0	0	0	0	0	0	0	1	0	0
miR-2234a	0	0	0	0	0	0	0	0	1	0	0
miR-2234b	0	0	0	0	0	0	0	0	1	0	0
miR-2235	0	0	0	0	0	0	0	0	13	0	0
miR-2236a	0	0	0	0	0	0	0	0	1	0	0
miR-2236b	0	0	0	0	0	0	0	0	1	0	0
miR-2237a	0	0	0	0	0	0	0	0	1	0	0
miR-2237b	0	0	0	0	0	0	0	0	1	0	0
miR-2237c	0	0	0	0	0	0	0	0	2	0	0
miR-2238a	0	0	0	0	0	0	0	0	3	0	0
miR-2238b	0	0	0	0	0	0	0	0	2	0	0
miR-2238c	0	0	0	0	0	0	0	0	1	0	0
miR-2238d	0	0	0	0	0	0	0	0	1	0	0
miR-2238e	0	0	0	0	0	0	0	0	3	0	0
miR-2239	0	0	0	0	0	0	0	0	2	0	0
miR-2240a	0	0	0	0	0	0	0	0	3	0	0
miR-2240c	0	0	0	0	0	0	0	0	2	0	0
miR-2241a	0	0	0	0	0	0	0	0	5	0	0
miR-2241b	0	0	0	0	0	0	0	0	6	0	0
miR-2241c	0	0	0	0	0	0	0	0	1	0	0
miR-2242	0	0	0	0	0	0	0	0	2	0	0
miR-2243	0	0	0	0	0	0	0	0	1	0	0
miR-2244	0	0	0	0	0	0	0	0	1	0	0
miR-2245	0	0	0	0	0	0	0	0	1	0	0
miR-2246	0	0	0	0	0	0	0	0	1	0	0
miR-2247	0	0	0	0	0	0	0	0	1	0	0
miR-2248	0	0	0	0	0	0	0	0	1	0	0
miR-2250	0	0	0	0	0	0	0	0	1	0	0
miR-2251	0	0	0	0	0	0	0	0	1	0	0
miR-2252	0	0	0	0	0	0	0	0	1	0	0
miR-2253a	0	0	0	0	0	0	0	0	1	0	0
miR-2253b	0	0	0	0	0	0	0	0	2	0	0
miR-2254	0	0	0	0	0	0	0	0	1	0	1
miR-2255	0	0	0	0	0	0	0	0	1	0	0
miR-2256	0	0	0	0	0	0	0	0	1	0	0
miR-2258	0	0	0	0	0	0	0	0	1	0	0
miR-2259	0	0	0	0	0	0	0	0	1	0	0
miR-2260	0	0	0	0	0	0	0	0	1	0	0
miR-2261	0	0	0	0	0	0	0	0	1	0	0
miR-2262	0	0	0	0	0	0	0	0	1	0	0
miR-2263	0	0	0	0	0	0	0	0	1	0	0
miR-2264	0	0	0	0	0	0	0	0	1	0	0
miR-2265	0	0	0	0	0	0	0	0	1	0	0
miR-2267	0	0	0	0	0	0	0	0	1	0	0
miR-2268	0	0	0	0	0	0	0	0	1	0	0
miR-2269	0	0	0	0	0	0	0	0	1	0	0
miR-2270	0	0	0	0	0	0	0	0	1	0	0
miR-2271	0	0	0	0	0	0	0	0	1	0	0
miR-2272	0	0	0	0	0	0	0	0	1	0	0
miR-2273	0	0	0	0	0	0	0	0	1	0	0
miR-2274	0	0	0	0	0	0	0	0	1	0	0
miR-228	1	1	0	1	0	0	1	1	1	0	1
miR-2284y	0	0	0	0	0	0	0	1	0	0	0
miR-230	0	0	0	0	0	0	0	1	0	0	1
miR-231	0	0	0	0	0	0	0	1	0	0	1
miR-232	0	0	0	1	0	0	0	1	1	0	2
miR-233	0	0	0	0	0	0	0	1	0	0	1
miR-234	1	1	1	1	0	0	1	1	1	1	1
miR-235	0	1	1	1	0	0	1	1	1	1	1
miR-236	1	1	0	2	0	0	1	1	1	1	1
miR-237	0	0	0	0	0	0	0	1	0	0	1
miR-238	0	0	0	0	0	0	0	1	0	0	1
miR-239	0	1	0	1	0	0	0	0	2	1	0
miR-239a	0	0	0	0	0	0	0	1	0	0	1
miR-239b	0	0	0	0	0	0	0	1	0	0	1
miR-24	0	1	0	0	0	0	0	0	0	0	0
miR-240	0	0	0	0	0	0	0	1	1	1	1
miR-241	0	0	0	0	0	0	0	1	0	0	1
miR-242	0	0	0	0	0	0	0	1	1	1	1
miR-2421	0	0	0	0	0	0	0	1	0	0	0
miR-243	0	0	0	0	0	0	0	1	0	0	0
miR-244	0	0	0	0	0	0	0	1	0	0	1
miR-2444	1	0	0	0	0	1	0	0	0	0	0
miR-245	0	0	0	0	0	0	0	1	0	0	1
miR-246	0	0	0	0	0	0	0	1	0	0	2
miR-247	0	0	0	0	0	0	0	0	0	0	1
miR-248	0	0	0	0	0	0	0	1	0	0	1
miR-249	0	0	0	0	0	0	0	1	0	0	1
miR-2491	0	1	0	0	0	2	0	0	3	2	0
miR-250	0	2	0	1	0	0	0	1	0	0	1
miR-251a	0	0	0	0	0	0	0	1	0	0	1
miR-252	1	1	1	1	0	0	0	1	1	1	1
miR-253	0	0	0	0	0	0	0	1	0	0	1
miR-254	0	0	0	0	0	0	0	1	0	0	1
miR-255	1	0	0	0	0	0	1	1	0	1	1
miR-256	0	0	0	0	0	0	0	1	0	0	0
miR-257	0	0	0	0	0	0	0	1	0	0	0
miR-258	0	0	0	0	0	0	0	2	0	0	0
miR-259	0	0	0	0	0	0	0	1	0	0	1
miR-262	0	0	0	0	0	0	0	0	0	1	0
miR-264	0	0	0	0	0	0	0	0	0	0	1
miR-265	0	0	0	0	0	0	0	1	0	0	0
miR-266	0	0	0	0	0	0	0	5	0	0	0
miR-267	0	0	0	0	0	0	0	2	0	0	0
miR-268	0	0	0	1	0	0	0	1	0	0	0
miR-269	0	0	0	0	0	0	0	17	0	0	0
miR-270	0	0	0	0	0	0	0	1	0	0	0
miR-272	0	0	0	0	0	0	0	0	0	1	0
miR-273	0	0	0	0	0	0	0	1	0	0	0
miR-277	1	0	0	0	1	1	1	0	0	1	0
miR-279a	0	0	0	0	1	1	0	0	0	0	0
miR-279b	0	2	0	0	0	0	0	0	0	0	0
miR-279c	0	1	0	0	0	0	0	0	0	0	0
miR-283	0	1	0	1	0	0	0	0	0	0	0
miR-2881	0	1	0	0	0	0	0	0	0	0	0
miR-290	1	0	0	0	0	0	0	0	0	0	0
miR-2917	0	0	0	1	0	0	0	0	0	0	0
miR-2953	0	0	0	0	0	0	0	1	0	0	0
miR-297	0	2	0	10	0	0	0	0	0	0	0
miR-297a	0	0	0	1	0	0	0	0	0	0	0
miR-2981	0	0	0	0	0	0	0	0	0	0	27
miR-2993	0	0	0	0	0	0	0	0	1	0	0
miR-2a	0	0	1	0	0	0	0	0	0	0	0
miR-2b	0	2	0	2	0	0	0	0	0	0	1
miR-2c	0	0	0	1	0	0	0	0	0	0	0
miR-2d	0	0	0	1	0	0	0	0	0	0	0
miR-302f	0	1	0	0	0	0	0	0	0	0	0
miR-307	0	0	0	1	0	0	0	0	0	0	0
miR-3113	0	0	0	0	0	0	0	3	0	0	0
miR-312	0	0	0	0	0	0	0	0	2	0	0
miR-3123	0	0	0	0	2	0	0	0	0	0	0
miR-3141	0	0	1	0	0	0	0	0	2	0	0
miR-3178	0	0	0	0	0	0	0	0	1	0	0
miR-3182	0	0	0	0	0	0	0	1	0	0	0
miR-3187	0	0	0	0	0	0	0	0	1	0	0
miR-3196	0	0	0	0	0	0	0	0	0	1	0
miR-31b	1	1	1	0	0	0	1	1	0	1	1
miR-3239	0	0	0	0	0	0	0	0	0	0	1
miR-34	1	1	1	1	0	1	1	1	0	1	1
miR-3470a	0	0	0	3	0	0	0	0	0	0	0
miR-3473b	0	0	0	3	0	0	0	0	0	0	0
miR-35	0	0	0	0	0	0	0	1	0	0	0
miR-353	0	0	0	0	0	0	0	1	0	0	0
miR-3541	0	1	0	0	0	0	0	0	0	0	0
miR-355	0	0	0	0	0	0	0	1	0	0	1
miR-356	0	0	0	0	0	0	0	1	0	0	1
miR-356a	0	0	0	0	0	0	0	1	0	0	1
miR-357	0	0	0	0	0	0	0	1	0	0	1
miR-358	0	0	0	0	0	0	0	1	0	0	1
miR-3586	0	0	0	0	0	0	0	0	1	0	0
miR-359	0	0	0	0	0	0	0	1	0	0	1
miR-35a	0	0	0	0	0	0	0	0	0	0	2
miR-35b	0	0	0	0	0	0	0	0	0	0	1
miR-35c	0	0	0	0	0	0	0	0	0	0	5
miR-35d	0	0	0	0	0	0	0	0	0	0	1
miR-35e	0	0	0	0	0	0	0	0	0	0	2
miR-35f	0	0	0	0	0	0	0	0	0	0	1
miR-35h	0	0	0	0	0	0	0	0	0	0	1
miR-35i	0	0	0	0	0	0	0	0	0	0	1
miR-36	0	0	0	3	0	0	0	1	0	1	1
miR-360	1	0	0	0	0	0	1	1	1	1	1
miR-3656	0	0	0	0	0	0	0	0	1	0	0
miR-36a	0	0	0	2	0	0	0	0	0	0	0
miR-36b	0	1	0	0	0	0	0	0	0	0	0
miR-36c	0	1	0	0	0	0	0	0	0	0	0
miR-36d	0	1	0	0	0	0	0	0	0	0	0
miR-36f	0	1	0	0	0	0	0	0	0	0	0
miR-37	0	1	0	0	0	0	1	0	1	1	0
miR-375	0	1	0	0	0	0	0	0	0	0	0
miR-38	0	0	0	0	0	0	0	1	1	0	1
miR-382	0	0	0	0	0	0	0	0	1	0	0
miR-3837	0	0	0	0	0	1	0	0	0	0	0
miR-3885	0	0	0	0	0	0	0	2	1	0	1
miR-39	0	0	0	0	0	0	0	1	0	1	0
miR-3900	1	0	0	0	0	0	0	0	0	0	0
miR-3901	0	1	0	0	0	0	0	0	0	0	0
miR-392	0	0	0	0	0	0	0	1	0	0	1
miR-3960	0	0	1	0	0	0	0	2	1	0	0
miR-40	0	0	0	0	0	0	0	0	0	1	1
miR-4030	0	0	0	0	0	0	0	1	0	0	0
miR-41	0	0	0	0	0	0	0	1	0	0	0
miR-4103	0	0	0	0	0	0	0	0	0	0	1
miR-4175	0	0	0	0	0	0	0	1	0	0	0
miR-4182	0	0	0	0	0	0	0	0	0	0	1
miR-4198	0	0	0	0	0	0	1	0	1	0	0
miR-41a	0	0	0	0	0	0	0	0	0	0	1
miR-42	0	0	0	0	0	0	0	0	0	0	1
miR-4208	0	0	1	0	0	0	0	0	0	0	0
miR-4213	0	0	0	0	1	0	0	0	0	0	0
miR-4279	0	0	0	0	0	0	0	0	1	0	1
miR-4283	0	0	0	0	0	0	0	0	0	0	1
miR-4294	0	0	0	0	0	0	0	0	1	0	0
miR-4295	0	0	1	0	0	0	0	0	0	0	0
miR-4297	0	0	1	0	0	0	0	0	0	1	0
miR-42a	0	0	0	0	0	0	0	0	1	0	0
miR-42b	0	0	0	0	0	0	0	0	1	0	0
miR-43	0	0	0	0	0	0	0	0	0	0	1
miR-43a	0	1	0	0	0	0	2	0	0	0	0
miR-43b	0	1	0	0	0	0	0	0	0	0	0
miR-43c-1	0	1	0	0	0	0	0	0	0	0	0
miR-43c-2	0	1	0	0	0	0	0	0	0	0	0
miR-43d	0	1	0	0	0	0	0	0	0	0	0
miR-43e	0	1	0	0	0	0	0	0	0	0	0
miR-44	0	1	0	0	0	0	3	2	1	1	2
miR-4419a	0	1	0	0	0	0	0	0	0	0	0
miR-4455	1	1	0	0	1	0	0	0	0	0	0
miR-4478	0	0	0	0	0	0	0	0	0	1	0
miR-4486	0	0	0	0	0	0	1	0	0	0	0
miR-4497	0	0	0	0	0	0	0	0	1	0	0
miR-44b	0	1	0	0	0	0	0	0	0	0	0
miR-45	0	0	0	1	0	0	0	0	0	0	0
miR-4508	0	0	0	0	0	0	0	0	1	0	0
miR-4516	0	0	0	0	0	0	0	0	1	0	0
miR-46	1	1	1	1	0	1	1	0	1	1	1
miR-466a	0	1	0	0	0	0	0	0	0	0	0
miR-466b-1	0	0	0	0	0	0	0	0	1	0	0
miR-466n	0	0	0	1	0	0	0	0	0	0	0
miR-466p	0	0	0	1	0	0	0	0	0	0	0
miR-47	0	0	0	0	0	0	0	2	0	0	1
miR-48	0	0	0	0	0	0	0	1	0	0	1
miR-4806	0	0	0	0	0	0	0	1	0	0	0
miR-4807	0	0	0	0	0	0	0	1	0	0	0
miR-4808	0	0	0	0	0	0	0	1	0	0	0
miR-4809	0	0	0	0	0	0	0	1	0	0	0
miR-4810	0	0	0	0	0	0	0	1	0	0	0
miR-4811	0	0	0	0	0	0	0	1	0	0	0
miR-4812	0	0	0	0	0	0	0	3	0	0	0
miR-4813	0	0	0	0	0	0	0	1	0	0	1
miR-4814	0	0	0	0	0	0	0	5	0	0	0
miR-4815	0	0	0	0	0	0	0	1	0	0	0
miR-4816	0	0	0	0	0	0	0	1	0	1	0
miR-49	1	1	1	1	0	0	0	1	0	1	1
miR-4923a	0	0	0	0	0	0	0	1	0	0	0
miR-4923b	0	0	0	0	0	0	0	1	0	0	0
miR-4924	0	0	0	0	0	0	0	1	0	0	0
miR-4925	0	0	0	0	0	0	0	1	0	0	0
miR-4926	0	0	0	0	0	0	0	1	0	0	0
miR-4927	0	0	0	0	0	0	0	1	0	0	0
miR-4929	0	0	0	0	0	0	0	1	0	0	0
miR-4931	0	0	0	0	0	0	0	3	0	0	0
miR-4932	0	0	0	0	0	0	0	1	0	0	0
miR-4933	0	0	0	0	0	0	0	1	0	0	0
miR-4935	0	0	0	0	0	0	0	1	0	0	0
miR-4937	0	0	0	0	0	0	0	1	0	0	0
miR-50	1	1	1	1	0	1	1	1	0	1	1
miR-507	0	0	0	0	0	0	0	0	0	0	1
miR-51	0	0	0	0	0	0	0	1	0	0	2
miR-5112	0	0	0	0	0	0	0	0	1	0	0
miR-516a	0	1	0	0	0	0	0	0	0	0	0
miR-52	0	0	0	0	0	0	0	1	0	0	2
miR-53	0	0	0	0	0	0	0	1	0	0	0
miR-5342	0	1	0	0	0	0	0	0	0	0	0
miR-5345a	0	1	0	0	0	0	0	0	0	0	0
miR-5345b	0	1	0	0	0	0	0	0	0	0	0
miR-5346	0	1	0	0	0	0	0	0	0	0	0
miR-5347	0	1	0	0	0	0	0	0	0	0	0
miR-5348	0	1	0	0	0	0	0	0	0	0	0
miR-5350a	0	1	0	0	0	0	0	0	0	0	0
miR-5350b	0	1	0	0	0	0	0	0	0	0	0
miR-5350c	0	1	0	0	0	0	0	0	0	0	0
miR-5350d	0	1	0	0	0	0	0	0	0	0	0
miR-5351	0	1	0	0	0	0	0	0	0	0	0
miR-5353	0	1	0	0	0	0	0	0	0	0	0
miR-5354	0	1	0	0	0	0	0	0	0	0	0
miR-5355	0	1	0	0	0	0	0	0	0	0	0
miR-5356a	0	1	0	0	0	0	0	0	0	0	0
miR-5356b	0	1	0	0	0	0	0	0	0	0	0
miR-5357	0	1	0	0	0	0	0	0	0	0	0
miR-5358a	0	1	0	0	0	0	0	0	0	1	0
miR-5358b	0	1	0	0	0	0	0	0	0	1	0
miR-5359	0	1	0	0	0	0	0	0	0	1	0
miR-5360	0	1	0	1	0	0	0	0	0	1	0
miR-5361	0	1	0	1	0	0	0	0	0	0	0
miR-5362	0	1	0	0	0	0	0	0	0	0	0
miR-5363	0	1	0	1	0	0	0	0	0	0	0
miR-5364	0	1	0	1	0	0	0	0	0	0	0
miR-5365a	0	1	0	1	0	0	0	0	0	0	0
miR-5365b	0	0	0	1	0	0	0	0	0	0	0
miR-5366	0	1	0	1	0	0	0	0	0	0	0
miR-5367	0	1	0	0	0	0	0	0	0	0	0
miR-54	0	0	0	0	0	0	1	1	1	0	1
miR-55	0	0	0	0	0	0	0	1	0	0	1
miR-553	0	1	0	0	0	0	0	0	0	0	0
miR-5545	0	0	0	0	0	0	0	1	0	0	0
miR-5546	0	0	0	0	0	0	0	1	0	0	0
miR-5547	0	0	0	0	0	0	0	30	0	0	0
miR-5548	0	0	0	0	0	0	0	1	0	0	0
miR-5550	0	0	0	0	0	0	0	27	0	0	0
miR-5551	0	0	0	0	0	0	0	1	0	0	0
miR-5552	0	0	0	0	0	0	0	7	0	0	3
miR-5553	0	0	0	0	0	0	0	1	0	0	0
miR-5592	0	0	0	0	0	0	0	2	0	0	0
miR-5593	0	0	0	0	0	0	0	8	0	0	0
miR-5594	0	0	0	0	0	0	0	1	0	1	0
miR-5595	0	0	0	0	0	0	0	7	0	0	0
miR-5598	0	0	0	0	0	1	0	0	0	0	0
miR-55a	0	0	0	0	0	0	0	0	1	0	0
miR-56	0	1	0	0	0	0	1	1	1	0	1
miR-57	0	1	0	1	0	0	0	1	0	0	1
miR-58	0	0	0	0	0	0	0	0	0	1	0
miR-5838	0	0	0	2	0	0	0	0	0	0	0
miR-5840	0	0	0	1	0	0	0	0	0	0	0
miR-5841	0	0	0	1	0	0	0	0	0	1	0
miR-5842	0	0	0	1	0	0	0	0	0	0	0
miR-5843	0	0	0	1	0	0	0	0	0	0	0
miR-5844	0	0	0	1	0	0	0	0	0	0	0
miR-5845	0	0	0	1	0	0	0	0	0	0	0
miR-5846	0	0	0	2	0	0	0	0	0	0	0
miR-5847	0	0	0	2	0	0	0	0	0	0	0
miR-5848	0	0	0	1	0	0	0	0	0	0	0
miR-5849	0	0	0	1	0	0	0	0	0	0	0
miR-5850	0	0	0	1	0	0	0	0	0	0	0
miR-5851	0	0	0	1	0	0	0	0	0	0	0
miR-5852	0	0	0	1	0	0	0	0	0	0	0
miR-5853	0	0	0	1	0	0	0	0	0	0	0
miR-5854	0	0	0	1	0	0	0	0	0	0	0
miR-5855	0	0	0	1	0	0	0	0	0	0	0
miR-5856a	0	0	0	2	0	0	0	0	0	0	0
miR-5857	0	0	0	1	0	0	0	0	0	0	0
miR-5858	0	0	0	1	0	0	0	0	0	0	0
miR-5859	0	0	0	1	0	0	0	0	0	0	0
miR-5860	0	0	0	1	0	0	0	0	0	0	0
miR-5861	0	0	0	1	0	0	0	0	0	0	0
miR-5862	0	0	0	1	0	0	0	0	0	0	0
miR-5865	0	0	0	1	0	0	0	0	0	0	0
miR-5866	0	0	0	1	0	0	0	0	0	0	0
miR-5867	0	0	0	2	0	0	0	0	0	0	0
miR-5868	0	0	0	1	0	0	0	0	0	0	0
miR-5869	0	0	0	1	0	0	0	0	0	0	0
miR-5870	0	0	0	1	0	0	0	0	0	0	0
miR-5871	0	0	0	1	0	0	0	0	0	0	0
miR-5872	0	0	0	1	0	0	0	0	0	0	0
miR-5874	0	0	0	1	0	0	0	0	0	0	0
miR-5875	0	0	0	1	0	0	0	0	0	0	0
miR-5876	0	0	0	1	0	0	0	0	0	0	0
miR-5877	0	0	0	1	0	0	0	0	0	0	0
miR-5878	0	0	0	1	0	0	0	0	0	0	0
miR-5879a	0	0	0	1	0	0	0	0	0	0	0
miR-5879b	0	0	0	1	0	0	0	0	0	0	0
miR-5880a	0	0	0	1	0	0	0	0	0	0	0
miR-5880b	0	0	0	1	0	0	0	0	0	0	0
miR-5881c	0	0	0	1	0	0	0	0	0	0	0
miR-5882a	0	0	0	2	0	0	0	0	0	0	0
miR-5882b	0	0	0	2	0	0	0	0	0	0	0
miR-5883	0	0	0	2	0	0	0	0	0	0	0
miR-5899	0	0	0	0	0	0	1	0	0	0	0
miR-58a	0	0	0	0	0	0	0	1	0	0	2
miR-58b	0	0	0	0	0	0	0	1	0	0	0
miR-58c	0	0	0	0	0	0	0	0	0	0	2
miR-58d	0	0	0	0	0	0	0	0	0	0	2
miR-59	0	0	0	0	0	0	1	1	0	0	1
miR-5906	0	0	0	0	0	0	1	0	0	0	0
miR-5960	0	0	0	0	0	0	0	0	0	3	0
miR-5983	0	0	0	0	0	0	1	0	0	0	0
miR-60	0	0	0	1	0	0	0	1	0	1	1
miR-6004	1	0	0	0	0	0	0	0	0	0	0
miR-6056	0	1	0	0	0	0	0	0	0	0	0
miR-61	1	2	1	1	0	0	1	1	1	1	1
miR-6124	0	0	0	0	0	0	0	0	1	0	0
miR-6126	0	0	1	0	0	0	0	0	0	0	0
miR-619	0	0	0	0	0	0	0	0	3	0	0
miR-62	0	0	0	0	0	0	0	1	0	0	1
miR-63	0	0	0	0	0	0	0	1	0	0	1
miR-632	0	0	1	0	0	0	0	0	0	0	0
miR-63a	0	0	0	0	0	0	0	0	1	0	0
miR-63b	0	0	0	0	0	0	0	0	1	0	0
miR-63c	0	0	0	0	0	0	0	0	5	0	0
miR-63d	0	0	0	0	0	0	0	0	2	0	0
miR-63e	0	0	0	0	0	0	0	0	1	0	0
miR-63f	0	0	0	0	0	0	0	0	1	0	0
miR-63g	0	0	0	0	0	0	0	0	1	0	0
miR-63h	0	0	0	0	0	0	0	0	1	0	0
miR-64	0	0	0	0	0	0	0	1	0	0	0
miR-64a	0	0	0	0	0	0	0	0	0	0	1
miR-64b	0	0	0	0	0	0	0	0	0	0	1
miR-64c	0	0	0	0	0	0	0	0	0	0	1
miR-64d	0	0	0	0	0	0	0	0	0	0	1
miR-64e	0	0	0	0	0	0	0	0	0	0	1
miR-65	0	0	0	0	0	0	0	1	1	0	0
miR-6528	0	0	0	0	0	0	0	0	2	0	0
miR-6614	0	0	0	0	0	0	0	1	0	0	0
miR-669m	0	1	0	1	0	0	0	0	0	0	0
miR-669n	0	1	0	0	1	0	0	0	0	0	0
miR-67	0	1	0	0	0	0	1	1	1	1	1
miR-6891	0	1	0	0	0	0	0	0	0	0	0
miR-6925	0	0	0	0	1	0	0	0	0	0	0
miR-6975	0	1	0	0	0	0	0	0	0	0	0
miR-7	0	1	0	1	0	0	0	0	0	0	0
miR-70	0	0	0	0	0	0	0	1	0	0	1
miR-7002	0	0	0	0	0	0	0	0	1	0	0
miR-7044	0	0	0	1	0	0	0	0	0	0	0
miR-709	0	0	0	1	0	0	0	0	1	0	0
miR-7090	1	0	0	0	0	0	0	0	0	0	0
miR-71	1	1	0	1	0	0	1	1	1	1	1
miR-7150	0	1	0	0	0	0	0	0	0	0	0
miR-716b	0	0	0	0	20	4	0	0	0	0	0
miR-72	1	1	1	0	0	0	1	1	1	1	1
miR-7233	0	0	0	0	0	1	0	0	0	0	0
miR-7238	0	0	0	0	0	0	0	0	1	0	1
miR-7311	0	0	0	0	0	0	0	0	1	0	0
miR-7377	0	0	0	0	0	0	0	0	0	0	0
miR-73a	0	0	0	0	0	0	0	1	0	0	1
miR-74a	0	0	0	0	0	0	0	1	0	0	1
miR-74b	0	0	0	0	0	0	0	0	0	0	1
miR-75	0	0	0	0	0	0	0	1	0	0	1
miR-750	0	1	0	1	0	0	0	0	0	0	0
miR-7515	0	0	0	0	0	0	0	0	1	0	0
miR-7575	0	0	0	0	0	0	0	0	0	0	1
miR-7579	0	0	0	0	0	0	0	0	0	1	5
miR-7582	0	0	0	0	0	0	0	0	0	0	1
miR-7594	0	0	0	0	0	0	0	0	0	0	1
miR-7597	0	0	0	0	0	0	0	0	0	0	1
miR-7598	0	0	0	0	0	0	0	0	0	0	1
miR-7599	0	0	0	0	0	0	0	0	0	0	4
miR-76	0	1	0	0	0	0	0	1	0	1	1
miR-7600	0	0	0	0	0	0	0	0	0	0	1
miR-7601	0	0	0	0	0	0	0	0	0	0	1
miR-7602	0	0	0	0	0	0	0	0	0	0	1
miR-7603	0	0	0	0	0	0	0	0	0	0	1
miR-7604	0	0	0	0	0	0	0	0	0	0	1
miR-7605	0	0	0	0	0	0	0	0	0	0	3
miR-7606	0	0	0	0	0	0	0	0	0	0	1
miR-7607	0	0	0	0	0	0	0	0	0	0	1
miR-7608	0	0	0	0	0	0	0	0	0	0	1
miR-7609	0	0	0	0	0	0	0	0	0	0	1
miR-7611	0	0	0	0	0	0	0	0	0	0	1
miR-7612	0	0	0	0	0	0	0	0	0	0	1
miR-7613	0	0	0	0	0	0	0	0	0	0	1
miR-7658	0	0	0	0	0	0	0	0	1	0	0
miR-77	0	0	0	0	0	0	0	1	0	0	2
miR-7704	1	0	0	0	0	0	0	0	0	0	0
miR-784	0	0	0	0	0	0	0	1	0	0	1
miR-785	0	0	0	0	0	0	0	1	0	0	1
miR-786	0	0	0	0	0	0	0	1	0	0	0
miR-7865	0	0	0	0	0	0	0	0	0	1	0
miR-7866	0	0	0	0	0	0	0	0	0	1	0
miR-7867	0	0	0	0	0	0	0	0	0	1	0
miR-7868	0	0	0	0	0	0	0	0	0	1	0
miR-7869	0	0	0	0	0	0	0	0	0	1	0
miR-787	0	0	0	0	0	0	0	1	0	0	1
miR-7870	0	0	0	0	0	0	0	0	0	1	0
miR-7871	0	0	0	0	0	0	0	0	0	1	0
miR-7872	0	0	0	0	0	0	0	0	0	1	0
miR-7873a	0	0	0	0	0	0	0	0	0	1	0
miR-7873b	0	0	0	0	0	0	0	0	0	1	0
miR-7874	0	0	0	0	0	0	0	0	0	1	0
miR-7876	0	0	0	0	0	0	0	0	0	1	0
miR-7877	0	0	0	0	0	0	0	0	0	1	0
miR-7878	0	0	0	0	0	0	0	0	0	1	0
miR-7879	0	0	0	0	0	0	0	0	0	1	0
miR-788	0	0	0	0	0	0	0	1	0	0	1
miR-7880	0	0	0	0	0	0	0	0	0	1	0
miR-7881	0	0	0	0	0	0	0	0	0	1	0
miR-7882	0	0	0	0	0	0	0	0	0	1	0
miR-7883a	0	0	0	0	0	0	0	0	0	2	0
miR-7883c	0	0	0	0	0	0	0	0	0	2	0
miR-7884	0	0	0	0	0	0	0	0	0	1	0
miR-7885	0	0	1	0	0	0	0	0	0	1	0
miR-7886	0	0	0	0	0	0	0	0	0	1	0
miR-7887	0	0	0	0	0	0	0	0	0	1	0
miR-7888	0	0	0	0	0	0	0	0	0	1	0
miR-7889	0	0	0	0	0	0	0	0	0	1	0
miR-7890	0	0	0	0	0	0	0	0	0	1	0
miR-7891	0	0	0	0	0	0	0	0	0	1	0
miR-7892	0	0	0	0	0	0	0	0	0	1	0
miR-7893	0	0	0	0	0	0	0	0	0	1	0
miR-7894	0	0	0	0	0	0	0	0	0	1	0
miR-7895	0	0	0	0	0	0	0	0	0	1	0
miR-7896	0	0	0	0	0	0	0	0	0	1	0
miR-7898	0	0	0	0	0	0	0	0	0	1	0
miR-7899	0	0	0	0	0	0	0	0	0	1	0
miR-789a	0	0	0	0	0	0	0	3	0	0	1
miR-79	0	0	0	0	0	0	0	0	0	0	1
miR-790	0	0	0	0	0	0	1	1	0	0	2
miR-7900	0	0	0	0	0	0	0	0	0	1	0
miR-7901	0	0	0	0	0	0	0	0	0	1	0
miR-7902	0	0	0	0	0	0	0	0	0	1	0
miR-7903	0	0	0	0	0	0	0	0	0	1	0
miR-7904	0	0	0	0	0	0	0	0	0	1	0
miR-7905	0	0	0	0	0	0	0	0	0	1	0
miR-7906	0	0	0	0	0	0	0	0	0	1	0
miR-7907a	0	0	0	0	0	0	0	0	0	1	0
miR-7907b	0	0	0	0	0	0	0	0	0	1	0
miR-7908	0	0	0	0	0	0	0	0	0	1	0
miR-7909	0	0	0	0	0	0	0	0	0	1	0
miR-791	0	2	0	0	0	0	0	1	0	0	0
miR-7910a	0	0	0	0	0	0	0	0	0	1	0
miR-7910b	0	0	0	0	0	0	0	0	0	1	0
miR-7911a	0	0	0	0	0	0	0	0	0	2	0
miR-7911c	0	0	0	0	0	0	0	0	0	3	0
miR-7912	0	0	0	0	0	0	0	0	0	1	0
miR-7913	0	0	0	0	0	0	0	0	0	1	0
miR-7914	0	0	0	0	0	0	0	0	0	1	0
miR-7915	0	0	0	0	0	0	0	0	0	1	0
miR-7916	0	0	0	0	0	0	0	0	0	1	0
miR-7917	0	0	0	0	0	0	0	0	0	1	0
miR-7918a	0	0	0	0	0	0	0	0	0	1	0
miR-7918b	0	0	0	0	0	0	0	0	0	3	0
miR-7918c	0	0	0	0	0	0	0	0	0	6	0
miR-7918d	0	0	0	0	0	0	0	0	0	5	0
miR-7918e	0	0	0	0	0	0	0	0	0	2	0
miR-7918f	0	0	0	0	0	0	0	0	0	4	0
miR-7919	0	0	0	0	0	0	0	0	0	1	0
miR-792	0	0	0	0	0	0	0	1	0	0	0
miR-7920	0	0	0	0	0	0	0	0	0	1	0
miR-7921	0	0	0	0	0	0	0	0	0	1	0
miR-7922	0	0	0	0	0	0	0	0	0	1	0
miR-7923	0	0	0	0	0	0	0	0	0	2	0
miR-7924	0	0	0	0	0	0	0	0	0	1	0
miR-7925	0	0	0	0	0	0	0	0	0	2	0
miR-7926	0	0	0	0	0	0	0	0	0	1	0
miR-7927a	0	0	0	0	0	0	0	0	0	3	0
miR-7927c	0	0	0	0	0	0	0	0	0	2	0
miR-7927d	0	0	0	0	0	0	0	0	0	2	0
miR-7927e	0	0	0	0	0	0	0	0	0	7	0
miR-7928	0	0	0	0	0	0	0	0	0	1	0
miR-7929	0	0	0	0	0	0	0	0	0	1	0
miR-793	0	0	0	0	0	0	0	1	0	0	0
miR-7930	0	0	0	0	0	0	0	0	0	1	0
miR-7931	0	0	0	0	0	0	0	0	0	1	0
miR-7932	0	0	0	0	0	0	0	0	0	1	0
miR-7933	0	0	0	0	0	0	0	0	0	1	0
miR-7934	0	0	0	0	0	0	0	0	0	1	0
miR-7935	0	0	0	0	0	0	0	0	0	9	0
miR-7936	0	0	0	0	0	0	0	0	0	1	0
miR-7937	0	0	0	0	0	0	0	0	0	1	0
miR-7938	0	0	0	0	0	0	0	0	0	1	0
miR-7939a	0	0	0	0	0	0	0	0	0	1	0
miR-7939b	0	0	0	0	0	0	0	0	0	1	0
miR-7939c	0	0	0	0	0	0	0	0	0	4	0
miR-7939e	0	0	0	0	0	0	0	0	0	1	0
miR-7939f	0	0	0	0	0	0	0	0	0	4	0
miR-7939g	0	0	0	0	0	0	0	0	0	1	0
miR-7939h	0	0	0	0	0	0	0	0	0	1	0
miR-7939i	0	0	0	0	0	0	0	0	0	2	0
miR-7939j	0	0	0	0	0	0	0	0	0	1	0
miR-794	0	0	0	0	0	0	0	1	0	0	0
miR-7940a	0	0	0	0	0	0	0	0	0	1	0
miR-7940b	0	0	0	0	0	0	0	0	0	1	0
miR-7940c	0	0	0	0	0	0	0	0	0	1	0
miR-7941	0	0	0	0	0	0	0	0	0	1	0
miR-7942	0	0	0	0	0	0	0	0	0	1	0
miR-7943	0	0	0	0	0	0	0	0	0	1	0
miR-7944	0	0	0	0	0	0	0	0	0	1	0
miR-7945	0	0	0	0	0	0	0	0	0	1	0
miR-7946	0	0	0	0	0	0	0	0	0	1	0
miR-7947	0	0	0	0	0	0	0	0	0	1	0
miR-7948a	0	0	0	0	0	0	0	0	0	4	0
miR-7948b	0	0	0	0	0	0	0	0	0	2	0
miR-7948d	0	0	0	0	0	0	0	0	0	4	0
miR-7949	0	0	0	0	0	0	0	0	0	1	0
miR-795	0	0	0	0	0	0	0	1	0	0	0
miR-7950b	0	0	0	0	0	0	0	0	0	3	0
miR-7950c	0	0	0	0	0	0	0	0	0	1	0
miR-7951	0	0	0	0	0	0	0	0	0	1	0
miR-7952	0	0	0	0	0	0	0	0	0	1	0
miR-7953	0	0	0	0	0	0	0	0	0	1	0
miR-7954	0	0	0	0	0	0	0	0	0	1	0
miR-7955	0	0	0	0	0	0	0	0	0	1	0
miR-7956	0	0	0	0	0	0	0	0	0	1	1
miR-7957a	0	0	0	0	0	0	0	0	0	3	0
miR-7957b	0	0	0	0	0	0	0	0	0	2	0
miR-7957c	0	0	0	0	0	0	0	0	0	2	0
miR-7957d	0	0	0	0	0	0	0	0	0	1	0
miR-7958	0	0	0	0	0	0	0	0	0	1	0
miR-7959a	0	0	0	0	0	0	0	0	0	7	0
miR-7959b	0	0	0	0	0	0	0	0	0	5	0
miR-796	0	0	0	0	0	0	0	1	0	0	0
miR-7960	0	0	0	0	0	0	0	0	0	1	0
miR-7961	0	0	0	0	0	0	0	0	0	2	0
miR-7962	0	0	0	0	0	0	0	0	0	1	0
miR-7963	0	0	0	0	0	0	0	0	0	1	0
miR-7964a	0	0	0	0	0	0	0	0	0	2	0
miR-7965	0	0	0	0	0	0	0	0	0	1	0
miR-7966a	0	0	0	0	0	0	0	0	0	1	0
miR-7966b	0	0	0	0	0	0	0	0	0	1	0
miR-7967	0	0	0	0	0	0	0	0	0	2	0
miR-7968	0	0	0	0	0	0	0	0	0	2	0
miR-7969	0	0	0	0	0	0	0	0	0	1	0
miR-797	0	0	0	0	0	0	0	1	0	0	0
miR-7970	0	0	0	0	0	0	0	0	0	1	0
miR-7971	0	0	0	0	0	0	0	0	0	1	0
miR-7977	1	0	0	0	0	0	0	0	0	0	0
miR-798	0	0	0	0	0	0	0	1	0	0	0
miR-799	0	0	0	0	0	0	0	1	0	0	0
miR-80	0	0	0	0	0	0	0	1	0	0	1
miR-800	0	0	0	0	0	0	0	22	0	0	0
miR-81	1	0	0	0	0	0	1	2	1	1	2
miR-81a	0	1	0	1	0	0	0	0	0	0	0
miR-81b	0	1	0	0	0	0	0	0	0	0	0
miR-81c	0	1	0	0	0	0	0	0	0	0	0
miR-82	0	0	0	0	0	0	1	0	0	0	0
miR-83	0	1	0	0	0	0	1	1	0	0	1
miR-84	0	1	0	2	0	0	0	1	0	1	1
miR-84a	0	0	0	0	0	0	1	0	1	0	0
miR-84b	0	0	0	0	0	0	0	0	1	0	0
miR-85	0	0	0	0	0	0	0	1	0	0	1
miR-86	1	1	0	1	0	0	1	1	1	1	1
miR-87	0	2	1	1	1	1	2	1	1	1	1
miR-87b	0	0	0	1	0	0	0	0	0	0	0
miR-9	1	1	0	0	0	0	1	0	1	0	0
miR-90	0	0	0	0	0	0	0	1	0	0	1
miR-993	0	1	0	1	0	0	0	0	1	1	0
miR-9a	0	0	0	0	0	0	0	0	0	1	0
miR-9b	3	3	0	2	2	0	3	1	2	1	0
miR1046	0	0	1	0	0	0	0	0	0	0	0
miR1530	0	0	0	0	0	0	0	1	0	0	0
miR1533	0	0	0	0	1	1	0	0	0	0	0
miR156i	0	0	0	0	0	0	0	0	1	0	0
miR2055	0	0	0	0	0	1	0	0	0	0	0
miR2592bq	0	0	1	0	0	0	0	0	0	0	0
miR2673a	0	0	0	0	0	0	0	0	2	0	0
miR2673b	0	0	0	0	0	0	0	0	3	0	0
miR408	0	0	0	0	0	0	0	0	0	1	0
miR482a-1	0	1	0	0	0	0	0	0	0	0	0
miR5021	0	1	0	0	1	1	0	0	1	0	3
miR5142	0	2	0	0	0	0	0	0	1	0	0
miR5274b	0	0	0	0	0	0	0	1	0	0	0
miR5369	0	0	0	0	0	1	0	0	0	0	0
miR5640	0	0	0	0	0	0	0	0	1	0	0
miR6288b	0	0	0	0	1	0	0	0	0	0	0
OxyS	0	0	0	0	0	0	0	0	1	0	0
P26	0	0	0	0	0	0	0	0	1	0	0
Phe	22	7	13	2	4	6	2	14	23	8	18
PK-G12rRNA	0	0	0	0	0	0	0	0	0	0	2
plasmodium_snoR11	0	0	0	0	0	0	0	0	22	0	0
plasmodium_snoR31	0	0	0	0	0	0	0	0	2	0	0
Pro	64	24	34	11	41	13	13	42	59	28	55
QUAD	0	0	0	0	0	0	0	0	3	0	0
rdlD	0	0	0	0	0	0	0	0	1	0	0
RNA-OUT	0	0	0	0	0	0	0	2	2	0	0
RNAI	0	2	0	0	0	0	0	0	33	0	9
RNase_MRP	0	1	0	0	0	0	1	1	1	0	1
RNaseP_bact_a	0	0	0	0	0	0	0	0	0	0	1
RNaseP_nuc	0	1	1	1	0	1	1	1	1	0	1
rncO	0	0	0	0	0	0	0	0	1	0	0
rne5	0	0	0	0	0	0	0	0	1	0	0
ROSE_2	0	0	0	0	0	0	0	0	1	0	0
rox2	0	0	0	0	0	0	0	0	4	0	0
RRE	0	0	0	0	0	0	0	0	2	0	0
RybB	0	0	0	0	0	0	0	0	1	0	0
rydB	0	0	0	0	0	0	0	0	1	0	0
RyeB	0	0	0	0	0	0	0	0	1	0	0
ryfA	0	0	0	0	0	0	0	0	1	0	0
RyhB	0	0	0	0	0	0	0	0	1	0	0
S15	0	0	0	0	0	0	0	0	1	0	0
SeC	2	0	0	1	3	3	0	0	2	0	0
SeC(e)	1	1	0	0	0	0	0	1	2	0	0
SECIS_1	0	0	0	0	0	0	0	1	0	0	0
SECIS_3	0	2	0	0	0	0	0	0	0	0	0
Ser	85	17	29	11	15	9	21	39	60	27	41
SL1	0	19	85	685	286	29	15	14	208	53	20
SL2	0	0	0	0	0	0	21	20	35	4	30
SmY	4	5	1	3	1	1	1	12	28	0	29
sn1185	0	0	0	0	0	0	0	1	0	0	1
sn1502	0	0	0	0	0	0	0	1	0	0	1
sn2317	0	0	0	0	0	0	0	1	0	0	1
sn2343	0	0	0	0	0	0	0	1	0	0	1
sn2417	0	0	0	0	0	0	0	1	0	0	1
sn2429	0	0	0	0	0	0	0	1	0	0	1
sn2524	0	0	0	0	0	0	0	9	0	0	7
sn2841	0	0	0	0	0	0	1	1	0	0	1
sn2903	0	2	0	0	0	0	1	1	0	0	1
sn2991	0	0	0	0	0	0	1	1	0	0	2
sn3060	0	0	0	0	0	0	0	1	0	0	2
sn3071	0	0	0	0	0	0	0	1	1	0	1
sn668	0	0	0	0	0	0	0	1	0	0	1
snoMe18S-Gm1358	0	0	0	0	0	0	0	1	0	0	1
SNORA7	0	0	0	0	0	0	0	0	3	0	0
SNORA73	1	3	0	1	0	0	1	2	1	0	2
SNORD110	0	0	0	0	0	1	0	0	0	0	0
SNORD116	0	0	0	1	0	0	0	0	0	0	0
SNORD14	0	1	0	1	0	0	1	0	1	0	0
SNORD15	0	1	0	1	0	0	0	1	3	0	1
SNORD18	0	0	0	0	0	0	0	1	0	0	1
SNORD2	0	2	0	0	0	0	0	0	0	0	0
SNORD24	0	0	0	1	0	0	0	0	0	0	0
SNORD33	0	0	0	0	1	1	0	0	0	0	0
SNORD46	1	0	0	1	2	1	1	1	1	0	1
SNORD53_SNORD92	0	0	1	0	0	0	0	0	0	0	0
SNORD58	1	0	0	0	0	0	1	1	0	0	1
SNORD70	0	0	0	1	0	0	0	0	0	0	0
snosnR60_Z15	1	0	0	0	0	0	0	0	0	0	0
snoU6-47	0	0	0	0	0	0	0	2	0	0	4
snoZ196	0	0	0	0	1	1	0	0	0	0	0
sok	0	1	0	0	0	0	0	0	1	0	0
sraA	0	0	0	0	0	0	0	0	1	0	0
SraC_RyeA	0	0	0	0	0	0	0	0	1	0	0
sroH	0	0	0	0	0	0	0	0	1	0	0
SSU_rRNA_archaea	0	0	0	0	0	0	0	0	0	0	2
SSU_rRNA_bacteria	0	0	0	0	0	0	0	0	0	0	2
SSU_rRNA_eukarya	0	3	1	1	30	4	1	2	1	1	2
STnc240	0	0	0	0	0	0	0	0	1	0	0
STnc370	0	0	0	0	0	0	0	0	1	0	0
STnc490k	0	0	0	0	0	0	0	0	1	0	0
STnc560	0	0	0	0	0	0	0	0	1	0	0
StyR-44	0	0	0	0	0	0	0	0	1	0	0
Sup	4	0	0	0	1	1	0	0	0	0	2
Thr	51	16	20	7	203	8	27	34	125	19	35
Thr_leader	0	0	0	0	0	0	0	0	1	0	0
tmRNA	0	0	0	0	0	0	0	0	0	0	1
tpke11	0	0	0	0	0	0	0	0	1	0	0
TPP	0	1	0	0	0	0	0	0	0	0	0
Trp	22	13	8	2	2	2	2	12	23	8	16
Tyr	29	11	10	4	38	5	6	19	33	11	20
U1	27	12	10	6	11	8	28	12	14	10	17
U2	0	5	15	4	15	5	18	21	16	6	12
U3	7	1	3	4	4	3	16	6	8	3	5
U4	18	1	3	1	3	2	10	5	18	6	8
U5	19	4	6	3	4	4	17	12	21	0	15
U6	28	4	3	2	5	5	8	24	48	12	20
U8	0	0	0	0	0	0	0	2	0	0	4
Val	74	18	24	6	10	6	14	30	58	19	42
Y_RNA	0	0	0	0	0	0	0	0	4	1	0
ykoK	0	0	0	0	0	0	0	0	0	0	1
