# Supplementary material for: The genome, transcriptome, and proteome of the nematode Steinernema carpocapsae: evolutionary signatures of a pathogenic lifestyle
Source: Sci Rep. 2016 Nov 23;6:37536. doi: 10.1038/srep37536 (PMC5120318; doi:10.1038/srep37536)
Supplement: Supplementary Table S6 [file srep37536-s7.xls]

## Sheet: Supplementary Table S6
The genome, transcriptome, and proteome of the nematode Steinernema carpocapsae: evolutionary signatures of a pathogenic lifestyle
Rougon-Cardoso A., Flores-Ponce, M., Ramos-Aboites, H.E., Martinez-Guerrero, C.E., Hao, Y-J., Cunha, L., Rodríguez-Martinez J.A., Ovando-Vázquez, C., Bermúdez-Barrientos, J.R., Abreu-Goodger, C., Chavarria-Hernández, N., Simões, N., Montiel, R.
Supplementary Table S6. S. carpocapsae miRNAs predicted by ShortStack and miRDeep2. Combined list of 287 miRNAs predicted by either or both of the programs. For each miRNA hairpin, the table includes the name, location in the genome, output of both programs and overlap to known miRNAs (according to MapMi).
Name	Location	Length	Reads	UniqueReads	Strand	MajorRNAReads	Complexity	DicerCall	MIRNA	PhaseSize	PhaseScore	miRDeep2.miRBase.miRNA	miRDeep2.estimated.probability.that.the.miRNA.candidate.is.a.true.positive	miRDeep2.consensus.mature.sequence	miRDeep2.consensus.star.sequence	miRDeep2.consensus.precursor.sequence	miRDeep2.precursor.coordinate	Predicted.by	Overlapping.annotation
Cluster_65	scaffold00001:417259-417317	59	431	431	-	280	0.067	23	Y	NP3	NA	-	95 +/- 2%	uuugacacugguacucguaguga	acuccaguuuuagugucgaaaa	uuugacacugguacucguagugauggcauuuguuucacuccaguuuuagugucgaaaa	scaffold00001:417259-417317	Both
Cluster_66	scaffold00001:417944-418004	61	24767	13	-	13669	0.008	24	N11	NP3	NA	-	95 +/- 2%	ugugguaacgugugccgggcucga	acgcgcggcaucgcuaccaaaac	acgcgcggcaucgcuaccaaaaccggagaacagcguugugguaacgugugccgggcucga	scaffold00001:417944-418004	miRDeep
Cluster_67	scaffold00001:418128-418225	98	2682	2682	-	1988	0.025	23	Y	NP4	NA	NA	NA	NA	NA	NA	NA	ShortStack
Cluster_273	scaffold00001:1282467-1282542	76	47	11	.	15	0.34	22	N6	24	5.1	-	94 +/- 2%	uccguguguacuguagcaucagg	uguugcuacaguacacgcggauc	uguugcuacaguacacgcggaucaucccgauucugucauacuucucagaugggaaauccguguguacuguagcaucagg	scaffold00001:1282467-1282546	miRDeep
Cluster_346	scaffold00001:1465055-1465079	25	27517	27517	-	26154	0.004	23	N15	NP3	NA	-	85 +/- 2%	uugugaccguuguaacggacauu	uggccggugcagcguucacagca	uugugaccguuguaacggacauugagacuccgaauggccggugcagcguucacagca	scaffold00001:1465021-1465078	miRDeep	miRNA:prd-miR-360-5p
Cluster_361	scaffold00001:1557120-1557205	86	29	29	+	15	0.172	22	Y	NP4	NA	NA	NA	NA	NA	NA	NA	ShortStack
Cluster_435	scaffold00001:1786794-1786853	60	74675	74675	-	71279	0.002	23	Y	NP3	NA	-	95 +/- 2%	ccgaaucgucguaucgaaugucu	agguucgauucgaaauucgac	ccgaaucgucguaucgaaugucugaaaguuaagaaagagguucgauucgaaauucgac	scaffold00001:1786794-1786852	Both
Cluster_460	scaffold00001:1889254-1889375	122	552466	552328	+	273409	0.001	23	Y	NP4	NA	ola-miR-100_MIMAT0022614_Oryzias_latipes_miR-100	95 +/- 2%	aacccguagauccgaacuugugu	acgagcucggucuccggguaga	aacccguagauccgaacuuguguccgauauuagugaacacgagcucggucuccggguaga	scaffold00001:1889289-1889349	Both	miRNA:mir-10;miRNA:mir-10;miRNA:prd-miR-100-5p
Cluster_461	scaffold00001:1889555-1889617	63	672	672	+	323	0.031	22	Y	NP3	NA	ola-let-7c_MIMAT0022628_Oryzias_latipes_let-7c	95 +/- 2%	ugagguaguagguuguaugguu	ccgugcagcugucuagcucguc	ugagguaguagguuguaugguuaagcgacgaaagguuccaaccgugcagcugucuagcucguc	scaffold00001:1889554-1889617	Both	miRNA:cbn-let-7
Cluster_501	scaffold00001:2000276-2000335	60	15831	9517	-	5488	0.016	21	Y	NP3	NA	-	95 +/- 2%	acuuguuaguucugugaaaca	uaucacagugcuaauaagcc	acuuguuaguucugugaaacauguaauauguaucauguaucacagugcuaauaagcc	scaffold00001:2000277-2000334	Both
Cluster_578	scaffold00001:2385952-2386184	233	5379308	5378832	-	4360819	0	22	Y	NP4	NA	-	95 +/- 2%	ugagaucauugugaaagcuagu	cgguuuucacguugaucugcaga	cgguuuucacguugaucugcagauauuuaagcucucugagaucauugugaaagcuagu	scaffold00001:2385954-2386012	Both	miRNA:cbn-miR-81
Cluster_589	scaffold00001:2451798-2451986	189	212048	212041	-	157220	0.002	23	N13	NP4	NA	cbr-miR-34_MIMAT0000466_Caenorhabditis_briggsae_miR-34	95 +/- 2%	aggcagugugguuagcugguugu	aacggcuaucaccacugccaucc	aggcagugugguuagcugguugucagaagucggaacaacggcuaucaccacugccaucc	scaffold00001:2451799-2451858	miRDeep	miRNA:asu-miR-34-3p;miRNA:mir-449;miRNA:prd-miR-34-5p
Cluster_591	scaffold00001:2454035-2454096	62	1426	1426	-	578	0.044	22	N15	NP3	NA	prd-miR-277-3p_MIMAT0030811_Panagrellus_redivivus_miR-277-3p	95 +/- 2%	uaaaugcaccuaucugguaugca	ccauaucagaggugacauuagc	ccauaucagaggugacauuagcaaaguacuugguuuguaaaugcaccuaucugguaugca	scaffold00001:2454036-2454096	miRDeep	miRNA:prd-miR-277-3p
Cluster_595	scaffold00001:2508127-2508184	58	59	59	-	40	0.237	22	Y	NP3	NA	-	95 +/- 2%	uuugcgaccuacccagaccuaa	cggucuugguuaguggcaaaau	cggucuugguuaguggcaaaauaagaauugaccauuuugcgaccuacccagaccuaa	scaffold00001:2508127-2508184	Both
Cluster_607	scaffold00001:2549899-2549959	61	5522	5522	+	2847	0.024	22	N15	NP3	NA	-	85 +/- 2%	cuaaguaguagcgccgcaggua	uaccuguucacuucuacuuaaa	cuaaguaguagcgccgcagguaaaugaacucaguuuuaccuguucacuucuacuuaaa	scaffold00001:2549898-2549956	miRDeep	miRNA:prd-miR-252-5p
Cluster_764	scaffold00001:3094538-3094604	67	14	12	-	8	0.5	22	N15	NP4	NA	-	93 +/- 2%	ccgucgucagauuuagaccaag	uggucuaaaucggacagacgaaa	uggucuaaaucggacagacgaaauugucaacagcccgucgucagauuuagaccaag	scaffold00001:3094537-3094593	miRDeep
Cluster_782	scaffold00001:3176673-3176735	63	1965	1965	-	1540	0.027	22	Y	NP3	NA	asu-miR-49-3p_MIMAT0021460_Ascaris_suum_miR-49-3p	95 +/- 2%	aagcaccaugugaagcugcuau	aguaguuucauauggauuugcuccg	aguaguuucauauggauuugcuccguuguuucaauucgaagcaccaugugaagcugcuau	scaffold00001:3176673-3176733	Both	miRNA:asu-miR-49-3p
Cluster_842	scaffold00001:3383462-3383548	87	34559	34559	-	19699	0.007	22	Y	NP4	NA	-	95 +/- 2%	uuuguacuuuggcuagguugcu	caacuuaauaaaguacaaaga	uuuguacuuuggcuagguugcuuugacaauggaauacaagcaacuuaauaaaguacaaaga	scaffold00001:3383462-3383523	Both
Cluster_924	scaffold00001:3712981-3713077	97	1281	1281	-	792	0.05	22	Y	NP4	NA	-	95 +/- 2%	uacccguaaugccaacauugcu	caguguugguacgacaugguaug	caguguugguacgacaugguauguugcuuucguucauacccguaaugccaacauugcu	scaffold00001:3713019-3713077	Both
Cluster_973	scaffold00001:3864556-3864611	56	81	69	-	19	0.235	22	Y	NP3	NA	NA	NA	NA	NA	NA	NA	ShortStack
Cluster_997	scaffold00001:4015207-4015267	61	55	0	.	13	0.255	22	N6	NP3	NA	-	93 +/- 2%	uuguggacgggaauggacccga	ggguccauucccguccacaacg	ggguccauucccguccacaacguucggacgacuuccguuguggacgggaauggacccga	scaffold00001:4015208-4015267	miRDeep
Cluster_1246	scaffold00001:5015362-5015573	212	62	54	-	20	0.403	22	Y	NP4	NA	-	95 +/- 2%	accgaaccgccaucucugauaac	gucggagauggcgguucgguu	gucggagauggcgguucgguuccauuaaaaccaaaucaaaaaaaccgaagaauccgaaccgaaccgccaucucugauaac	scaffold00001:5015418-5015498	Both
Cluster_1263	scaffold00001:5102995-5103058	64	2495	2492	-	953	0.032	23	Y	NP3	NA	-	95 +/- 2%	uaucaugaugcuuuggagacgag	cguccuagagagucaugacagg	cguccuagagagucaugacaggaagaaauugguaaccuaucaugaugcuuuggagacgag	scaffold00001:5102998-5103058	Both
Cluster_1789	scaffold00001:6937969-6938031	63	55	55	-	24	0.182	20	N11	NP4	NA	-	95 +/- 2%	uugcauagccaaccguggca	acugcgguggcuagggcaaau	acugcgguggcuagggcaaauuagaagaaauuuaggucuauuugcauagccaaccguggca	scaffold00001:6937970-6938031	miRDeep
Cluster_1790	scaffold00001:6939843-6939894	52	754	754	-	698	0.028	21	N11	NP3	NA	-	95 +/- 2%	uggcgagacuuugccugcccu	acaggcaaaaucuucccaccu	acaggcaaaaucuucccaccucaagauugguggcgagacuuugccugcccu	scaffold00001:6939843-6939894	miRDeep
Cluster_1791	scaffold00001:6940730-6940782	53	649	649	+	509	0.055	22	N13	NP3	NA	-	95 +/- 2%	uggcaguccucuauuugaccga	caaauaagggcugcccacc	caaauaagggcugcccaccuaaagauugguggcaguccucuauuugaccga	scaffold00001:6940729-6940780	miRDeep
Cluster_1811	scaffold00001:7045015-7045082	68	257129	257123	-	165967	0.002	22	N11	NP4	NA	-	95 +/- 2%	acgauaugagaucucaggaacc	ucccugagaccucauuuguga	ucccugagaccucauuugugagaguauaguugaaaaugcucacgauaugagaucucaggaacc	scaffold00001:7045016-7045079	miRDeep	miRNA:ppc-lin-4
Cluster_1853	scaffold00001:7168714-7168780	67	1933127	1933127	+	1795616	0	25	N13	NP3	NA	-	95 +/- 2%	uacccuguagugucgagcugugucu	acaagcucgcuuacugggugc	uacccuguagugucgagcugugucugagauuaugcaaacaagcucgcuuacugggugc	scaffold00001:7168717-7168775	miRDeep
Cluster_1891	scaffold00001:7309643-7309704	62	176	176	-	73	0.119	23	Y	NP3	NA	-	95 +/- 2%	acaugauggacuuucaaggaacc	auccugaguguucauuaauguga	auccugaguguucauuaaugugacaaauagaguugaucacaugauggacuuucaaggaacc	scaffold00001:7309643-7309704	Both
Cluster_2025	scaffold00001:8026892-8026952	61	3920	3920	+	1992	0.021	21	Y	NP3	NA	bma-miR-234_MIMAT0014118_Brugia_malayi_miR-234	95 +/- 2%	uuauugcuugagaauacaaau	acguauucucugguaauaaca	acguauucucugguaauaacagcguauugugccgacuguuauugcuugagaauacaaau	scaffold00001:8026892-8026951	Both	miRNA:prd-miR-234-3p
Cluster_2044	scaffold00001:8281047-8281244	198	9	0	.	2	0.889	22	N6	22	3.6	-	61 +/- 3%	uaucaguagguaacggcucagc	guagccguuaccuucagauaag	guagccguuaccuucagauaagaaguagcuucuuaucaguagguaacggcucagc	scaffold00001:8281014-8281069	miRDeep
Cluster_2045	scaffold00001:8302744-8302838	95	128	57	+	57	0.164	22	Y	NP4	NA	NA	NA	NA	NA	NA	NA	ShortStack
Cluster_2094	scaffold00001:8504473-8504494	22	48	48	-	45	0.083	22	N15	NP3	NA	-	85 +/- 2%	uuucaacuguuuucaccuaacu	uuaggucguuuacaauuaaaaga	uuaggucguuuacaauuaaaagaauagaucuugucgucuuucaacuguuuucaccuaacu	scaffold00001:8504472-8504532	miRDeep
Cluster_2095	scaffold00001:8504751-8504773	23	480	480	-	319	0.044	22	N15	NP3	NA	-	93 +/- 2%	uaaggccucugagggaaaaaga	uguugaccuuagcugccuuagc	uaaggccucugagggaaaaagaugagauuuaguccucuguugaccuuagcugccuuagc	scaffold00001:8504713-8504772	miRDeep
Cluster_2096	scaffold00001:8504885-8504907	23	1868	1867	-	1539	0.024	20	N11	NP3	NA	-	85 +/- 2%	uugucgacuguuuuaccaca	ugguaaaaucgcuccacaaga	ugguaaaaucgcuccacaagaacagcuuggucgucuugucgacuguuuuaccaca	scaffold00001:8504887-8504942	miRDeep
Cluster_2097	scaffold00001:8505015-8505075	61	67	67	-	30	0.179	23	Y	NP3	NA	-	95 +/- 2%	uaaggcaaccacugauuacaaga	uaguagucagcgugugcuuuaac	uaaggcaaccacugauuacaagacugaaauagucccucuaguagucagcgugugcuuuaac	scaffold00001:8505014-8505075	Both
Cluster_2098	scaffold00001:8505326-8505348	23	332	0	-	206	0.045	21	N11	NP3	NA	-	95 +/- 2%	uacccguaguccuucaaucuc	agauuaaacgccuucgggaaag	agauuaaacgccuucgggaaagucgauuuuggugucuuacccguaguccuucaaucuc	scaffold00001:8505327-8505385	miRDeep
Cluster_2099	scaffold00001:8506340-8506365	26	526	526	-	231	0.038	22	N15	NP3	NA	-	93 +/- 2%	cguauggccccauuuaccagag	cuggauaaaugcgugccauacaga	cguauggccccauuuaccagagcacagaaaaaaauuugcuggauaaaugcgugccauacaga	scaffold00001:8506303-8506365	miRDeep
Cluster_2101	scaffold00001:8506732-8506753	22	21	21	-	15	0.238	21	N15	NP3	NA	-	93 +/- 2%	uuuccuccuuccauggcucgc	aggcuauugaagagauggaaaga	aggcuauugaagagauggaaagaacugcauaauguguuucuuuccuccuuccauggcucgc	scaffold00001:8506731-8506792	miRDeep
Cluster_2102	scaffold00001:8507059-8507117	59	35	35	-	17	0.2	23	Y	NP3	NA	-	95 +/- 2%	uggcagugucgcuucuguuaaga	uuggcagggacacacuaccauc	uggcagugucgcuucuguuaagagaacaauuaacaucuuggcagggacacacuaccauc	scaffold00001:8507058-8507117	Both
Cluster_2103	scaffold00001:8507270-8507292	23	14	14	-	10	0.214	22	N15	NP3	NA	-	93 +/- 2%	uuggcagaacguuccuuccacc	agggagugagguuuccgccaaga	agggagugagguuuccgccaagaaaagauuuuacaucuuggcagaacguuccuuccacc	scaffold00001:8507270-8507329	miRDeep
Cluster_2320	scaffold00002:615508-615573	66	30024	21	+	27476	0.004	23	Y	NP3	NA	NA	NA	NA	NA	NA	NA	ShortStack
Cluster_2661	scaffold00002:1434084-1434238	155	376	3	.	79	0.184	22	N6	35	33.2	-	95 +/- 2%	aaccgaccggucguucgcugcg	cagcgaacgaccggucgguuuc	cagcgaacgaccggucgguuucacguuacuuguuagcgaaaccgaccggucguucgcugcg	scaffold00002:1434157-1434218	miRDeep
Cluster_2662	scaffold00002:1441915-1441975	61	9	7	.	5	0.556	22	N6	NP3	NA	-	95 +/- 2%	aaccgaccgcucguucgcgacgg	ucgcgaacgaccagucgauuucg	ucgcgaacgaccagucgauuucgcguuuuuuuguuagcgaaaccgaccgcucguucgcgacgg	scaffold00002:1441913-1441976	miRDeep
Cluster_3224	scaffold00002:2590512-2590599	88	49228	49227	-	12904	0.01	21	N11	NP4	NA	-	95 +/- 2%	uaagcucguuucuacaggcau	accuguagcaucguguuuauc	accuguagcaucguguuuauccaaauuuugagaaauaagcucguuucuacaggcau	scaffold00002:2590514-2590570	miRDeep
Cluster_3587	scaffold00002:3255881-3255944	64	12641	12640	+	4097	0.016	22	Y	NP3	NA	asu-miR-46-5p_MIMAT0021457_Ascaris_suum_miR-46-5p	95 +/- 2%	ugucauggaauugcucucuuaa	aagagagccaucuguugacagu	aagagagccaucuguugacaguuaguggucauugucuacugucauggaauugcucucuuaa	scaffold00002:3255880-3255941	Both	miRNA:prd-miR-46-3p;miRNA:prd-miR-46-5p
Cluster_3840	scaffold00003:259501-259627	127	294	181	-	155	0.173	22	Y	NP4	NA	NA	NA	NA	NA	NA	NA	ShortStack
Cluster_3956	scaffold00003:699745-699858	114	477	77	+	255	0.155	22	Y	NP4	NA	NA	NA	NA	NA	NA	NA	ShortStack
Cluster_3971	scaffold00003:754576-754653	78	875	875	-	622	0.065	22	Y	NP4	NA	-	95 +/- 2%	uaaucucauccgugugaagugu	acuucuacgaggcgagauucg	uaaucucauccgugugaaguguuagagccucugauuacacuucuacgaggcgagauucg	scaffold00003:754591-754650	Both
Cluster_3983	scaffold00003:784502-784564	63	322	322	-	163	0.081	22	Y	NP3	NA	-	95 +/- 2%	uaucacaguggaaugugacgau	ugucaccuuuugcugggauaca	ugucaccuuuugcugggauacaccgccaguuuagagucuguaucacaguggaaugugacgau	scaffold00003:784502-784564	Both
Cluster_3984	scaffold00003:784791-784886	96	1030129	1030129	-	928675	0	21	Y	NP4	NA	prd-miR-61-3p_MIMAT0030579_Panagrellus_redivivus_miR-61-3p	95 +/- 2%	ugacuagauccauacucagcu	cuggguaugccucucagucaug	cuggguaugccucucagucaugccugcggcagcuccgguucaugacuagauccauacucagcu	scaffold00003:784819-784882	Both	miRNA:prd-miR-61-3p
Cluster_4294	scaffold00003:1549608-1549688	81	403609	403609	-	379205	0.001	22	Y	NP4	NA	-	95 +/- 2%	auggggaaagccaaugauugcu	ccgucguuggguuucgccaga	auggggaaagccaaugauugcuacagcucuguuucagccgucguuggguuucgccaga	scaffold00003:1549610-1549668	Both
Cluster_4358	scaffold00003:1774830-1774929	100	7	4	-	4	0.571	22	Y	NP4	NA	NA	NA	NA	NA	NA	NA	ShortStack
Cluster_4360	scaffold00003:1790638-1790695	58	311	311	-	203	0.051	22	N12	NP3	NA	-	95 +/- 2%	cccgaugggaccgaggucgaag	ucgacgucggucccaacgcgac	ucgacgucggucccaacgcgacccucaacgcgagucccgaugggaccgaggucgaag	scaffold00003:1790638-1790695	miRDeep
Cluster_4397	scaffold00003:1876840-1876900	61	35	34	-	9	0.343	22	N14	NP3	NA	-	93 +/- 2%	uucguauuggcgugucgaaccgc	uuugacacgccaauacgaauuu	uuugacacgccaauacgaauuuaugugaaauucguauuggcgugucgaaccgc	scaffold00003:1876843-1876896	miRDeep
Cluster_4696	scaffold00004:53530-53592	63	16	1	+	7	0.5	22	Y	NP3	NA	NA	NA	NA	NA	NA	NA	ShortStack
Cluster_4751	scaffold00004:219797-219971	175	45	37	.	11	0.356	22	N6	20	6.8	-	93 +/- 2%	aaccgaccgaucuuucgcgac	cgcgaacgauugguugguuuc	cgcgaacgauugguugguuucacguuauucguuagcgaaaccgaccgaucuuucgcgac	scaffold00004:219857-219916	miRDeep
Cluster_4886	scaffold00004:705786-705909	124	6	6	+	4	0.5	22	Y	NP4	NA	NA	NA	NA	NA	NA	NA	ShortStack
Cluster_5005	scaffold00004:1184791-1184885	95	191408	191357	+	162986	0.002	22	Y	NP4	NA	emu-miR-87_MIMAT0020264_Echinococcus_multilocularis_miR-87	95 +/- 2%	gugagcaaaguuucaggugugc	cgccuggaacuucgucucaaccu	cgccuggaacuucgucucaaccuuagagaucaucaggcguaggugagcaaaguuucaggugugc	scaffold00004:1184816-1184880	Both	miRNA:mir-87
Cluster_5151	scaffold00004:1875908-1875973	66	44	0	.	12	0.409	22	N6	20	26.2	-	95 +/- 2%	ucacucauaaauaaagcucugu	agagcuuuauuuaugagugaug	agagcuuuauuuaugagugauguucuuguguaguauaacaucacucauaaauaaagcucugu	scaffold00004:1875908-1875970	miRDeep
Cluster_5182	scaffold00004:2176483-2176504	22	5	0	-	5	0.2	22	N12	NP3	NA	-	95 +/- 2%	aaaccgaucggucguucccggc	ugcggaaugaccggucgguuucg	ugcggaaugaccggucgguuucgcguuauuugcuagcgaaaccgaucggucguucccggc	scaffold00004:2176482-2176542	miRDeep
Cluster_5189	scaffold00005:2812-2880	69	10669	10669	+	9205	0.01	22	Y	NP4	NA	-	95 +/- 2%	ucaccgggcgaacacugucgag	ggaugguguccguuacgguga	ggaugguguccguuacggugaaaugucaauuuucauuucuuuuuuucaccgggcgaacacugucgag	scaffold00005:2811-2878	Both
Cluster_5191	scaffold00005:3207-3274	68	1537302	1537294	+	1405541	0	22	Y	NP4	NA	-	95 +/- 2%	ugagaucacacuagacuuaucu	augagucuacuguguaucuacaug	augagucuacuguguaucuacaugcgauucucagagucaugagaucacacuagacuuaucu	scaffold00005:3211-3272	Both
Cluster_5226	scaffold00005:161297-161358	62	12	10	-	5	0.5	22	N14	NP3	NA	-	85 +/- 2%	accgaacgauucuacggaugcu	cauccgcggaguuguucgguuu	accgaacgauucuacggaugcuuuuuaaacuuuaaacagcauccgcggaguuguucgguuu	scaffold00005:161295-161356	miRDeep
Cluster_5227	scaffold00005:161778-161837	60	9	9	+	5	0.444	21	N15	NP3	NA	-	94 +/- 2%	auccgcggucauuugguuuug	aaaucaaacgacuccgcggaugcu	aaaucaaacgacuccgcggaugcuauuuguguaaacagcauccgcggucauuugguuuug	scaffold00005:161777-161837	miRDeep
Cluster_5232	scaffold00005:200032-200094	63	3457	3457	-	1516	0.016	23	Y	NP3	NA	-	95 +/- 2%	ugagauucuuaccuucauuucg	aagugaagguggaauuugacu	aagugaagguggaauuugacugcgauuuuugaugcaagugagauucuuaccuucauuucg	scaffold00005:200033-200093	Both
Cluster_5419	scaffold00005:978155-978229	75	20	20	-	8	0.4	22	N11	NP4	NA	-	85 +/- 2%	cgaggacgacgagaagaacugaa	uucuccuccuccucguccucguu	uucuccuccuccucguccucguugggaaaaggcuaacaacgaggacgacgagaagaacugaa	scaffold00005:978202-978264	miRDeep
Cluster_5821	scaffold00006:504756-504829	74	209	207	+	110	0.148	22	N15	NP4	NA	-	93 +/- 2%	aucccuuuaggauuaaccgucc	ggacgauuaauccuaaagggac	aucccuuuaggauuaaccgucccuuuaaaaacuugagggacgauuaauccuaaagggac	scaffold00006:504769-504828	miRDeep
Cluster_5865	scaffold00006:592560-592632	73	29	27	-	19	0.172	21	N15	NP4	NA	-	93 +/- 2%	aauucaaugagcacuuauccu	aggauaagugcacguggcuucu	aggauaagugcacguggcuucuuggaagauugcuauuagaauucaaugagcacuuauccu	scaffold00006:592560-592620	miRDeep
Cluster_6084	scaffold00006:998476-998597	122	8	2	.	2	0.875	22	N6	33	2.1	-	93 +/- 2%	cgaaaccgaccggucgucccgc	accggucgguuccgcuaac	accggucgguuccgcuaacaaauaacgcgaaaccgaccggucgucccgc	scaffold00006:998546-998595	miRDeep
Cluster_6107	scaffold00006:1059858-1060034	177	311	202	.	158	0.148	22	N6	18	89.6	-	93 +/- 2%	ugaaaccgaccggucgucagcc	accggucgguuucgcuaaca	accggucgguuucgcuaacaaauaacgugaaaccgaccggucgucagcc	scaffold00006:1059913-1059962	miRDeep
Cluster_6143	scaffold00006:1125933-1126002	70	9	9	+	5	0.556	21	N15	NP4	NA	-	94 +/- 2%	cgacgucgaggcgcuucucgu	cgaggagcgacuucgacgucgucgac	cgaggagcgacuucgacgucgucgacgucgacuggcuuggcuucgagacgacgucgaggcgcuucucgu	scaffold00006:1125932-1126001	miRDeep
Cluster_6171	scaffold00006:1149579-1149639	61	68513	68336	+	38175	0.004	22	Y	NP3	NA	-	95 +/- 2%	uuugcgaccugggaacguguga	gcacgcuuucaguucguaaaac	uuugcgaccugggaacgugugauagagauaguuuucgcacgcuuucaguucguaaaac	scaffold00006:1149579-1149637	Both
Cluster_6174	scaffold00006:1150526-1150587	62	5609	5609	+	3640	0.021	22	Y	NP3	NA	-	95 +/- 2%	cacgcuuuucugauucgcagac	uugcgacuuaggauagcgggau	uugcgacuuaggauagcgggauucgcaaguuuaucacgcuuuucugauucgcagac	scaffold00006:1150529-1150585	Both
Cluster_6618	scaffold00006:1941920-1941984	65	32	32	-	12	0.312	22	N11	NP3	NA	-	93 +/- 2%	uucccaaaacgagcugacucgu	gagucgggucgcguaagggaaga	gagucgggucgcguaagggaagagggacgguuccucuucccaaaacgagcugacucgu	scaffold00006:1941923-1941981	miRDeep
Cluster_6631	scaffold00006:1979372-1979515	144	42	11	.	9	0.429	22	N6	20	5.8	-	95 +/- 2%	ucgcgaacgaccggucgguuuc	aaccgaccggucauucacgacg	ucgcgaacgaccggucgguuucacuauauuucuucagcgaaaccgaccggucauucacgacg	scaffold00006:1979453-1979515	miRDeep
Cluster_6676	scaffold00006:2053038-2053153	116	604	604	+	502	0.05	23	N13	NP4	NA	-	95 +/- 2%	ucaccgggugauaaggguuggau	cgacucuugcgcuugcgugaac	cgacucuugcgcuugcgugaaccgagaucgcaguguucaccgggugauaaggguuggau	scaffold00006:2053037-2053096	miRDeep
Cluster_6677	scaffold00006:2053206-2053264	59	5565	5565	+	5150	0.013	22	N11	NP3	NA	-	95 +/- 2%	ucaccggguagaaaaugucaga	cgacguucuccuccacgguaaac	cgacguucuccuccacgguaaacgaguuccacguucaccggguagaaaaugucaga	scaffold00006:2053207-2053263	miRDeep
Cluster_6688	scaffold00006:2066716-2066802	87	13796	13796	-	12651	0.008	23	N11	NP4	NA	bma-miR-2a_MIMAT0014096_Brugia_malayi_miR-2a	95 +/- 2%	uaucacagccagcuuugaugugc	ccgucaaaguggaggugauuug	ccgucaaaguggaggugauuugucgugccaauuuuaaucauaucacagccagcuuugaugugc	scaffold00006:2066716-2066779	miRDeep	miRNA:cbn-miR-2;miRNA:mir-2
Cluster_6689	scaffold00006:2066876-2066967	92	51444	51428	-	14194	0.007	19	N15	NP4	NA	bma-miR-71_MIMAT0014106_Brugia_malayi_miR-71	93 +/- 2%	ugaaagacauggguaguga	acuauucuguuuuucacc	ugaaagacauggguagugagacgcuguauuaaggucguaucacuauucuguuuuucacc	scaffold00006:2066906-2066965	miRDeep	miRNA:cel-miR-71-3p;miRNA:mir-71;miRNA:mir-71;miRNA:prd-miR-71-5p
Cluster_6723	scaffold00006:2115003-2115127	125	49	3	.	14	0.449	22	N6	32	4.5	-	93 +/- 2%	aaaccgacuggucguuccgcgau	ggaacgaccggucgguuucgcg	ggaacgaccggucgguuucgcgaacaaauaacgcgaaaccgacuggucguuccgcgau	scaffold00006:2115068-2115126	miRDeep
Cluster_6734	scaffold00006:2135707-2135941	235	14866	14841	-	12548	0.009	22	Y	NP4	NA	bma-miR-9-3p_MIMAT0014108_Brugia_malayi_miR-9-3p	95 +/- 2%	auaaagcuagguuaccaaagcu	cuuugguuauuuagcuguauga	cuuugguuauuuagcuguaugagugcgaaagauuuucauaaagcuagguuaccaaagcu	scaffold00006:2135759-2135818	Both	miRNA:bmo-miR-9b-5p;miRNA:hco-miR-9;miRNA:prd-miR-9b-3p;miRNA:rno-miR-9b-3p
Cluster_6827	scaffold00007:257920-257988	69	23	2	.	4	0.783	22	N6	18	8	-	94 +/- 2%	aaaccgaccggucgucccgcgau	accggucgguuucgcuaac	accggucgguuucgcuaacaaauaacgcgaaaccgaccggucgucccgcgau	scaffold00007:257926-257978	miRDeep
Cluster_6934	scaffold00007:679723-679744	22	5	2	+	3	0.4	21	N13	NP3	NA	-	85 +/- 2%	cuucggcgggguucgagccc	cgacugcgccagacaggcu	cuucggcgggguucgagcccccgaccccaaaacucaagggucgaacguauaucgacugcgccagacaggcu	scaffold00007:679722-679793	miRDeep
Cluster_7170	scaffold00007:1434969-1435027	59	9	2	+	2	0.556	23	N15	NP3	NA	-	95 +/- 2%	ucaaacuauuggacucuuccgc	ugaaguguccauuagguucgauu	ugaaguguccauuagguucgauuuggaucacgacaaucaaacuauuggacucuuccgc	scaffold00007:1434968-1435026	miRDeep
Cluster_7360	scaffold00008:104365-104392	28	32	1	-	6	0.469	22	N15	NP3	NA	-	95 +/- 2%	ucgcgaacgaccggucgguuuc	aaccgaccggucguucgcugcg	ucgcgaacgaccggucgguuucgcuaacaaauaacguaaaaccgaccggucguucgcugcg	scaffold00008:104367-104428	miRDeep
Cluster_7516	scaffold00008:674151-674210	60	10	8	+	5	0.6	22	N15	NP3	NA	-	95 +/- 2%	aaccgaccugucguucgcgacg	agcaaacgaccggucuguuucg	agcaaacgaccggucuguuucgcguuauuuguuagcgaaaccgaccugucguucgcgacg	scaffold00008:674150-674210	miRDeep
Cluster_7571	scaffold00008:819596-819921	326	4397	4362	+	970	0.043	22	N5	NP4	NA	-	95 +/- 2%	uuccaagaaaaggucugaccag	aucagaccuuuuuuuugggac	aucagaccuuuuuuuugggacacuuuuuuugguguuccaagaaaaggucugaccag	scaffold00008:819727-819783	miRDeep
Cluster_7777	scaffold00008:1398946-1399033	88	176	173	-	36	0.131	22	Y	NP4	NA	-	95 +/- 2%	gaaauccgcguguacugaagc	uacaguacacguggaucgucccg	uacaguacacguggaucgucccgauuccgccauauuucucagaugggaaauccgcguguacugaagc	scaffold00008:1398966-1399033	Both
Cluster_7888	scaffold00009:70925-71011	87	83	82	-	40	0.313	23	N13	NP4	NA	-	93 +/- 2%	uuucggauaguggaucgagcgcc	gcucgauucacugucugaaacc	gcucgauucacugucugaaaccaaccggucgcacacacagauuuguaacaaaugaucgguuucggauaguggaucgagcgcc	scaffold00009:70925-71007	miRDeep
Cluster_7957	scaffold00009:660564-660625	62	241	237	-	141	0.058	23	N15	NP3	NA	-	85 +/- 2%	uuaggcuuaugacgaauacaacu	cguuguauucaucauaagccu	cguuguauucaucauaagccuaauuuuuuuguuaauuuaggcuuaugacgaauacaacu	scaffold00009:660563-660622	miRDeep
Cluster_8011	scaffold00009:993910-993969	60	5395	5395	-	2493	0.016	20	N15	NP4	NA	asu-miR-124-5p_MIMAT0021495_Ascaris_suum_miR-124-5p	93 +/- 2%	uaaggcacgcggugaaugcc	cgccuucaccggugacuuuggu	cgccuucaccggugacuuuggugaugugcuucgaacuaaggcacgcggugaaugcc	scaffold00009:993913-993969	miRDeep	miRNA:asu-miR-124-5p;miRNA:prd-miR-124-3p
Cluster_8036	scaffold00009:1208570-1208631	62	138	138	-	75	0.072	22	Y	NP3	NA	-	95 +/- 2%	uaagcuguucaguugcucuagc	uagagagcuguacagcuuaga	uaagcuguucaguugcucuagccggucgauuuauauaugcuagagagcuguacagcuuaga	scaffold00009:1208570-1208631	Both
Cluster_8037	scaffold00009:1210661-1210724	64	11	11	+	5	0.545	22	Y	NP3	NA	-	95 +/- 2%	ucaccagguuuguuuaccgagc	ucgugagcagaucugguguaaa	ucaccagguuuguuuaccgagcugugcuauaaggaaguagcucgugagcagaucugguguaaa	scaffold00009:1210661-1210724	Both
Cluster_8038	scaffold00009:1210940-1210963	24	18	18	+	8	0.389	24	N11	NP3	NA	-	85 +/- 2%	uugacugguucggguuauauggcu	ccaauaucuguucacgucaaaag	uugacugguucggguuauauggcugaagcaugaauuuaagccaauaucuguucacgucaaaag	scaffold00009:1210939-1211002	miRDeep
Cluster_8040	scaffold00009:1211472-1211529	58	86	86	+	44	0.128	21	Y	NP3	NA	-	95 +/- 2%	uucagaauaugucucggaaga	uuaccgaaacguuuuuugagcu	uuaccgaaacguuuuuugagcucuguugaagugaaguucagaauaugucucggaaga	scaffold00009:1211471-1211528	Both
Cluster_8136	scaffold00009:1593179-1593276	98	17	17	+	9	0.294	23	Y	NP4	NA	-	95 +/- 2%	uggagugaugcggcgugcgugcu	cauguacgugcaaucaaucugga	uggagugaugcggcgugcgugcuuggauuugcugaagcauguacgugcaaucaaucugga	scaffold00009:1593216-1593276	Both
Cluster_8209	scaffold00010:15177-15239	63	253	1	.	52	0.166	22	N6	NP3	NA	-	95 +/- 2%	cuuugaaguugcuuugcgagag	cucgcaaagcaacuucaaagau	cucgcaaagcaacuucaaagaugggaaagaaacaucuuugaaguugcuuugcgagag	scaffold00010:15178-15235	miRDeep
Cluster_8210	scaffold00010:15569-15629	61	724	0	.	211	0.088	21	N6	NP3	NA	-	95 +/- 2%	uuccaaucgaaacugcggaua	auccgcaguuucgauuggaaca	uuccaaucgaaacugcggauacguaucacaaacguauccgcaguuucgauuggaaca	scaffold00010:15571-15628	miRDeep
Cluster_8334	scaffold00010:386718-386789	72	25701	25701	+	11840	0.008	21	Y	NP4	NA	-	95 +/- 2%	cugcgacccgcaacuuguuga	aacgaguugugguggcgcauugca	aacgaguugugguggcgcauugcaaguguucucugcugcgacccgcaacuuguuga	scaffold00010:386729-386785	Both
Cluster_8568	scaffold00010:994685-994987	303	25	25	.	9	0.64	23	N5	20	5.3	-	61 +/- 3%	agauugaugugugcuguaguaca	aaccgcagcgaacuucggucgau	aaccgcagcgaacuucggucgaucggggucgacucgcaguggucuucgaacgacgacccacaagauugaugugugcuguaguaca	scaffold00010:994831-994916	miRDeep
Cluster_8647	scaffold00010:1265686-1265738	53	73	61	-	26	0.26	22	N12	NP3	NA	-	93 +/- 2%	ugcccaucgcucggucggaacu	auuuccgaccgagcgaugggc	auuuccgaccgagcgaugggcaauuugaauugcccaucgcucggucggaacu	scaffold00010:1265685-1265737	miRDeep
Cluster_8738	scaffold00010:1502857-1502982	126	59	23	.	8	0.508	22	N6	34	19.6	-	93 +/- 2%	cuggacuguuacuuggcgucaa	gacgccaaguaacaguccagcu	gacgccaaguaacaguccagcuucggacuucauuuugauaaaauaaaauaaaaaugaaguccuggaagcuggacuguuacuuggcgucaa	scaffold00010:1502889-1502979	miRDeep
Cluster_8789	scaffold00010:1596247-1596306	60	932	932	+	395	0.05	22	Y	NP3	NA	-	95 +/- 2%	acuagauguacgcuugguuaug	ucaccggguauacaucuacuc	acuagauguacgcuugguuaugcugaccuccgagacaucaccggguauacaucuacuc	scaffold00010:1596246-1596304	Both
Cluster_8790	scaffold00010:1596366-1596427	62	1036	1036	+	444	0.041	22	Y	NP3	NA	-	95 +/- 2%	ucaccgggagaacauuuacgga	cguuuguguuuucuucggugaug	cguuuguguuuucuucggugaugcgaauaucgugccaucaccgggagaacauuuacgga	scaffold00010:1596365-1596424	Both
Cluster_8971	scaffold00011:440350-440412	63	7	7	+	3	0.571	22	Y	NP3	NA	NA	NA	NA	NA	NA	NA	ShortStack
Cluster_9080	scaffold00011:713761-713823	63	12	11	-	6	0.333	21	N15	NP4	NA	-	94 +/- 2%	acgcgauugauuauaccucga	agguauaacaaauggcguuggcgu	agguauaacaaauggcguuggcgucgguugguaaaaauguaacgcgauugauuauaccucga	scaffold00011:713761-713823	miRDeep
Cluster_9105	scaffold00011:788112-788174	63	461	460	-	287	0.076	21	Y	NP4	NA	-	61 +/- 3%	uauggugauucgguugagagu	ugcuccucgaaucuaccguauu	ugcuccucgaaucuaccguauucucaucuugacauccgcugaagacauuauauggugauucgguugagagu	scaffold00011:788152-788223	Both
Cluster_9132	scaffold00011:973296-973362	67	11260	11233	+	7938	0.013	21	Y	NP4	NA	ppc-miR-1_MIMAT0011639_Pristionchus_pacificus_miR-1	95 +/- 2%	uggaauguaaagaaguauguc	caugcuucuucgcacugccaua	caugcuucuucgcacugccauacagucaauugaauaugaguuauggaauguaaagaaguauguc	scaffold00011:973297-973361	Both	miRNA:prd-miR-1-3p
Cluster_9138	scaffold00011:991979-992039	61	3134	3134	-	2269	0.023	22	N15	NP3	NA	-	95 +/- 2%	ucgcaggggagaauuuugguca	aaccacaauuucacuuugcug	aaccacaauuucacuuugcugaaagaaacagauuuuucgcaggggagaauuuugguca	scaffold00011:991981-992039	miRDeep
Cluster_9139	scaffold00011:992182-992242	61	7409	7409	-	6339	0.011	21	N11	NP3	NA	-	95 +/- 2%	aacguguugacaaucggucga	aaccuguugccuucacgguga	aaccuguugccuucacggugacagaaauguccgcuuucaacguguugacaaucggucga	scaffold00011:992182-992241	miRDeep
Cluster_9141	scaffold00011:992834-992858	25	7312	7312	-	5108	0.012	23	N13	NP3	NA	-	85 +/- 2%	acgagcucaacacaaguauugau	caaugcuuuugugagugcguaa	acgagcucaacacaaguauugaucagggauuuggaaucaaugcuuuugugagugcguaa	scaffold00011:992798-992857	miRDeep
Cluster_9144	scaffold00011:993967-994026	60	844	844	-	266	0.057	23	N11	NP3	NA	-	95 +/- 2%	auuggguacguaggauaugcuga	ugcauacccuuagcaccaaaucu	ugcauacccuuagcaccaaaucugagauuugacuagauuggguacguaggauaugcuga	scaffold00011:993967-994026	miRDeep
Cluster_9145	scaffold00011:994193-994255	63	1835	1835	-	808	0.026	23	Y	NP3	NA	-	95 +/- 2%	uaccuagacggcgcccauuuaga	uaaguuggcacggcuuagguag	uaccuagacggcgcccauuuagauaaacucuugaaucuaaguuggcacggcuuagguag	scaffold00011:994196-994255	Both
Cluster_9146	scaffold00011:995914-995971	58	57	57	-	51	0.123	24	N15	NP3	NA	-	95 +/- 2%	uuccgguaccugugucgguuuuga	ucaaacugcccaguugcugga	uuccgguaccugugucgguuuugacacauuucaagagucaaacugcccaguugcugga	scaffold00011:995913-995971	miRDeep
Cluster_9148	scaffold00011:996249-996305	57	18	18	-	6	0.444	22	Y	NP3	NA	-	95 +/- 2%	aacccgucaaaugaguuccaaa	uggggcgauuuuuauggguca	aacccgucaaaugaguuccaaaaagauuucauuuuggggcgauuuuuauggguca	scaffold00011:996249-996304	Both
Cluster_9150	scaffold00011:996698-996755	58	417	417	-	276	0.05	22	Y	NP3	NA	-	95 +/- 2%	uaguacguuuuuaagggugauc	uaacccuuaaauacaguacuaaa	uaacccuuaaauacaguacuaaauagcuuucauuuuaguacguuuuuaagggugauc	scaffold00011:996698-996755	Both
Cluster_9151	scaffold00011:997126-997148	23	13	13	-	8	0.308	21	N11	NP3	NA	-	93 +/- 2%	uagugcgauuuuuauggguca	acccauacaaagggugcuaca	acccauacaaagggugcuacauaaauugaauuguagugcgauuuuuauggguca	scaffold00011:997127-997181	miRDeep
Cluster_9152	scaffold00011:997327-997473	147	3749	3749	-	2425	0.027	23	Y	NP4	NA	NA	NA	NA	NA	NA	NA	ShortStack
Cluster_9153	scaffold00011:998447-998471	25	57	57	-	29	0.123	23	N15	NP3	NA	-	93 +/- 2%	uugagaccaaagggcgagcgauu	ucgccacccuuuggugcucaauu	ucgccacccuuuggugcucaauuuugaaguuaugagauaauugagaccaaagggcgagcgauu	scaffold00011:998448-998511	miRDeep
Cluster_9154	scaffold00011:998676-998839	164	225	225	-	61	0.138	22	N14	NP4	NA	-	95 +/- 2%	ucgcgaccauucgaucuuauuu	auaagaccauaugauugcaaga	ucgcgaccauucgaucuuauuuuugcauugaguuaaauaagaccauaugauugcaaga	scaffold00011:998781-998839	miRDeep
Cluster_9155	scaffold00011:999091-999170	80	622	622	-	330	0.035	23	N11	NP4	NA	-	95 +/- 2%	uagccuguuacuuguaauugaca	ucauuacauguuuccgacuauc	uagccuguuacuuguaauugacauggauucagauuugucauuacauguuuccgacuauc	scaffold00011:999093-999152	miRDeep
Cluster_9156	scaffold00011:999362-999422	61	202	202	-	98	0.059	24	Y	NP3	NA	-	95 +/- 2%	aauauaugagagcgcauuauuuga	aauaagcguucuccuauauaga	aauauaugagagcgcauuauuugagauaaaugugaacucaauaagcguucuccuauauaga	scaffold00011:999361-999422	Both
Cluster_9157	scaffold00011:999484-999542	59	86	86	-	45	0.058	23	Y	NP3	NA	-	95 +/- 2%	acugcgacuuauuagucuguugu	aaccgauuauugggucgcagaga	acugcgacuuauuagucuguuguaggauuacgucacaaccgauuauugggucgcagaga	scaffold00011:999483-999542	Both
Cluster_9158	scaffold00011:999596-999653	58	34	34	-	18	0.265	24	Y	NP3	NA	-	95 +/- 2%	uuugcgaucauuugugguauuugc	aaacgcucauuugaucgcaagga	uuugcgaucauuugugguauuugcaagcagauggcaaacgcucauuugaucgcaagga	scaffold00011:999595-999653	Both
Cluster_9159	scaffold00011:1003504-1003563	60	86	86	-	41	0.093	20	N15	NP4	NA	-	95 +/- 2%	aauuucacuaggaugcggca	accgcaucccauuggaauuca	accgcaucccauuggaauucauggcaauugagaucuugaauuucacuaggaugcggca	scaffold00011:1003505-1003563	miRDeep
Cluster_9160	scaffold00011:1003625-1003683	59	146	146	-	90	0.11	23	Y	NP3	NA	-	95 +/- 2%	acuggaucuaauauuaaccccga	uggguuaauguaugguucaguu	uggguuaauguaugguucaguucugucuucagugaacuggaucuaauauuaaccccga	scaffold00011:1003625-1003683	Both
Cluster_9161	scaffold00011:1003743-1003804	62	201	201	-	122	0.095	21	Y	NP3	NA	-	95 +/- 2%	uacugugcucuucugucagga	uuggcagucgagcaccguau	uuggcagucgagcaccguauacgaauuucaggagaccuauacugugcucuucugucagga	scaffold00011:1003744-1003804	Both
Cluster_9195	scaffold00011:1095370-1095563	194	177	124	+	81	0.119	22	N15	NP4	NA	-	95 +/- 2%	aaccgaccggucguucgcgacg	cggcgaacgaccagucuguuuc	cggcgaacgaccagucuguuucacguuauuuguuagcgaaaccgaccggucguucgcgacg	scaffold00011:1095499-1095560	miRDeep
Cluster_9453	scaffold00012:1226935-1226985	51	14	14	-	7	0.286	21	N15	NP3	NA	-	94 +/- 2%	cuaauagacguagacgagaau	cucgucuacgucucuuagccg	cucgucuacgucucuuagccguauuuucggcuaauagacguagacgagaau	scaffold00012:1226934-1226985	miRDeep
Cluster_9739	scaffold00013:655873-655897	25	20	0	.	15	0.15	22	N6	NP3	NA	-	95 +/- 2%	cgcgaaugaccggucgguuucg	aaaccgaccagucguuugc	cgcgaaugaccggucgguuucgccaacaaaugacaugaaaccgaccagucguuugc	scaffold00013:655875-655931	miRDeep
Cluster_9937	scaffold00013:1141455-1141514	60	1858	1359	+	1193	0.045	22	Y	NP3	NA	-	95 +/- 2%	uguugaccuuccucgggucccu	ggaucagucgaacgucaagaga	ggaucagucgaacgucaagagauagaguaggauucuguugaccuuccucgggucccu	scaffold00013:1141456-1141513	Both
Cluster_9938	scaffold00013:1141573-1141633	61	3737	3735	+	2492	0.023	22	Y	NP3	NA	-	95 +/- 2%	uguugaccuuugcugugccgag	ugacacugcaaacggucaagaga	ugacacugcaaacggucaagagaaagaacuugaaaucuguugaccuuugcugugccgag	scaffold00013:1141572-1141631	Both
Cluster_9939	scaffold00013:1145298-1145361	64	11385	6	+	6305	0.013	24	Y	NP3	NA	-	93 +/- 2%	ugugguaacgugugccgggcucga	ggguucuguccguugccagaac	ggguucuguccguugccagaacgagaaacgaagaaaguugugguaacgugugccgggcucga	scaffold00013:1145297-1145359	Both
Cluster_9940	scaffold00013:1146136-1146160	25	32	32	-	15	0.156	25	N13	NP3	NA	-	85 +/- 2%	augacauugcccuuguuggaugucg	acccaacgagcgaugucacaa	augacauugcccuuguuggaugucgcaguuuggaggucgacccaacgagcgaugucacaa	scaffold00013:1146100-1146160	miRDeep
Cluster_9986	scaffold00013:1246064-1246186	123	2848	2847	-	766	0.041	22	N11	NP4	NA	-	95 +/- 2%	uugggcaagguuucuuaaccgac	ucgguucugaacuuggccaacc	uugggcaagguuucuuaaccgacaguccaaagcugaugucgguucugaacuuggccaacc	scaffold00013:1246065-1246125	miRDeep
Cluster_10325	scaffold00014:945249-945323	75	40	8	.	13	0.3	22	N6	26	7	-	93 +/- 2%	cgcgaacguccggucgguuucg	uaaaaccgaccggccguucgcc	cgcgaacguccggucgguuucgcuaacaaaugacguaaaaccgaccggccguucgcc	scaffold00014:945213-945270	miRDeep
Cluster_10664	scaffold00015:1097425-1097446	22	19	19	-	16	0.158	22	N15	NP3	NA	-	93 +/- 2%	uuaagaucgggcgaacggagau	cacuguucguccuuucuuugacc	cacuguucguccuuucuuugaccagaauuugaguuugguuaagaucgggcgaacggagau	scaffold00015:1097424-1097484	miRDeep
Cluster_10710	scaffold00015:1305917-1305995	79	62744	62744	+	55885	0.003	23	Y	NP4	NA	-	95 +/- 2%	uuuguggucauauguaucggucu	ccugauacacuggcacacaagga	ccugauacacuggcacacaaggacagcuuuucagugcucuuuguggucauauguaucggucu	scaffold00015:1305917-1305979	Both
Cluster_10711	scaffold00015:1307671-1307758	88	1540	1538	+	902	0.053	23	N11	NP4	NA	-	95 +/- 2%	ucuggcaccauaccacauaaaga	uuugugguugcagugccagu	ucuggcaccauaccacauaaagacgguuuugagugaucuuugugguugcagugccagu	scaffold00015:1307686-1307744	miRDeep
Cluster_10712	scaffold00015:1308605-1308711	107	2843	2843	+	1525	0.02	22	Y	NP4	NA	-	95 +/- 2%	uuuguggucauaguguuugucu	ccugacacaguggcacauaaaga	ccugacacaguggcacauaaagaguuuuuaagggcucuuuguggucauaguguuugucu	scaffold00015:1308605-1308664	Both
Cluster_10713	scaffold00015:1308821-1308883	63	2436	2436	+	1108	0.033	23	Y	NP3	NA	-	95 +/- 2%	ccuaccacuaugacacacagaga	uuuguggucguaaguggcaguau	ccuaccacuaugacacacagagacaggcuugagugcucuuuguggucguaaguggcaguau	scaffold00015:1308820-1308881	Both
Cluster_10714	scaffold00015:1309765-1309825	61	944	940	+	846	0.022	22	Y	NP3	NA	NA	NA	NA	NA	NA	NA	ShortStack
Cluster_10715	scaffold00015:1312042-1312065	24	79	79	+	58	0.101	23	N15	NP3	NA	-	93 +/- 2%	uuugacagcguuuaagggacggu	cguuccuuaaacagugcuuaaagc	cguuccuuaaacagugcuuaaagcuagauuuauugcuuugacagcguuuaagggacggu	scaffold00015:1312005-1312064	miRDeep
Cluster_10815	scaffold00016:240294-240421	128	24	2	.	7	0.458	22	N6	19	3.8	-	93 +/- 2%	aaaccgaacggucguuccgcgau	cgggaacgaccggucgguuucg	cgggaacgaccggucgguuucgcuaacaaauaacgcgaaaccgaacggucguuccgcgau	scaffold00016:240296-240356	miRDeep
Cluster_10818	scaffold00016:252380-252440	61	157	157	+	103	0.115	22	N15	NP3	NA	-	93 +/- 2%	aauuaggucgucgagagcuuuu	aaguuuucggcaccuugauucu	aaguuuucggcaccuugauucuuagcacgccuuagaagaaagaauuaggucgucgagagcuuuu	scaffold00016:252338-252402	miRDeep
Cluster_11060	scaffold00016:1043751-1043822	72	393	393	-	286	0.076	22	N13	NP4	NA	-	95 +/- 2%	gagcugcccgacgaaaagccga	ucgcuuuucgcggugcgcagcuaucga	ucgcuuuucgcggugcgcagcuaucgagagaucugcccgagcugcccgacgaaaagccga	scaffold00016:1043762-1043822	miRDeep
Cluster_11236	scaffold00017:279651-279727	77	314	304	-	224	0.108	23	N15	NP4	NA	-	95 +/- 2%	uuccucugaaugucaccgaaccu	uucggugacauucaugggaauu	uucggugacauucaugggaauuuauauuauaaauuccucugaaugucaccgaaccu	scaffold00017:279658-279714	miRDeep
Cluster_11413	scaffold00017:1015185-1015251	67	549	549	+	461	0.049	22	Y	NP4	NA	-	95 +/- 2%	ucaauauggcacacccuucgau	cggagugucugccauguuugauu	cggagugucugccauguuugauugggcuuggauguuuagaaaucaauauggcacacccuucgau	scaffold00017:1015186-1015250	Both
Cluster_11441	scaffold00017:1106212-1106269	58	18	18	-	8	0.389	22	Y	NP3	NA	NA	NA	NA	NA	NA	NA	ShortStack
Cluster_11587	scaffold00018:203788-203843	56	30793	30758	-	23719	0.006	23	N15	NP3	NA	-	95 +/- 2%	ucuguguagguaucuauaaccuc	guuauagauaccugcacac	guuauagauaccugcacacgagacauggcucucuguguagguaucuauaaccuc	scaffold00018:203789-203843	miRDeep
Cluster_11592	scaffold00018:243988-244092	105	1084147	1084146	+	963073	0	22	Y	NP4	NA	NA	NA	NA	NA	NA	NA	ShortStack
Cluster_11679	scaffold00018:511095-511166	72	2789	2789	-	1565	0.029	23	Y	NP4	NA	-	95 +/- 2%	caagcuggaaguauugcaagagc	uuugcgauacuccagauugca	uuugcgauacuccagauugcaaggagaucucaagagaagcugcaagcuggaaguauugcaagagc	scaffold00018:511095-511160	Both
Cluster_11770	scaffold00018:850828-850924	97	1697	1697	-	953	0.047	23	Y	NP4	NA	-	95 +/- 2%	accccugaucuuccuaccuaacg	ugaggucagcaggacaggggcgu	accccugaucuuccuaccuaacgcugauuugaaagucgugaggucagcaggacaggggcgu	scaffold00018:850828-850889	Both
Cluster_11774	scaffold00018:872435-872494	60	83	83	-	44	0.096	22	N12	NP3	NA	-	95 +/- 2%	ucaauacguaaaggaaagcuau	agcuaacuuuuacguaaugagc	agcuaacuuuuacguaaugagcugaauaauagugcugcucaauacguaaaggaaagcuau	scaffold00018:872434-872494	miRDeep
Cluster_11775	scaffold00018:872947-873011	65	60	60	-	54	0.117	22	N15	NP3	NA	-	95 +/- 2%	uacauaaguccagaacaaccau	aguuguucugcucuuguuu	aguuguucugcucuuguuuagcuugauguaaauuguuacauaaguccagaacaaccau	scaffold00018:872947-873005	miRDeep
Cluster_11776	scaffold00018:873102-873163	62	165	165	-	91	0.133	23	Y	NP3	NA	-	95 +/- 2%	uugcauaccuuuucuacuuugau	aaaguugauuagcugugcaaag	uugcauaccuuuucuacuuugauaagacaaguaaagaaucaaaguugauuagcugugcaaag	scaffold00018:873101-873163	Both
Cluster_11777	scaffold00018:874072-874093	22	9	9	-	9	0.111	22	N15	NP3	NA	-	61 +/- 3%	aaccuaucaaacguuuuauggu	caugacacguuagaugggucaa	aaccuaucaaacguuuuaugguuugacaauaccguaagccaugacacguuagaugggucaa	scaffold00018:874032-874093	miRDeep
Cluster_11778	scaffold00018:874521-874542	22	15	15	-	15	0.067	22	N15	NP3	NA	-	93 +/- 2%	aaccuggcguucguuuuauggu	cauggaacguuagucaggucaa	aaccuggcguucguuuuauggucagacaguuccguaagccauggaacguuagucaggucaa	scaffold00018:874481-874542	miRDeep
Cluster_11779	scaffold00018:874762-874822	61	48	48	-	20	0.167	22	Y	NP3	NA	-	95 +/- 2%	uuucgcagauuugacaaguaau	agcuugucuuaucugcaaaugcc	agcuugucuuaucugcaaaugccaaagaaucgcuaaagcuuucgcagauuugacaaguaau	scaffold00018:874761-874822	Both
Cluster_11780	scaffold00018:874906-874927	22	58	58	-	53	0.103	22	N13	NP3	NA	-	85 +/- 2%	uauggcacaguagcgaaaccga	agucucgcuauuaagccaaagc	agucucgcuauuaagccaaagcuguaaauuuucgccguuauggcacaguagcgaaaccga	scaffold00018:874905-874965	miRDeep
Cluster_11781	scaffold00018:875296-875317	22	103	103	-	55	0.078	20	N15	NP3	NA	-	93 +/- 2%	uuaagugaacaauauuaacu	uugauguuguuugcaagagc	uugauguuguuugcaagagcaagaggauuacuuuagcuuaagugaacaauauuaacu	scaffold00018:875297-875354	miRDeep
Cluster_11782	scaffold00018:875580-875642	63	926	926	-	778	0.04	22	Y	NP3	NA	-	95 +/- 2%	agcugcuuuuguuugcuguagc	uacagcauacuacagcagccga	agcugcuuuuguuugcuguagcaaguaaauuacuuuggcuacagcauacuacagcagccga	scaffold00018:875581-875642	Both
Cluster_11785	scaffold00018:876424-876447	24	161	161	-	91	0.075	23	N15	NP3	NA	-	93 +/- 2%	uaaggcagcuccgaaaaaguugg	agcuuuuuuggguugacuuagc	agcuuuuuuggguugacuuagccaacaauuuaugauugcuaaggcagcuccgaaaaaguugg	scaffold00018:876424-876486	miRDeep
Cluster_11786	scaffold00018:876668-876689	22	34	34	-	16	0.118	20	N15	NP3	NA	-	85 +/- 2%	uucaacggugccaaugguuc	gccauuugacacuuuuaacc	gccauuugacacuuuuaaccaagcugaaacagguucaacggugccaaugguuc	scaffold00018:876669-876722	miRDeep
Cluster_11787	scaffold00018:876793-876851	59	53	53	-	33	0.132	21	N15	NP3	NA	-	93 +/- 2%	auccugagucgccauaaauug	caauuauugcaucucaggaca	auccugagucgccauaaauugaggcaguugcugcgcucaauuauugcaucucaggaca	scaffold00018:876793-876851	miRDeep
Cluster_11788	scaffold00018:877116-877140	25	327	327	-	302	0.031	22	N15	NP3	NA	-	85 +/- 2%	uagaaugaaccugaagaggucu	acaucuucaguuccuucaaacg	acaucuucaguuccuucaaacguagcuugcuuauagucguagaaugaaccugaagaggucu	scaffold00018:877115-877176	miRDeep
Cluster_11789	scaffold00018:878214-878234	21	76	76	-	49	0.079	20	N15	NP3	NA	-	85 +/- 2%	uacaaugggucaaaaacgcu	cuuuuuuggcuugucuuagc	cuuuuuuggcuugucuuagcuagcguauguacuaacugcuacaaugggucaaaaacgcu	scaffold00018:878214-878273	miRDeep
Cluster_11790	scaffold00018:878633-878701	69	22	22	-	18	0.227	22	Y	NP4	NA	-	95 +/- 2%	uaaggugguuggcaggucuacu	uagcccugucaccaacuucagc	uagcccugucaccaacuucagccagcucucaagccuuuaagauacgcuaaggugguuggcaggucuacu	scaffold00018:878632-878701	Both
Cluster_11791	scaffold00018:878862-878922	61	27	27	-	15	0.333	23	Y	NP3	NA	-	95 +/- 2%	uagcaccuuuaagaaaauucuug	agaauuccuuaaguugcugac	uagcaccuuuaagaaaauucuugcguguuuuugggcugcaagaauuccuuaaguugcugac	scaffold00018:878861-878922	Both
Cluster_11792	scaffold00018:879221-879280	60	874	874	-	289	0.053	22	Y	NP3	NA	-	95 +/- 2%	uggcagaucacgucauagggug	acuuaugauuugagcugcca	uggcagaucacgucauaggguguuagcauuugauuacacuuaugauuugagcugcca	scaffold00018:879223-879280	Both
Cluster_11945	scaffold00019:337958-338115	158	257	257	-	43	0.195	22	N14	NP4	NA	-	95 +/- 2%	uuaacagcugagaucggaaaac	uuuccgauuucagcuguuaauc	uuuccgauuucagcuguuaaucgaaccugaaugccuccgaauuucggugguauucaguuucgauuaacagcugagaucggaaaac	scaffold00019:337962-338047	miRDeep
Cluster_11995	scaffold00019:636766-636834	69	4934	4924	+	4492	0.015	21	Y	NP4	NA	-	95 +/- 2%	aaaccucggucguucgcgacg	ccgcgaacggccggucgguuuc	ccgcgaacggccggucgguuucacguuauuuguuagcgaaaccucggucguucgcgacg	scaffold00019:636767-636826	Both
Cluster_12005	scaffold00019:681318-681430	113	29	23	.	5	0.621	22	N6	19	12.2	-	95 +/- 2%	acugcaguccgccauucuuguu	cgagaaugagggauugcaguagu	acugcaguccgccauucuuguuucuguacuaauaaaaacgagaaugagggauugcaguagu	scaffold00019:681367-681428	miRDeep
Cluster_12031	scaffold00019:778502-778529	28	61	0	+	27	0.295	22	N14	NP3	NA	-	95 +/- 2%	ucgcgaacgaccggucgguuuc	aaccgaccggucguucgcugcg	ucgcgaacgaccggucgguuucgcuaacaaauaacgugaaaccgaccggucguucgcugcg	scaffold00019:778465-778526	miRDeep
Cluster_12165	scaffold00020:197768-197917	150	10284	8198	+	5931	0.024	23	Y	NP4	NA	-	95 +/- 2%	aaaccguccggucguucgcgacg	ucgcgaacgaccgaucgguuucg	ucgcgaacgaccgaucgguuucgcguuauuuguuagcgaaaccguccggucguucgcgacg	scaffold00020:197812-197873	Both
Cluster_12231	scaffold00020:424780-425016	237	6409	6359	+	2903	0.017	22	Y	NP4	NA	-	95 +/- 2%	ugacuagaucaauugcucuucu	aagaguacuuggugauagucacg	aagaguacuuggugauagucacgucacacgaagcucucgugacuagaucaauugcucuucu	scaffold00020:424955-425016	Both
Cluster_12232	scaffold00020:425085-425471	387	11479	11380	+	9608	0.01	22	N5	NP4	NA	-	95 +/- 2%	ugacuagauaacuuguucgccu	acgaucaaguaucccaguccaug	acgaucaaguaucccaguccaugccgcuucuugaccaugacuagauaacuuguucgccu	scaffold00020:425084-425143	miRDeep
Cluster_12363	scaffold00020:764407-764484	78	48	48	-	11	0.271	21	Y	NP4	NA	-	95 +/- 2%	aaacuggaaccgaaagaaccg	guucuuucgguuuucaguuuggu	guucuuucgguuuucaguuugguucugaagauggguuccaaacuggaaccgaaagaaccg	scaffold00020:764409-764469	Both
Cluster_12808	scaffold00022:127297-127318	22	42	15	-	24	0.167	21	N15	NP3	NA	-	85 +/- 2%	aaaaggucgugaaacguuucc	aaacguuucuugaccuauuuga	aaacguuucuugaccuauuugagugcguaguaaagguuucaaaaggucgugaaacguuucc	scaffold00022:127296-127357	miRDeep
Cluster_12841	scaffold00022:221375-221507	133	41	40	+	22	0.341	22	Y	NP4	NA	NA	NA	NA	NA	NA	NA	ShortStack
Cluster_12854	scaffold00022:288815-288837	23	47	47	-	38	0.128	22	N15	NP3	NA	-	85 +/- 2%	cagguugaucaucuuggcgucc	acucaggcguugaccuguu	cagguugaucaucuuggcguccuugaaagacagacucaggcguugaccuguu	scaffold00022:288785-288837	miRDeep
Cluster_13095	scaffold00023:732930-732994	65	173	173	+	87	0.092	23	N11	NP3	NA	-	95 +/- 2%	auuggcgaccuaucgauugugau	ucacuaaagucaggucgccacgc	auuggcgaccuaucgauugugaucagacaguuuguaugcagaucacuaaagucaggucgccacgc	scaffold00023:732929-732994	miRDeep
Cluster_13103	scaffold00023:755601-755661	61	302	302	-	179	0.093	22	Y	NP3	NA	-	95 +/- 2%	uuuuguauauggaauuugugga	cgcaaguuucauauuacaaaacu	cgcaaguuucauauuacaaaacugagcuugcguuaaguuuuguauauggaauuugugga	scaffold00023:755602-755661	Both
Cluster_13106	scaffold00023:798043-798104	62	49516	49516	+	47071	0.002	21	Y	NP3	NA	-	95 +/- 2%	uuaccaugauaaucgauuucu	aagucgauuuucauggguaacu	aagucgauuuucauggguaacuaugaaaaaucuuuaaaguuaccaugauaaucgauuucu	scaffold00023:798042-798102	Both
Cluster_13107	scaffold00023:799110-799226	117	140	59	.	33	0.214	22	N6	19	20.8	-	93 +/- 2%	cgaaaccgaacggucguuccgc	gcggaacgaccggucgguuuc	gcggaacgaccggucgguuucucuaacaaauaacgcgaaaccgaacggucguuccgc	scaffold00023:799165-799222	miRDeep
Cluster_13382	scaffold00024:789788-789809	22	39	39	-	17	0.179	22	N15	NP3	NA	-	85 +/- 2%	uacuggccuuucaaaauccaau	cggguuuugaucggaacagugga	cggguuuugaucggaacaguggacgauccuuugcuucuacuggccuuucaaaauccaau	scaffold00024:789787-789846	miRDeep
Cluster_13530	scaffold00025:135287-135408	122	15	1	.	3	0.667	22	N6	20	5.5	-	95 +/- 2%	ucgcgaacgaccggucgguuuc	aaaccgaccggucgucccgcgau	ucgcgaacgaccggucgguuucgcuaacaaaugacgugaaaccgaccggucgucccgcgau	scaffold00025:135287-135348	miRDeep
Cluster_13613	scaffold00025:249930-249952	23	10	10	+	5	0.3	22	N15	NP3	NA	-	85 +/- 2%	ucgaucgaaauccggagccaac	uggcucugcauuggugauuuuua	ucgaucgaaauccggagccaacuugcgucauuccggcgcuccucuuggcucugcauuggugauuuuua	scaffold00025:249929-249997	miRDeep
Cluster_13719	scaffold00025:469842-469944	103	1222	247	+	673	0.067	23	Y	NP4	NA	-	95 +/- 2%	aaaccaaccggucguucgcgacg	ucgcgaacgaauggucgguuucg	ucgcgaacgaauggucgguuucgcguuauuuguuagcgaaaccaaccggucguucgcgacg	scaffold00025:469846-469907	Both
Cluster_14601	scaffold00027:513622-513684	63	7	7	-	2	0.714	23	Y	NP3	NA	NA	NA	NA	NA	NA	NA	ShortStack
Cluster_14603	scaffold00027:521523-521675	153	81425	81309	-	63576	0.004	23	Y	NP4	NA	aca-miR-9-5p_MIMAT0021990_Anolis_carolinensis_miR-9-5p	95 +/- 2%	ucuuugguuaucuagcuguauga	auagagcugaauggccaaaggaa	ucuuugguuaucuagcuguaugagcggaaauaagugucauagagcugaauggccaaaggaa	scaffold00027:521591-521652	Both	miRNA:hco-miR-9;miRNA:rno-miR-9b-3p
Cluster_14675	scaffold00027:939644-939703	60	5396	5396	+	4530	0.017	24	Y	NP3	NA	-	85 +/- 2%	gagguagauuuuguugacacuuug	aggugcaacuaagucuuccuaaa	gagguagauuuuguugacacuuugcggacaugacaaggugcaacuaagucuuccuaaa	scaffold00027:939644-939702	Both
Cluster_14723	scaffold00028:122424-122520	97	39	20	.	17	0.487	22	N6	22	4.6	-	95 +/- 2%	aucugaaugugucaccuuggac	aaaggugacacauucaga	aaaggugacacauucagaucguugaucagcgccucaaacucuaccaguaugcuaauuuucagcccgaucugaaugugucaccuuggac	scaffold00028:122432-122520	miRDeep
Cluster_14984	scaffold00029:83823-83885	63	185	185	-	130	0.076	21	N15	NP4	NA	-	95 +/- 2%	guaagaaaucguuuuaguuuc	aaacugaaaugguuuuuuacag	guaagaaaucguuuuaguuucaccuguuuugugugcgaugaaacugaaaugguuuuuuacag	scaffold00029:83823-83885	miRDeep	miRNA:prd-miR-255-3p
Cluster_15006	scaffold00029:265230-265326	97	59	1	+	28	0.22	22	Y	NP4	NA	NA	NA	NA	NA	NA	NA	ShortStack
Cluster_15124	scaffold00029:849019-849107	89	19	3	+	8	0.368	23	N15	NP4	NA	-	93 +/- 2%	uccguguguacuguagcaucagg	uggugcuacaguacacgcggauu	uggugcuacaguacacgcggauuccaucauaauuaaauccguguguacuguagcaucagg	scaffold00029:849047-849107	miRDeep
Cluster_15400	scaffold00031:127997-128045	49	12	12	+	4	0.667	22	N15	NP3	NA	-	85 +/- 2%	uuugccucccuccgcguccguc	cggucgcuggaguagguaaaaa	cggucgcuggaguagguaaaaaguguucgcaguucguguuuuuggccuuuuugccucccuccgcguccguc	scaffold00031:127974-128045	miRDeep
Cluster_15443	scaffold00031:281296-281386	91	613	613	+	494	0.033	22	N15	NP4	NA	-	93 +/- 2%	uugcguaggcuauuugucaacg	guggcaaaaaccuaugcaaaa	uugcguaggcuauuugucaacgaucagauuuggauuaaguacaucguggcaaaaaccuaugcaaaa	scaffold00031:281342-281408	miRDeep
Cluster_15652	scaffold00032:43574-43596	23	9	0	+	7	0.333	22	N11	NP3	NA	-	93 +/- 2%	caacuugucggcgccaacuggu	uggucggugccaacuggucgga	uggucggugccaacuggucggagacaacuugucggcgccaacuggu	scaffold00032:43549-43595	miRDeep
Cluster_16023	scaffold00034:89555-89619	65	350306	350047	-	312673	0.001	22	Y	NP3	NA	-	95 +/- 2%	cccaacaacgaguagggcuggc	ccgcuccuacucguuguugag	ccgcuccuacucguuguugaguuuagauauuuguaacccaacaacgaguagggcuggc	scaffold00034:89558-89616	Both
Cluster_16032	scaffold00034:127957-128085	129	8210	8210	-	3665	0.018	22	N13	NP4	NA	-	95 +/- 2%	gcugguugccguguauaauauc	uauuaugcacuucugccugcau	gcugguugccguguauaauaucuuggcuaugauugauauuaugcacuucugccugcau	scaffold00034:128026-128084	miRDeep
Cluster_16088	scaffold00034:459579-459644	66	2094	2094	-	943	0.04	23	Y	NP3	NA	-	95 +/- 2%	ucaauuggggccugaacucuggu	uagaguccaucccucaauucagc	uagaguccaucccucaauucagccgauguauagagcucaauuggggccugaacucuggu	scaffold00034:459582-459641	Both
Cluster_16212	scaffold00035:93597-93742	146	63	44	.	9	0.635	22	N6	32	5.7	-	93 +/- 2%	cugcaagaauuucggucgcgcg	cacgcgaccgaaaugcuugcagc	cacgcgaccgaaaugcuugcagcugguuccgaccagcugcaagaauuucggucgcgcg	scaffold00035:93679-93737	miRDeep
Cluster_16349	scaffold00035:514066-514133	68	336301	336299	-	151618	0.001	23	Y	NP3	NA	hco-miR-50_MIMAT0023329_Haemonchus_contortus_miR-50	95 +/- 2%	ugauaugucugguauucuugggu	ccagcauauuagacauauccga	ugauaugucugguauucuuggguugagcuacauguacaaccagcauauuagacauauccga	scaffold00035:514066-514127	Both	miRNA:mir-50;miRNA:prd-miR-50-5p
Cluster_16530	scaffold00036:514296-514324	29	8	8	.	6	0.375	22	N6	NP3	NA	-	85 +/- 2%	cuacucgccauccaucucugcu	accagugaugaauggcgagccggc	accagugaugaauggcgagccggcucgagugagccuacucgccauccaucucugcu	scaffold00036:514295-514351	miRDeep
Cluster_16618	scaffold00037:9301-9425	125	60	14	.	29	0.217	22	N6	19	10.2	-	95 +/- 2%	cggcgaacgaccggucgguuuc	aaccgaccagucguucgcgacgaa	cggcgaacgaccggucgguuucacgucauuuguuagcgaaaccgaccagucguucgcgacgaa	scaffold00037:9299-9362	miRDeep
Cluster_16700	scaffold00037:269342-269428	87	40	40	-	33	0.125	22	Y	NP4	NA	-	95 +/- 2%	agucugagacgcgugaauuguc	cgauucucacguuucagacccc	agucugagacgcgugaauugucuagacagaacgccugcuaucucaauuggugucuggugaggccgauucucacguuucagacccc	scaffold00037:269341-269426	Both
Cluster_17011	scaffold00038:407165-407229	65	528	528	-	265	0.051	23	N11	NP3	NA	-	95 +/- 2%	agccuauauaauccacgaugagc	ucaccggguauauauuggcaga	agccuauauaauccacgaugagcuuggcuucuuuaagaacgcucaccggguauauauuggcaga	scaffold00038:407165-407229	miRDeep
Cluster_17129	scaffold00039:189265-189329	65	133625	2390	+	122612	0.002	24	Y	NP3	NA	cbr-miR-86_MIMAT0000491_Caenorhabditis_briggsae_miR-86	95 +/- 2%	uaagugaaugcuuugccacagucu	cugggcugagauucgcuuagaa	uaagugaaugcuuugccacagucuuagacugauuuauaagcugggcugagauucgcuuagaa	scaffold00039:189266-189328	Both	miRNA:mir-86;miRNA:prd-miR-86-5p
Cluster_17332	scaffold00040:1259-1308	50	12	0	+	4	0.583	22	N11	NP3	NA	-	93 +/- 2%	ugcugaaggagccgcugcuccu	gagucgcugcuccugcugcuga	gagucgcugcuccugcugcugaaggagccgcugcuccugcugcugaaggagccgcugcuccugcugcugaaggagccgcugcuccu	scaffold00040:1242-1328	miRDeep
Cluster_17365	scaffold00040:72122-72182	61	155	155	-	69	0.071	22	N11	NP3	NA	-	95 +/- 2%	uaaagcucccggaauaguucag	aaacuauuccccgagcuuguagc	aaacuauuccccgagcuuguagcuagauuaaauggcgcuaaagcucccggaauaguucag	scaffold00040:72122-72182	miRDeep
Cluster_17366	scaffold00040:72248-72307	60	277	277	-	200	0.051	23	N15	NP3	NA	-	95 +/- 2%	uagacaaguugcauuuccuaccu	uagugaaugugcuuugucucga	uagacaaguugcauuuccuaccuaaaaccaagucuagguagugaaugugcuuugucucga	scaffold00040:72247-72307	miRDeep
Cluster_17949	scaffold00042:424483-424566	84	7	1	.	2	0.857	23	N6	21	4.6	-	93 +/- 2%	cgaaaccgaccggucguuccgg	gcugaacgaccggucgguuucg	gcugaacgaccggucgguuucgcguuauuuguuugcgaaaccgaccggucguuccgg	scaffold00042:424484-424541	miRDeep
Cluster_18126	scaffold00043:479685-479745	61	12	0	+	10	0.25	22	Y	NP3	NA	NA	NA	NA	NA	NA	NA	ShortStack
Cluster_18171	scaffold00043:627527-627614	88	35780	35780	+	23025	0.007	23	Y	NP4	NA	-	95 +/- 2%	ucacaacccccuugaguaagcag	acuuacucagccgguugcagaug	acuuacucagccgguugcagaugugguuaauuucaucacaacccccuugaguaagcag	scaffold00043:627542-627600	Both
Cluster_18197	scaffold00044:200494-200516	23	22	22	-	8	0.318	21	N15	NP3	NA	-	93 +/- 2%	aaagcucauccucgcggguua	gccuaggagcuugaguuuuac	gccuaggagcuugaguuuuacgagauauagauaguaaagcucauccucgcggguua	scaffold00044:200495-200551	miRDeep
Cluster_18198	scaffold00044:201274-201296	23	79	79	-	47	0.114	21	N15	NP3	NA	-	93 +/- 2%	gaagcucugcauuuucggcag	gcugguaacgcaagguuuuac	gcugguaacgcaagguuuuacauguaauuuuaaagugaagcucugcauuuucggcag	scaffold00044:201274-201331	miRDeep
Cluster_18202	scaffold00044:229218-229349	132	14242	10854	+	9772	0.011	22	Y	NP4	NA	-	95 +/- 2%	ggauucgacguugguuaacaga	uguugaccuuccucgggucccu	uguugaccuuccucgggucccuuaggacaugaauuagggauucgacguugguuaacaga	scaffold00044:229217-229276	Both
Cluster_18203	scaffold00044:229418-229500	83	688	688	+	302	0.055	23	Y	NP4	NA	-	95 +/- 2%	ugacacugcaaccggucaggaga	ccuugaccgagguagagucaag	ccuugaccgagguagagucaagucaaaucugguuucuugacacugcaaccggucaggaga	scaffold00044:229439-229499	Both
Cluster_18204	scaffold00044:229668-229730	63	4937	4937	+	3973	0.018	23	Y	NP3	NA	-	95 +/- 2%	uguugaccugucaucgguucucu	agauccgaguccggucaucaaa	uguugaccugucaucgguucucuuagcauuaaaguuagagauccgaguccggucaucaaa	scaffold00044:229670-229730	Both
Cluster_18205	scaffold00044:229941-230036	96	12895	12895	+	9850	0.015	23	Y	NP4	NA	-	95 +/- 2%	ugaaacuacugucggucaagaga	ccuugaccgagguagauucaag	ccuugaccgagguagauucaagucaaaucugguuucuugaaacuacugucggucaagaga	scaffold00044:229962-230022	Both
Cluster_18208	scaffold00044:245628-245686	59	129	129	+	78	0.109	23	Y	NP3	NA	NA	NA	NA	NA	NA	NA	ShortStack
Cluster_18210	scaffold00044:246600-246656	57	618	618	+	342	0.053	22	N12	NP3	NA	-	95 +/- 2%	uaacguuuccugcucuuacucu	guaagagcuuuaaauguuacu	guaagagcuuuaaauguuacuuugcaguuuaguaacguuuccugcucuuacucu	scaffold00044:246599-246653	miRDeep
Cluster_18212	scaffold00044:247191-247247	57	291	291	+	138	0.079	23	N15	NP3	NA	-	93 +/- 2%	ugaaauacauuccacuuaccuca	guaaguggggugaauuucgcu	guaaguggggugaauuucgcuuaguugauuuagugaaauacauuccacuuaccuca	scaffold00044:247190-247246	miRDeep
Cluster_18215	scaffold00044:248612-248666	55	27	27	+	24	0.148	22	Y	NP3	NA	-	95 +/- 2%	gugaguggucggcuuaucuacu	uagauggcuaaccauuugcag	gugaguggucggcuuaucuacuuuguuguuuuaguagauggcuaaccauuugcag	scaffold00044:248611-248666	Both
Cluster_18217	scaffold00044:249897-249919	23	72	0	+	48	0.083	22	N11	NP3	NA	-	61 +/- 3%	uuaucacguguuucgcuuacag	gugaguguuucacguguuaaacc	gugaguguuucacguguuaaaccuagacguuuugguuaucacguguuucgcuuacag	scaffold00044:249861-249918	miRDeep
Cluster_18220	scaffold00044:251322-251381	60	569	568	+	175	0.047	21	Y	NP3	NA	NA	NA	NA	NA	NA	NA	ShortStack
Cluster_18221	scaffold00044:251494-251551	58	40	40	+	19	0.225	21	Y	NP3	NA	-	95 +/- 2%	uacagaggguaauuuuuacag	guaaaaauuagcuuaccuguacc	guaaaaauuagcuuaccuguaccuagauuguuuugguacagaggguaauuuuuacag	scaffold00044:251493-251550	Both
Cluster_18222	scaffold00044:251741-251798	58	687	687	+	271	0.049	22	Y	NP3	NA	-	95 +/- 2%	uucacuggguaauucuugcag	guaagaauuacuuuccugaacc	guaagaauuacuuuccugaaccuagucaaugugguucacuggguaauucuugcag	scaffold00044:251741-251796	Both
Cluster_18223	scaffold00044:252219-252275	57	243	243	+	122	0.07	21	Y	NP3	NA	NA	NA	NA	NA	NA	NA	ShortStack
Cluster_18224	scaffold00044:257285-257341	57	59	59	+	35	0.085	23	Y	NP3	NA	-	95 +/- 2%	uaaagccgccuaucuguuuagcu	cuaacagauuagcugcuuugaa	uaaagccgccuaucuguuuagcuaaaaaaaacuugcuaacagauuagcugcuuugaa	scaffold00044:257284-257341	Both
Cluster_18225	scaffold00044:258242-258302	61	956	956	+	843	0.045	22	Y	NP3	NA	-	95 +/- 2%	ucauagacuuacugagcuugcu	caagcucguugaguguaugauc	ucauagacuuacugagcuugcugaaaacaaccuagcaagcucguugaguguaugauc	scaffold00044:258243-258300	Both
Cluster_18226	scaffold00044:258805-258868	64	673	673	+	565	0.056	25	Y	NP3	NA	-	95 +/- 2%	ugacauccggcuagagauccgugcu	cacgucuccgugggaugucaca	ugacauccggcuagagauccgugcuuagucauuaauuagcacgucuccgugggaugucaca	scaffold00044:258805-258866	Both
Cluster_18227	scaffold00044:259522-259545	24	3900	3900	+	3564	0.014	22	N11	NP3	NA	-	93 +/- 2%	uaagaaucuugcccuugccauc	uggcaauagcaaagcuuauuagc	uggcaauagcaaagcuuauuagcaaaacuugagcagcuaagaaucuugcccuugccauc	scaffold00044:259485-259544	miRDeep
Cluster_18228	scaffold00044:259708-259768	61	563	563	+	268	0.044	21	N15	NP3	NA	-	95 +/- 2%	ugagguagacuuuguuauguc	acguaacauuggcuuccuccacc	acguaacauuggcuuccuccaccgaauaucgaacaggugagguagacuuuguuauguc	scaffold00044:259707-259765	miRDeep
Cluster_18229	scaffold00044:260898-260960	63	2782	2782	+	2139	0.026	25	Y	NP3	NA	-	95 +/- 2%	uacccguacgcuggccugauuuuag	aaagucggcccguacguguacg	uacccguacgcuggccugauuuuaguaguauuugaucaccuaaagucggcccguacguguacg	scaffold00044:260897-260960	Both
Cluster_18230	scaffold00044:262094-262153	60	372	372	+	318	0.054	22	Y	NP3	NA	-	95 +/- 2%	caaguaucucuggaaucucaga	ugagauuccaaagaaagcuugcu	ugagauuccaaagaaagcuugcuuuaagauugaauagcaaguaucucuggaaucucaga	scaffold00044:262093-262152	Both
Cluster_18231	scaffold00044:262733-262792	60	132	132	+	103	0.114	22	N11	NP3	NA	-	95 +/- 2%	aacucgugguuuugggauuuag	aaagcccuuaucuacgaguacc	aacucgugguuuugggauuuaguagcacgugaaaaucuaaagcccuuaucuacgaguacc	scaffold00044:262732-262792	miRDeep
Cluster_18232	scaffold00044:264516-264580	65	33383	33380	+	22426	0.01	23	Y	NP3	NA	-	95 +/- 2%	acccgaacauccgaaccgucaac	ugagguucggagguuaggacaac	acccgaacauccgaaccgucaacuagaauguuuuugcguugagguucggagguuaggacaac	scaffold00044:264517-264579	Both
Cluster_18233	scaffold00044:264888-264947	60	522	522	-	274	0.057	22	Y	NP3	NA	-	95 +/- 2%	uuuguugucaaccuugcggaau	ucagcagguuuaacaacaacug	ucagcagguuuaacaacaacuguagcauuugaaucauuuguugucaaccuugcggaau	scaffold00044:264888-264946	Both
Cluster_18234	scaffold00044:265228-265288	61	9009	9009	+	8148	0.012	23	Y	NP3	NA	-	95 +/- 2%	acacucggcgaaaucucaacuga	acuugggguugcgcugcagugc	acacucggcgaaaucucaacugauugacacgguucacuugggguugcgcugcagugc	scaffold00044:265229-265286	Both
Cluster_18235	scaffold00044:265422-265447	26	37723	37723	+	32281	0.003	23	N15	NP3	NA	-	85 +/- 2%	uuuguacuuguagcgagauguga	acauuugcaacuaguacaaaug	acauuugcaacuaguacaaauggugcguguuagacauuuguacuuguagcgagauguga	scaffold00044:265386-265445	miRDeep
Cluster_18236	scaffold00044:266999-267028	30	1107	1107	+	933	0.029	22	N11	NP3	NA	-	85 +/- 2%	cuugacccucgcgcuguccacu	uggucuucgcaagguucaaaau	uggucuucgcaagguucaaaauuaaguuucaaucuugacccucgcgcuguccacu	scaffold00044:266972-267027	miRDeep
Cluster_18238	scaffold00044:269495-269558	64	3313	3313	+	1164	0.033	24	Y	NP3	NA	-	95 +/- 2%	ugacacugaguuaauuggauuuuc	aauccauuagucagggucgcu	ugacacugaguuaauuggauuuucacgaauauuugaggugaaauccauuagucagggucgcu	scaffold00044:269495-269557	Both
Cluster_18334	scaffold00045:143502-143561	60	11	5	+	5	0.545	22	N15	NP3	NA	-	61 +/- 3%	auuggguuuagcaucaagcaug	cuugaugcugaacccaauuuau	auuggguuuagcaucaagcaugugcagccuuucccaugcuugaugcugaacccaauuuau	scaffold00045:143501-143561	miRDeep
Cluster_18443	scaffold00046:30716-30799	84	22	22	-	9	0.455	25	N11	NP4	NA	-	93 +/- 2%	ccaggaccgcccggacccccgggcc	ugguggaaagggcgcgccugguc	ugguggaaagggcgcgccugguccgaaaggucuuccaggaccgcccggacccccgggcc	scaffold00046:30772-30831	miRDeep
Cluster_18884	scaffold00048:326571-326594	24	98	84	-	39	0.112	23	N14	NP3	NA	-	85 +/- 2%	cccggacaggucuaauucauggc	caagaauuagaccuguccuuaca	cccggacaggucuaauucauggcuauggccauggccaagaauuagaccuguccuuaca	scaffold00048:326536-326594	miRDeep
Cluster_18981	scaffold00048:536097-536153	57	111	110	-	47	0.171	22	N15	NP3	NA	-	93 +/- 2%	aacggagauaggacauuucagc	ugaaaugucccuucucccuuaa	aacggagauaggacauuucagcgccuauccggcgcugaaaugucccuucucccuuaa	scaffold00048:536094-536151	miRDeep
Cluster_19102	scaffold00049:603484-603505	22	10	10	-	8	0.2	22	N15	NP3	NA	-	85 +/- 2%	uuuauucgucgugguggcuucu	agguuaccuuggcgaauaaaga	agguuaccuuggcgaauaaagacugauuugaagaucuuuauucgucgugguggcuucu	scaffold00049:603483-603541	miRDeep
Cluster_19164	scaffold00050:244462-244521	60	1815	1815	-	1280	0.029	23	Y	NP3	NA	-	95 +/- 2%	ugagguaguuucaaagauuggag	cggaucuuucuagcuagcucgag	ugagguaguuucaaagauuggaguagauaugacacucggaucuuucuagcuagcucgag	scaffold00050:244462-244521	Both	miRNA:str-miR-84
Cluster_19219	scaffold00050:437627-437691	65	25	12	-	11	0.2	22	N12	NP3	NA	-	93 +/- 2%	cggcgaacgaccggucgguuuc	aaucggcuggucauucgcgacg	cggcgaacgaccggucgguuucacgucauuuguuagcgaaaucggcuggucauucgcgacg	scaffold00050:437630-437691	miRDeep
Cluster_19317	scaffold00051:146562-146752	191	533	391	-	311	0.073	22	Y	NP4	NA	-	95 +/- 2%	aaccaaccggucguucgcugcg	cggcgaacggccggucgguuuc	cggcgaacggccggucgguuucacguuauuuguuagcgaaaccaaccggucguucgcugcg	scaffold00051:146655-146716	Both
Cluster_19572	scaffold00052:96050-96166	117	236	95	+	78	0.11	23	N11	NP4	NA	-	95 +/- 2%	ucaaacuauuggacucuuccgc	ugaaguguccaguagguucgauu	ugaaguguccaguagguucgauuaagaucacgacaaucaaacuauuggacucuuccgc	scaffold00052:96107-96165	miRDeep
Cluster_19652	scaffold00052:214223-214307	85	6	6	-	2	0.833	22	Y	NP4	NA	NA	NA	NA	NA	NA	NA	ShortStack
Cluster_19903	scaffold00053:346528-346597	70	9	9	-	8	0.222	22	N15	NP4	NA	-	61 +/- 3%	caaucgggcggaaaaacuugau	uugaagguuuuuugggauccgauugcg	uugaagguuuuuugggauccgauugcgcaagggauugcgcaaucgggcggaaaaacuugau	scaffold00053:346575-346636	miRDeep
Cluster_20102	scaffold00055:75865-75937	73	2580404	2580392	-	2370534	0	21	N12	NP4	NA	-	95 +/- 2%	uguuaugagauccuguuacag	guaacuaggauuucauaagauu	guaacuaggauuucauaagauuuggccgucuuaauguuaugagauccuguuacag	scaffold00055:75867-75922	miRDeep
Cluster_20239	scaffold00056:51406-51468	63	13210	13210	+	8152	0.011	22	N15	NP3	NA	bta-miR-31_MIMAT0003548_Bos_taurus_miR-31	95 +/- 2%	aggcaagaugcuggcauagcug	agcuaugcaguguagggccacg	aggcaagaugcuggcauagcugacagauucugagcgcucagcuaugcaguguagggccacg	scaffold00056:51406-51467	miRDeep	miRNA:prd-miR-72-5p;miRNA:rno-miR-31b
Cluster_20314	scaffold00057:112058-112121	64	21	21	+	15	0.238	22	Y	NP3	NA	-	95 +/- 2%	ucuuaucgacccgucucacaag	ugugagaccggucgauaaaugauu	ugugagaccggucgauaaaugauuguuuuugagcgaucuuaucgacccgucucacaag	scaffold00057:112062-112120	Both
Cluster_20516	scaffold00058:244598-244833	236	593225	593219	-	540515	0	22	Y	NP4	NA	-	95 +/- 2%	acgaaucgugaauuugcggucu	agcgcagcuucaagguucgacc	acgaaucgugaauuugcggucuggaaguccgaggcugccaggggguagcucgggcgaauugagcagagcgcagcuucaagguucgacc	scaffold00058:244661-244749	Both
Cluster_20534	scaffold00058:284124-284194	71	1751	1749	+	803	0.042	20	N15	NP4	NA	-	95 +/- 2%	uuuguucgagaguuuuuccg	gggacaacucuuggccaaguc	gggacaacucuuggccaagucgaguuucgcaggcugauuuguucgagaguuuuuccg	scaffold00058:284124-284181	miRDeep
Cluster_20668	scaffold00059:75934-76000	67	93300	93299	-	78880	0.002	23	N13	NP3	NA	-	95 +/- 2%	uaaggcacuagucaacgucaaga	cgggcguugucagugacuuauaga	cgggcguugucagugacuuauagagagacauauugaagcucuaaggcacuagucaacgucaaga	scaffold00059:75936-76000	miRDeep
Cluster_20671	scaffold00059:113951-114058	108	58914	58761	-	39060	0.005	20	N15	NP4	NA	-	85 +/- 2%	uggcaguguuacauaugcug	cgguaugucuaacacggccaaa	cgguaugucuaacacggccaaauagagauuaaauuuuggcaguguuacauaugcug	scaffold00059:113972-114028	miRDeep
Cluster_20785	scaffold00059:407090-407170	81	95	72	+	48	0.189	22	Y	NP4	NA	NA	NA	NA	NA	NA	NA	ShortStack
Cluster_20865	scaffold00060:97764-98101	338	679990	679436	-	397761	0.001	20	N5	NP4	NA	-	95 +/- 2%	ugagaucacagugaagcuug	aagcuucacuuaugaucuuccaau	aagcuucacuuaugaucuuccaaucggcgacgcgcauugagaucacagugaagcuug	scaffold00060:98019-98076	miRDeep
Cluster_21032	scaffold00061:308426-309246	821	112	111	+	23	0.714	22	N5	NP4	NA	-	93 +/- 2%	gccacaugccguugacucugua	augacuuaccggcuggccgcgg	gccacaugccguugacucuguacuaaaagaggcauuauuugcuguuuaauaaaaugacuuaccggcuggccgcgg	scaffold00061:308704-308779	miRDeep
Cluster_21062	scaffold00061:356079-356151	73	14	14	-	7	0.429	22	N15	NP4	NA	-	93 +/- 2%	uucgccgguuugugggcgccga	ggucgcccaaacaccggcgaccc	ggucgcccaaacaccggcgaccccgggcgguucgccgguuugugggcgccga	scaffold00061:356129-356181	miRDeep
Cluster_21259	scaffold00062:302318-302342	25	56	56	-	47	0.125	21	N15	NP3	NA	-	93 +/- 2%	aaucccucagcguuagguucu	aaccucacgaggcggguuuugg	aaccucacgaggcggguuuuggcaucgcacgucaagcuccaaucccucagcguuagguucu	scaffold00062:302320-302381	miRDeep
Cluster_21397	scaffold00064:40200-40305	106	41	4	-	5	0.585	22	N13	NP4	NA	-	93 +/- 2%	aaaccgaccgaucguuccgcgau	gcgaggaacgaccggucgguuu	gcgaggaacgaccggucgguuuugcuaacaaauaacgcgaaaccgaccgaucguuccgcgau	scaffold00064:40276-40338	miRDeep
Cluster_21472	scaffold00064:295949-296076	128	102816	102815	+	82193	0.002	23	Y	NP4	NA	-	95 +/- 2%	uauggcacuagaugaauucacgg	gagaguucgcugguggcaugga	uauggcacuagaugaauucacggcaguuacgugguucccgagaguucgcugguggcaugga	scaffold00064:295950-296011	Both	miRNA:asu-miR-228-5p
Cluster_21537	scaffold00064:373322-373386	65	14825	14825	-	5436	0.014	22	Y	NP3	NA	-	95 +/- 2%	uggacggaagucugauaggagc	ucuuaucagcuuuucguccggu	ucuuaucagcuuuucguccggugagugcugggaaucaacuggacggaagucugauaggagc	scaffold00064:373324-373385	Both
Cluster_21613	scaffold00065:185363-185388	26	49	12	.	34	0.122	22	N6	NP3	NA	-	93 +/- 2%	cgcgaacgacuggucgguuucg	ugaaaccgaccggucuuucgc	cgcgaacgacuggucgguuucgcuaacaaauaacgugaaaccgaccggucuuucgc	scaffold00065:185366-185422	miRDeep
Cluster_21815	scaffold00068:296779-296838	60	55	9	.	17	0.291	22	N6	NP3	NA	-	95 +/- 2%	aaccgaccggacguucgcgacg	cgcaaacgacgggucgguuuc	cgcaaacgacgggucgguuucauuuguuagcgaaaccgaccggacguucgcgacg	scaffold00068:296780-296835	miRDeep
Cluster_21830	scaffold00069:13168-13265	98	9	9	+	5	0.444	22	N15	NP4	NA	-	94 +/- 2%	acugccagaaguucgucgauuc	aucgacgaacuucuggcuucc	acugccagaaguucgucgauucucgaagcagaaucgacgaacuucuggcuucc	scaffold00069:13167-13220	miRDeep
Cluster_22240	scaffold00073:68720-68785	66	3741	157	+	1776	0.035	22	N11	NP4	NA	-	95 +/- 2%	uauggcccuuucucuuaaccca	guugagacuuggggucauc	guugagacuuggggucaucauacagcuaguacuugcuguauggcccuuucucuuaaccca	scaffold00073:68720-68780	miRDeep
Cluster_22338	scaffold00074:126751-126910	160	55	35	-	17	0.345	22	Y	NP4	NA	NA	NA	NA	NA	NA	NA	ShortStack
Cluster_22381	scaffold00075:9275-9509	235	47	38	+	10	0.362	21	N15	NP4	NA	-	95 +/- 2%	uggcccaccguguagcuaac	uuagcuacagggugggcca	uggcccaccguguagcuaacacggcgucgaaggaguguguuagcuacagggugggcca	scaffold00075:9444-9502	miRDeep
Cluster_22474	scaffold00076:36949-37052	104	39	1	+	27	0.231	22	N12	NP4	NA	-	93 +/- 2%	aaaccgacuggucguucccggc	ucgcggagcgaccggucgguuucg	ucgcggagcgaccggucgguuucgcguuauuuguuagcgaaaccgacuggucguucccggc	scaffold00076:36988-37049	miRDeep
Cluster_22596	scaffold00077:107319-107340	22	6	0	-	5	0.333	22	N15	NP3	NA	-	93 +/- 2%	aacugaccggucguucgcgacgaa	cccgcgacaaacaagcggucgguuuc	cccgcgacaaacaagcggucgguuucacguuauuuguuagcgaaacugaccggucguucgcgacgaa	scaffold00077:107316-107383	miRDeep
Cluster_22609	scaffold00077:126871-126934	64	3098	3056	-	2768	0.022	22	Y	NP3	NA	-	95 +/- 2%	auucgaacccgugaccucuugc	cagaugucacggguucgaaucu	auucgaacccgugaccucuugcuucuuaauugugaaagugccagaugucacggguucgaaucu	scaffold00077:126871-126934	Both
Cluster_22772	scaffold00081:64607-64668	62	8345	8324	+	5055	0.014	23	N15	NP3	NA	-	85 +/- 2%	uaauacugucagguaaagacgau	uccuaccugggcaauauuaga	uccuaccugggcaauauuagaaugacuuugagagaucuaauacugucagguaaagacgau	scaffold00081:64606-64666	miRDeep	miRNA:prd-miR-236-3p
Cluster_22956	scaffold00085:84457-84508	52	12	12	-	11	0.167	22	Y	NP3	NA	-	93 +/- 2%	ugagcaaacgggcuuuucgaac	ccgaaaagcccggccuaua	ugagcaaacgggcuuuucgaacuuucgcgccuggucugggcguaggcccguaucgggcccaagcccgaaaagcccggccuaua	scaffold00085:84395-84478	Both
Cluster_23272	scaffold00092:37516-37581	66	576	24	-	286	0.082	22	N12	NP4	NA	-	95 +/- 2%	uauggcccuuucucuuaaccca	guugagacuuagggucauca	guugagacuuagggucaucauacagcuaguacuugcuguauggcccuuucucuuaaccca	scaffold00092:37520-37580	miRDeep
Cluster_23293	scaffold00093:12516-12557	42	54	46	-	31	0.278	22	N13	NP3	NA	-	93 +/- 2%	aaaccgagcggucguucgcgacg	ugccgcgagcgacuggccgguuuca	ugccgcgagcgacuggccgguuucaaguuauugguuagcgaaaccgagcggucguucgcgacg	scaffold00093:12532-12595	miRDeep
Cluster_23478	scaffold00096:36883-37083	201	57	16	.	8	0.526	22	N6	26	18.8	-	95 +/- 2%	aucggcgcaacaacaaaacg	uuuuguuguugcgccgauaugu	aucggcgcaacaacaaaacgagcgcgugcucguuuuguuguugcgccgauaugu	scaffold00096:36968-37022	miRDeep
Cluster_23768	scaffold00105:42183-42208	26	96	96	+	83	0.073	22	N11	NP3	NA	-	95 +/- 2%	aaccuacuggucguuugcgacg	ggugaccgaccggucggu	ggugaccgaccggucgguuucacguuauuuguuagcgaaaccuacuggucguuugcgacg	scaffold00105:42145-42205	miRDeep
Cluster_23860	scaffold00110:7822-7957	136	672	536	-	248	0.071	21	N15	NP4	NA	-	95 +/- 2%	aaacgaccggucguucccggc	ccaggaacgaacggucgguuuc	ccaggaacgaacggucgguuucgcguuuuguuagcgaaacgaccggucguucccggc	scaffold00110:7900-7957	miRDeep
