# Supplementary material for: The genome, transcriptome, and proteome of the nematode Steinernema carpocapsae: evolutionary signatures of a pathogenic lifestyle
Source: Sci Rep. 2016 Nov 23;6:37536. doi: 10.1038/srep37536 (PMC5120318; doi:10.1038/srep37536)
Supplement: Supplementary Table S7 [file srep37536-s8.xls]

## Sheet: Supplementary Table S7
The genome, transcriptome, and proteome of the nematode Steinernema carpocapsae: evolutionary signatures of a pathogenic lifestyle
Rougon-Cardoso A., Flores-Ponce, M., Ramos-Aboites, H.E., Martinez-Guerrero, C.E., Hao, Y-J., Cunha, L., Rodríguez-Martinez J.A., Ovando-Vázquez, C., Bermúdez-Barrientos, J.R., Abreu-Goodger, C., Chavarria-Hernández, N., Simões, N., Montiel, R.
Supplementary Table S7. Differential expression analysis of S. carpocapsae miRNAs induced by haemolymph. Analysis of 302 expressed mature miRNAs for differential expression using edgeR.
For each mature miRNA, the table includes the name, location in the genome, full edgeR output, original counts, and annotation.
Name	logFC	logCPM	LR	PValue	FDR	Locus	C2_1	C2_2	C2_4	H2_1	H2_2	H2_4	ShortStack	miRDeep2.score	miRNA_sequence	miRDeep2.miRBase	Overlapping.annotation
Cluster_19164_3p	1.89	4.67	70	5.96e-17	1.8e-14	scaffold00050:244462-244521	29	30	24	158	104	76	Y	925	CGGAUCUUUCUAGCUAGCUCGAG	-	miRNA:str-miR-84
Cluster_19164_5p	1.12	6.37	30.8	2.8e-08	4.22e-06	scaffold00050:244462-244521	168	164	85	432	275	265	Y	925	UGAGGUAGUUUCAAAGAUUGGAG	-	miRNA:str-miR-84
Cluster_20239_3p	1.91	2.41	25.6	4.11e-07	4.14e-05	scaffold00056:51406-51468	6	6	3	24	24	14	N15	6736.4	GCUAUGCAGUGUAGGGCCACG	bta-miR-31	miRNA:prd-miR-72-5p;miRNA:rno-miR-31b
Cluster_461_5p	0.893	4.9	12	0.000537	0.0405	scaffold00001:1889555-1889617	65	45	51	183	86	65	Y	343.2	UGAGGUAGUAGGUUGUAUGGUU	ola-let-7c	miRNA:cbn-let-7
Cluster_21397_3p	0.699	4.21	10.4	0.00128	0.0771	scaffold00064:40200-40305	47	29	32	82	61	47	N13	2.5	AAACCGACCGAUCGUUCCGCGAU	-
Cluster_21472_5p	0.416	12.6	9.11	0.00255	0.128	scaffold00064:295949-296076	14465	14816	12178	29529	16557	14774	Y	52356	UAUGGCACUAGAUGAAUUCACGG	-	miRNA:asu-miR-228-5p
Cluster_13095_5p	0.754	3.44	8.04	0.00457	0.197	scaffold00023:732930-732994	25	13	22	41	34	34	N11	89.6	AUUGGCGACCUAUCGAUUGUGAU	-
Cluster_8790_5p	-0.716	3.46	7.55	0.00599	0.226	scaffold00010:1596366-1596427	29	43	31	31	22	15	Y	529.6	CGUUUGUGUUUUCUUCGGUGAUG	-
Cluster_578_3p	-0.264	18.3	5.95	0.0147	0.461	scaffold00001:2385952-2386184	1069271	949345	790508	917203	912050	670338	Y	2.74248e+06	UGAGAUCAUUGUGAAAGCUAGU	-	miRNA:cbn-miR-81
Cluster_460_5p	0.374	15	5.73	0.0167	0.461	scaffold00001:1889254-1889375	88547	84474	50994	145492	92647	77048	Y	281562	AACCCGUAGAUCCGAACUUGUGU	ola-miR-100	miRNA:mir-10;miRNA:mir-10;miRNA:prd-miR-100-5p
Cluster_1853_3p	0.61	3.5	5.72	0.0168	0.461	scaffold00001:7168714-7168780	31	18	18	43	33	34	N13	985502	ACAAGCUCGCUUACUGGGUGCU	-
Cluster_1811_5p	0.296	11.9	5.09	0.024	0.604	scaffold00001:7045015-7045082	9980	10601	7081	16394	11055	9376	N11	130720	UCCCUGAGACCUCAUUUGUGAGA	-	miRNA:ppc-lin-4
Cluster_67_5p	-0.535	4.41	4.78	0.0288	0.669	scaffold00001:418128-418225	81	67	48	41	60	42	Y	NA	UGAGGUGACCAUGCCUGGACGGA	NA
Cluster_10711_5p	0.356	6.45	4.52	0.0335	0.724	scaffold00015:1307671-1307758	225	223	162	402	259	194	N11	751.6	UCUGGCACCAUACCACAUAAAGA	-
Cluster_3224_5p	-0.231	10.3	4.19	0.0406	0.748	scaffold00002:2590512-2590599	3985	3825	3107	3883	3651	2504	N11	23159	ACCUGUAGCAUCGUGUUUAUC	-
Cluster_3956_5p	0.597	4.45	4.18	0.0409	0.748	scaffold00003:699745-699858	64	33	37	123	64	39	Y	NA	UGCGCGACGGGCCGAAGAACUC	NA
Cluster_9139_3p	-0.247	8.69	4	0.0454	0.748	scaffold00011:992182-992242	1369	1137	1074	1219	1148	868	N11	3778.7	AACGUGUUGACAAUCGGUCGA	-
Cluster_997_3p	0.88	1.99	3.92	0.0476	0.748	scaffold00001:4015207-4015267	7	4	7	11	16	9	N6	2.9	UUGUGGACGGGAAUGGACCCGA	-
Cluster_997_5p	0.88	1.99	3.92	0.0476	0.748	scaffold00001:4015207-4015267	7	4	7	11	16	9	N6	2.9	GGGUCCAUUCCCGUCCACAACG	-
Cluster_21472_3p	0.557	3.11	3.69	0.0548	0.748	scaffold00064:295949-296076	21	16	14	41	26	15	Y	52356	GAGAGUUCGCUGGUGGCAUGGA	-	miRNA:asu-miR-228-5p
Cluster_18223_3p	0.767	2.71	3.67	0.0554	0.748	scaffold00044:252219-252275	8	7	19	28	13	22	Y	NA	GUAAGAACUGUCUUUGUCAGCC	NA
Cluster_18238_3p	0.334	6	3.64	0.0565	0.748	scaffold00044:269495-269558	186	160	106	245	216	152	Y	1688.1	AAAUCCAUUAGUCAGGGUCGCU	-
Cluster_65_3p	-0.609	2.65	3.56	0.0591	0.748	scaffold00001:417259-417317	17	20	17	11	15	12	Y	219.4	ACUCCAGUUUUAGUGUCGAAAA	-
Cluster_15006_5p	0.473	3.6	3.25	0.0714	0.748	scaffold00029:265230-265326	27	21	28	60	33	23	Y	NA	CGCGAACGACCGGCCGGUUUCG	NA
Cluster_2320_5p	-0.214	11	3.24	0.072	0.748	scaffold00002:615508-615573	6465	6127	4540	5923	5673	4200	Y	NA	UUCGUUGUUUCAGAAACCUGAGC	NA
Cluster_10815_5p	0.481	3.53	3.23	0.0722	0.748	scaffold00016:240294-240421	20	35	17	49	31	29	N6	2.5	CGCCGGGAACGACCGGUCGGUUUCG	-
Cluster_19572_3p	-0.459	3.28	3.17	0.0752	0.748	scaffold00052:96050-96166	31	26	27	26	25	15	N11	120.2	UCAAACUAUUGGACUCUUCCGC	-
Cluster_7170_3p	-0.459	3.28	3.16	0.0756	0.748	scaffold00007:1434969-1435027	31	26	27	26	25	15	N15	77.2	UCAAACUAUUGGACUCUUCCGC	-
Cluster_22609_5p	0.305	7.49	3.14	0.0766	0.748	scaffold00077:126871-126934	400	432	439	864	497	386	Y	1581.7	AUUCGAACCCGUGACCUCUUGC	-
Cluster_5189_3p	0.216	9.33	3.12	0.0773	0.748	scaffold00005:2812-2880	1712	1487	1540	2514	1823	1620	Y	5440.8	UCACCGGGCGAACACUGUCGAG	-
Cluster_9152_3p	-0.228	7.7	2.97	0.0849	0.748	scaffold00011:997327-997473	618	595	577	613	618	419	Y	NA	UGUUAUCAGCGUCUUGGGAUAGA	NA
Cluster_2025_5p	-0.265	6.65	2.95	0.086	0.748	scaffold00001:8026892-8026952	302	286	284	267	278	229	Y	1999.8	ACGUAUUCUCUGGUAAUAACA	bma-miR-234	miRNA:prd-miR-234-3p
Cluster_435_5p	-0.164	12.1	2.94	0.0866	0.748	scaffold00001:1786794-1786853	13706	12822	11633	14563	12606	9584	Y	38072	CCGAAUCGUCGUAUCGAAUGUCU	-
Cluster_16349_5p	-0.163	14.3	2.9	0.0885	0.748	scaffold00035:514066-514133	59348	56028	52537	63110	55844	42807	Y	171453	UGAUAUGUCUGGUAUUCUUGGGU	hco-miR-50	miRNA:mir-50;miRNA:prd-miR-50-5p
Cluster_578_5p	0.357	5.1	2.85	0.0914	0.748	scaffold00001:2385952-2386184	77	85	73	169	94	70	Y	2.74248e+06	CGGUUUUCACGUUGAUCUGCAGA	-	miRNA:cbn-miR-81
Cluster_2098_3p	0.303	5.39	2.83	0.0922	0.748	scaffold00001:8505326-8505348	115	104	76	167	138	90	N11	362.6	UACCCGUAGUCCUUCAAUCUC	-
Cluster_5191_5p	0.221	9.29	2.66	0.103	0.748	scaffold00005:3207-3274	1422	1632	1548	2283	1788	1699	Y	783754	AUGAGUCUACUGUGUAUCUACAUG	-
Cluster_12231_3p	-0.377	4.38	2.66	0.103	0.748	scaffold00020:424780-425016	78	53	52	55	64	33	Y	175.2	UGACUAGAUCAAUUGCUCUUCU	-
Cluster_14603_3p	-0.212	9.28	2.66	0.103	0.748	scaffold00027:521523-521675	1768	1989	1588	1803	1856	1299	Y	41521.7	AUAGAGCUGAAUGGCCAAAGGAA	aca-miR-9-5p	miRNA:hco-miR-9;miRNA:rno-miR-9b-3p
Cluster_589_3p	-0.312	7.5	2.61	0.106	0.748	scaffold00001:2451798-2451986	573	600	436	380	522	446	N13	108044	AACGGCUAUCACCACUGCCAUCC	cbr-miR-34	miRNA:asu-miR-34-3p;miRNA:mir-449;miRNA:prd-miR-34-5p
Cluster_18231_5p	-0.495	2.91	2.59	0.107	0.748	scaffold00044:262733-262792	28	16	20	24	11	14	N11	68.2	AACUCGUGGUUUUGGGAUUUAG	-
Cluster_3956_3p	0.489	3.15	2.56	0.109	0.748	scaffold00003:699745-699858	24	10	20	28	36	18	Y	NA	AUUCUCCGGCCCGUCGCCCAUA	NA
Cluster_18238_5p	0.299	6.27	2.55	0.11	0.748	scaffold00044:269495-269558	164	240	144	258	267	197	Y	1688.1	UGACACUGAGUUAAUUGGAUUUUC	-
Cluster_10710_3p	-0.163	11.9	2.51	0.113	0.748	scaffold00015:1305917-1305995	10950	10679	9692	11131	10871	8047	Y	31989.2	UUUGUGGUCAUAUGUAUCGGUCU	-
Cluster_20516_3p	0.328	4.38	2.49	0.114	0.748	scaffold00058:244598-244833	48	54	40	73	67	52	Y	302416	AGCGCAGCUUCAAGGUUCGACC	-
Cluster_1891_5p	0.554	2.47	2.46	0.117	0.748	scaffold00001:7309643-7309704	10	11	10	16	15	18	Y	91	AUCCUGAGUGUUCAUUAAUGUGA	-
Cluster_17365_3p	0.592	2.61	2.44	0.118	0.748	scaffold00040:72122-72182	13	13	8	31	10	15	N11	80.6	UAAAGCUCCCGGAAUAGUUCAG	-
Cluster_9160_3p	0.498	2.89	2.43	0.119	0.748	scaffold00011:1003625-1003683	12	11	21	29	26	13	Y	75.8	ACUGGAUCUAAUAUUAACCCCGA	-
Cluster_16032_5p	0.211	7.95	2.34	0.126	0.775	scaffold00034:127957-128085	694	613	527	1025	779	519	N13	4185	GCUGGUUGCCGUGUAUAAUAUC	-
Cluster_18232_3p	-0.248	8.89	2.29	0.13	0.784	scaffold00044:264516-264580	1282	1239	1563	1554	1051	1116	Y	17020.5	UGAGGUUCGGAGGUUAGGACAA	-
Cluster_11770_3p	0.311	4.99	2.23	0.135	0.792	scaffold00018:850828-850924	76	63	81	144	92	65	Y	866.3	UGAGGUCAGCAGGACAGGGGCGU	-
Cluster_14675_5p	-0.202	8.26	2.22	0.136	0.792	scaffold00027:939644-939703	817	964	832	933	801	705	Y	1.4	GAGGUAGAUUUUGUUGACACUUUG	-
Cluster_2095_5p	-0.266	4.88	2.12	0.145	0.799	scaffold00001:8504751-8504773	82	85	84	91	76	59	N15	2	UAAGGCCUCUGAGGGAAAAAGA	-
Cluster_2045_5p	-0.417	2.99	2.09	0.149	0.799	scaffold00001:8302744-8302838	22	22	22	15	19	19	Y	NA	UUUGCGUCGAAGGCGCCUGGAA	NA
Cluster_18232_5p	0.265	10.6	2.03	0.154	0.799	scaffold00044:264516-264580	3044	3564	4510	5560	4045	4721	Y	17020.5	ACCCGAACAUCCGAACCGUCAAC	-
Cluster_23293_3p	0.464	2.61	2.01	0.156	0.799	scaffold00093:12516-12557	13	9	14	25	17	12	N13	2.3	AAACCGAGCGGUCGUUCGCGACG	-
Cluster_1790_3p	0.283	5.54	2.01	0.156	0.799	scaffold00001:6939843-6939894	122	102	107	131	150	143	N11	385.4	UGGCGAGACUUUGCCUGCCCU	-
Cluster_7360_3p	0.23	6.84	1.99	0.158	0.799	scaffold00008:104365-104392	308	263	268	514	334	237	N15	2191.1	AACCGACCGGUCGUUCGCUGCG	-
Cluster_8036_5p	0.474	2.54	1.99	0.158	0.799	scaffold00009:1208570-1208631	16	8	10	19	16	16	Y	71.8	UAAGCUGUUCAGUUGCUCUAGC	-
Cluster_501_5p	-0.171	9.15	1.99	0.159	0.799	scaffold00001:2000276-2000335	1816	1604	1400	1887	1646	1111	Y	8065.6	ACUUGUUAGUUCUGUGAAACA	-
Cluster_18222_5p	0.418	4.19	1.96	0.161	0.799	scaffold00044:251741-251798	43	27	50	64	41	65	Y	351	GUAAGAAUUACUUUCCUGAACC	-
Cluster_7957_3p	-0.312	3.88	1.9	0.168	0.811	scaffold00009:660564-660625	53	42	30	41	35	32	N15	1.8	UUAGGCUUAUGACGAAUACAACU	-
Cluster_18230_3p	-0.292	4.4	1.89	0.169	0.811	scaffold00044:262094-262153	70	65	46	58	52	48	Y	191	CAAGUAUCUCUGGAAUCUCAGA	-
Cluster_6688_3p	-0.177	9.71	1.81	0.179	0.826	scaffold00006:2066716-2066802	2524	2640	1950	2374	2388	1922	N11	7013.7	UAUCACAGCCAGCUUUGAUGUGC	bma-miR-2a	miRNA:cbn-miR-2;miRNA:mir-2
Cluster_14603_5p	-0.132	12.1	1.76	0.184	0.826	scaffold00027:521523-521675	12657	12330	11053	13427	11968	9852	Y	41521.7	UCUUUGGUUAUCUAGCUGUAUGA	aca-miR-9-5p	miRNA:hco-miR-9;miRNA:rno-miR-9b-3p
Cluster_11782_3p	0.535	2.2	1.76	0.185	0.826	scaffold00018:875580-875642	6	9	10	11	14	14	Y	473.8	UACAGCAUACUACAGCAGCCGA	-
Cluster_12031_3p	0.2	7.13	1.72	0.19	0.826	scaffold00019:778502-778529	377	326	330	601	421	285	N14	2200.3	AACCGACCGGUCGUUCGCUGCG	-
Cluster_13107_3p	-0.358	3.07	1.71	0.19	0.826	scaffold00023:799110-799226	25	21	23	22	19	17	N6	2.8	CGAAACCGAACGGUCGUUCCGC	-
Cluster_8790_3p	0.228	5.73	1.71	0.191	0.826	scaffold00010:1596366-1596427	131	151	103	185	153	144	Y	529.6	UCACCGGGAGAACAUUUACGGA	-
Cluster_2661_5p	0.197	7.2	1.7	0.192	0.826	scaffold00002:1434084-1434238	393	343	352	626	450	298	N6	1413.9	CAGCGAACGACCGGUCGGUUUC	-
Cluster_7571_5p	-0.222	5.49	1.66	0.198	0.826	scaffold00008:819596-819921	137	142	103	129	125	97	N5	2208	GAUCAGACCUUUUUUUUGGGACA	-
Cluster_6689_3p	-0.193	7.41	1.65	0.2	0.826	scaffold00006:2066876-2066967	428	547	469	510	464	385	N15	2.2	ACUAUUCUGUUUUUCACC	bma-miR-71	miRNA:cel-miR-71-3p;miRNA:mir-71;miRNA:mir-71;miRNA:prd-miR-71-5p
Cluster_11592_3p	-0.267	4.06	1.64	0.2	0.826	scaffold00018:243988-244092	49	49	42	57	37	32	Y	NA	AGGUUGAGAUGCUUUGCUUUAUU	NA
Cluster_11774_3p	-0.514	2.17	1.61	0.204	0.826	scaffold00018:872435-872494	15	10	11	7	14	6	N12	43.8	UCAAUACGUAAAGGAAAGCUAU	-
Cluster_18205_3p	-0.141	9.58	1.59	0.207	0.826	scaffold00044:229941-230036	2242	2098	2056	2504	2155	1620	Y	6570.7	UGAAACUACUGUCGGUCAAGAGA	-
Cluster_18126_5p	0.417	2.69	1.59	0.208	0.826	scaffold00043:479685-479745	13	11	15	29	18	10	Y	NA	AACCGACCGGUCGUUCGCGAGA	NA
Cluster_18222_3p	0.249	4.65	1.55	0.213	0.834	scaffold00044:251741-251798	72	57	50	82	83	63	Y	351	UUCACUGGGUAAUUCUUGCAG	-
Cluster_12165_3p	0.164	8.97	1.5	0.221	0.856	scaffold00020:197768-197917	1384	1202	1203	2137	1379	1135	Y	4938.1	AAACCGUCCGGUCGUUCGCGACG	-
Cluster_2661_3p	0.178	7.46	1.44	0.23	0.865	scaffold00002:1434084-1434238	465	408	440	743	531	363	N6	1413.9	AACCGACCGGUCGUUCGCUGCG	-
Cluster_22338_5p	-0.529	1.83	1.43	0.232	0.865	scaffold00074:126751-126910	10	10	7	5	9	6	Y	NA	AGCUAGACCAGACAUCUCUGGA	NA
Cluster_4360_3p	0.313	4.2	1.43	0.232	0.865	scaffold00003:1790638-1790695	58	28	40	73	43	52	N12	159.6	CCCGAUGGGACCGAGGUCGAAG	-
Cluster_18208_5p	0.523	2.66	1.4	0.237	0.871	scaffold00044:245628-245686	15	7	15	22	8	26	Y	NA	GCAAGUGAGCUGUGAAUCUUACC	NA
Cluster_18228_3p	-0.2	5.1	1.28	0.257	0.882	scaffold00044:259708-259768	111	95	82	112	92	67	N15	288.4	UGAGGUAGACUUUGUUAUGUC	-
Cluster_782_3p	0.216	6.72	1.27	0.259	0.882	scaffold00001:3176673-3176735	232	255	283	298	330	317	Y	1003.2	AAGCACCAUGUGAAGCUGCUAU	asu-miR-49-3p	miRNA:asu-miR-49-3p
Cluster_23860_3p	0.206	5.26	1.27	0.26	0.882	scaffold00110:7822-7957	92	92	95	129	109	107	N15	343.9	AAACGACCGGUCGUUCCCGGC	-
Cluster_9139_5p	0.211	5.23	1.21	0.271	0.882	scaffold00011:992182-992242	86	99	87	139	133	72	N11	3778.7	AACCUGUUGCCUUCACGGUGA	-
Cluster_6677_3p	0.147	8.36	1.21	0.271	0.882	scaffold00006:2053206-2053264	916	900	680	1292	1005	710	N11	2828.9	UCACCGGGUAGAAAAUGUCAGA	-
Cluster_11945_5p	0.353	2.65	1.2	0.274	0.882	scaffold00019:337958-338115	15	16	8	24	18	12	N14	115.9	UUUCCGAUUUCAGCUGUUAAUC	-
Cluster_346_5p	0.14	10.7	1.18	0.277	0.882	scaffold00001:1465055-1465079	5021	4338	3313	6170	4474	4273	N15	1.7	UUGUGACCGUUGUAACGGACAUU	-	miRNA:prd-miR-360-5p
Cluster_9938_3p	0.156	7.76	1.17	0.279	0.882	scaffold00013:1141573-1141633	617	452	559	799	682	490	Y	1902	UGUUGACCUUUGCUGUGCCGAG	-
Cluster_9154_5p	-0.406	2.07	1.17	0.28	0.882	scaffold00011:998676-998839	12	11	9	9	10	7	N14	43.2	UCGCGACCAUUCGAUCUUAUUU	-
Cluster_16023_5p	0.382	2.3	1.12	0.29	0.882	scaffold00034:89555-89619	13	9	7	20	11	10	Y	178603	CGCUCCUACUCGUUGUUGAGUU	-
Cluster_11781_3p	-0.325	2.81	1.12	0.291	0.882	scaffold00018:875296-875317	17	23	16	14	19	15	N15	2.5	UUAAGUGAACAAUAUUAACU	-
Cluster_11775_3p	0.483	2.07	1.1	0.294	0.882	scaffold00018:872947-873011	7	7	9	10	19	6	N15	31.5	UACAUAAGUCCAGAACAACCAU	-
Cluster_11995_3p	0.156	8.21	1.1	0.295	0.882	scaffold00019:636766-636834	758	657	804	1201	789	712	Y	2512.5	AAACCUCGGUCGUUCGCGACG	-
Cluster_9150_3p	-0.211	4.46	1.07	0.3	0.882	scaffold00011:996698-996755	64	69	50	70	60	41	Y	214.4	UAGUACGUUUUUAAGGGUGAUC	-
Cluster_20534_3p	-0.159	6.65	1.07	0.301	0.882	scaffold00058:284124-284194	288	290	261	277	304	223	N15	881	UUUGUUCGAGAGUUUUUCCG	-
Cluster_8334_3p	0.114	10.6	1.06	0.302	0.882	scaffold00010:386718-386789	4070	3843	3939	5559	4983	3413	Y	13087.9	CUGCGACCCGCAACUUGUUGA	-
Cluster_18229_3p	0.452	2	1.06	0.303	0.882	scaffold00044:260898-260960	8	6	8	18	8	7	Y	1418.6	AAAGUCGGCCCGUACGUGUACG	-
Cluster_15006_3p	0.159	6.3	1.06	0.304	0.882	scaffold00029:265230-265326	197	189	201	313	229	174	Y	NA	AAACCGACCGGUCGUUCGCCGC	NA
Cluster_17366_5p	-0.249	4	1.04	0.307	0.882	scaffold00040:72248-72307	50	34	49	37	50	33	N15	143	UAGACAAGUUGCAUUUCCUACCU	-
Cluster_12232_3p	0.127	9.43	1.03	0.309	0.882	scaffold00020:425085-425471	1846	1712	1714	2777	1865	1632	N5	5867	UGACUAGAUAACUUGUUCGCCU	-
Cluster_20516_5p	-0.1	15.1	1	0.317	0.882	scaffold00058:244598-244833	110014	97380	89914	112505	104175	80712	Y	302416	ACGAAUCGUGAAUUUGCGGUCU	-
Cluster_9145_5p	0.181	5.87	0.982	0.322	0.882	scaffold00011:994193-994255	152	154	127	220	138	167	Y	937.3	UACCUAGACGGCGCCCAUUUAGA	-
Cluster_9739_5p	-0.415	2.03	0.977	0.323	0.882	scaffold00013:655873-655897	9	10	12	7	12	6	N6	28.4	CGCGAAUGACCGGUCGGUUUCG	-
Cluster_2096_3p	-0.174	6.73	0.964	0.326	0.882	scaffold00001:8504885-8504907	359	300	239	392	315	168	N11	1.2	UUGUCGACUGUUUUACCACA	-
Cluster_7777_3p	0.388	2.26	0.957	0.328	0.882	scaffold00008:1398946-1399033	12	9	7	22	9	9	Y	90.2	GAAAUCCGCGUGUACUGAAGC	-
Cluster_924_5p	0.258	3.21	0.942	0.332	0.882	scaffold00001:3712981-3713077	21	19	22	30	25	25	Y	652.7	CAGUGUUGGUACGACAUGGUAUG	-
Cluster_3587_3p	-0.117	9.47	0.912	0.34	0.882	scaffold00002:3255881-3255944	2237	2044	1628	2468	2011	1431	Y	6445.2	UGUCAUGGAAUUGCUCUCUUAA	asu-miR-46-5p	miRNA:prd-miR-46-3p;miRNA:prd-miR-46-5p
Cluster_20671_5p	-0.122	7.91	0.894	0.344	0.882	scaffold00059:113951-114058	706	719	581	761	724	503	N15	1.9	GUAUGUCUAACACGGCCAAA	-
Cluster_8040_3p	-0.352	2.09	0.889	0.346	0.882	scaffold00009:1211472-1211529	12	9	11	12	10	5	Y	44.7	UUCAGAAUAUGUCUCGGAAGA	-
Cluster_6631_5p	0.293	2.66	0.886	0.347	0.882	scaffold00006:1979372-1979515	13	16	11	20	19	14	N6	592.1	UCGCGAACGACCGGUCGGUUUC	-
Cluster_18210_3p	-0.17	4.87	0.885	0.347	0.882	scaffold00044:246600-246656	90	76	76	93	76	63	N12	314.9	UAACGUUUCCUGCUCUUACUCU	-
Cluster_12808_3p	0.474	1.72	0.86	0.354	0.882	scaffold00022:127297-127318	9	2	6	12	11	3	N15	1.8	AAAAGGUCGUGAAACGUUUCC	-
Cluster_6734_5p	-0.181	6.19	0.86	0.354	0.882	scaffold00006:2135707-2135941	220	225	172	179	185	204	Y	7635.7	CUUUGGUUAUUUAGCUGUAUGA	bma-miR-9-3p	miRNA:bmo-miR-9b-5p;miRNA:hco-miR-9;miRNA:prd-miR-9b-3p;miRNA:rno-miR-9b-3p
Cluster_6677_5p	-0.362	2.05	0.859	0.354	0.882	scaffold00006:2053206-2053264	13	10	8	12	9	5	N11	2828.9	CGACGUUCUCCUCCACGGUAAAC	-
Cluster_10712_5p	0.144	6.22	0.855	0.355	0.882	scaffold00015:1308605-1308711	193	172	196	286	214	174	Y	1450.1	CCUGACACAGUGGCACAUAAAGA	-
Cluster_10713_3p	-0.139	6.19	0.841	0.359	0.882	scaffold00015:1308821-1308883	191	217	195	235	205	153	Y	1241.5	UUUGUGGUCGUAAGUGGCAGUAU	-
Cluster_22240_5p	-0.374	2.01	0.839	0.36	0.882	scaffold00073:68720-68785	12	10	8	12	9	4	N11	2071.1	UGUUGAGACUUGGGGUCAUCAUACA	-
Cluster_6174_3p	-0.124	7.87	0.816	0.366	0.882	scaffold00006:1150526-1150587	740	652	566	870	657	439	Y	2859.5	CACGCUUUUCUGAUUCGCAGAC	-
Cluster_9153_3p	-0.368	2.01	0.81	0.368	0.882	scaffold00011:998447-998471	9	9	12	8	10	7	N15	2.4	UUGAGACCAAAGGGCGAGCGAUU	-
Cluster_9157_5p	-0.309	2.56	0.803	0.37	0.882	scaffold00011:999484-999542	12	14	20	13	15	12	Y	45	ACUGCGACUUAUUAGUCUGUUGU	-
Cluster_1853_5p	-0.0931	11.9	0.802	0.37	0.882	scaffold00001:7168714-7168780	11010	10480	10473	13965	10723	8043	N13	985502	UACCCUGUAGUGUCGAGCUGUGUCU	-
Cluster_460_3p	0.208	4.27	0.797	0.372	0.882	scaffold00001:1889254-1889375	38	62	38	65	62	45	Y	281562	ACGAGCUCGGUCUCCGGGUAGA	ola-miR-100	miRNA:mir-10;miRNA:mir-10;miRNA:prd-miR-100-5p
Cluster_18226_5p	-0.341	2.17	0.777	0.378	0.882	scaffold00044:258805-258868	8	15	11	13	9	7	Y	345	UGACAUCCGGCUAGAGAUCCGUGCU	-
Cluster_8036_3p	-0.501	1.97	0.766	0.381	0.882	scaffold00009:1208570-1208631	17	8	6	2	9	11	Y	71.8	UAGAGAGCUGUACAGCUUAGA	-
Cluster_19219_5p	0.14	5.89	0.761	0.383	0.882	scaffold00050:437627-437691	152	141	153	231	175	130	N12	2.1	CGGCGAACGACCGGUCGGUUUC	-
Cluster_16618_5p	0.14	5.89	0.76	0.383	0.882	scaffold00037:9301-9425	152	141	153	231	175	130	N6	1035.7	CGGCGAACGACCGGUCGGUUUC	-
Cluster_11787_5p	-0.396	1.92	0.73	0.393	0.882	scaffold00018:876793-876851	13	7	8	13	4	6	N15	2.4	AUCCUGAGUCGCCAUAAAUUG	-
Cluster_9937_5p	-0.23	6.3	0.725	0.394	0.882	scaffold00013:1141455-1141514	256	309	115	256	259	116	Y	2657.9	GGAUCAGUCGAACGUCAAGAGA	-
Cluster_20239_5p	-0.1	9.62	0.712	0.399	0.882	scaffold00056:51406-51468	2384	2036	2095	2553	2385	1642	N15	6736.4	AGGCAAGAUGCUGGCAUAGCUG	bta-miR-31	miRNA:prd-miR-72-5p;miRNA:rno-miR-31b
Cluster_9195_5p	-0.285	3.05	0.706	0.401	0.882	scaffold00011:1095370-1095563	20	37	10	24	19	16	N15	16103.3	CGGCGAACGACCAGUCUGUUUC	-
Cluster_21537_5p	-0.112	7.72	0.692	0.405	0.882	scaffold00064:373322-373386	641	550	559	765	601	406	Y	7559.2	UCUUAUCAGCUUUUCGUCCGGU	-
Cluster_10818_3p	0.218	3.33	0.678	0.41	0.882	scaffold00016:252380-252440	26	23	20	29	27	30	N15	2.3	AAUUAGGUCGUCGAGAGCUUUU	-
Cluster_11060_3p	-0.16	4.62	0.652	0.419	0.882	scaffold00016:1043751-1043822	65	64	72	77	69	49	N13	198.9	GAGCUGCCCGACGAAAAGCCGA	-
Cluster_9132_3p	-0.137	9.25	0.65	0.42	0.882	scaffold00011:973296-973362	1845	1704	1559	1413	1912	1535	Y	5737	UGGAAUGUAAAGAAGUAUGUC	ppc-miR-1	miRNA:prd-miR-1-3p
Cluster_2025_3p	-0.138	7.07	0.648	0.421	0.882	scaffold00001:8026892-8026952	402	390	328	334	383	351	Y	1999.8	UUAUUGCUUGAGAAUACAAAU	bma-miR-234	miRNA:prd-miR-234-3p
Cluster_18204_5p	-0.0996	8.22	0.638	0.424	0.882	scaffold00044:229668-229730	907	822	730	919	853	684	Y	2517.9	UGUUGACCUGUCAUCGGUUCUCU	-
Cluster_18981_5p	0.24	2.84	0.619	0.432	0.882	scaffold00048:536097-536153	15	12	20	24	17	19	N15	2.5	AACGGAGAUAGGACAUUUCAGC	-
Cluster_591_5p	0.206	3.23	0.618	0.432	0.882	scaffold00001:2454035-2454096	20	21	23	33	28	19	N15	724.2	CAUAUCAGAGGUGACAUUAGCA	prd-miR-277-3p	miRNA:prd-miR-277-3p
Cluster_18227_3p	0.109	7.88	0.613	0.434	0.882	scaffold00044:259522-259545	571	583	648	885	680	553	N11	2.1	UAAGAAUCUUGCCCUUGCCAUC	-
Cluster_3587_5p	0.183	5.24	0.61	0.435	0.882	scaffold00002:3255881-3255944	108	117	54	155	94	92	Y	6445.2	AAGAGAGCCAUCUGUUGACAGU	asu-miR-46-5p	miRNA:prd-miR-46-3p;miRNA:prd-miR-46-5p
Cluster_10714_5p	0.121	5.97	0.598	0.439	0.882	scaffold00015:1309765-1309825	177	148	151	204	195	156	Y	NA	TUUGUGGUUGCAGUGUCAGUGU	NA
Cluster_11587_3p	-0.104	10.9	0.587	0.443	0.882	scaffold00018:203788-203843	5241	5204	5102	5319	4970	4983	N15	15698.6	UCUGUGUAGGUAUCUAUAACCUC	-
Cluster_7571_3p	-0.0952	7.82	0.554	0.457	0.882	scaffold00008:819596-819921	673	647	539	798	634	459	N5	2208	UUCCAAGAAAAGGUCUGACCAG	-
Cluster_9144_5p	-0.156	4.16	0.553	0.457	0.882	scaffold00011:993967-994026	59	45	41	63	45	33	N11	431.5	UGCAUACCCUUAGCACCAAAUCU	-
Cluster_18233_3p	-0.164	4.44	0.544	0.461	0.882	scaffold00044:264888-264947	76	53	49	82	53	38	Y	265.8	UUUGUUGUCAACCUUGCGGAAU	-
Cluster_18225_5p	-0.113	5.84	0.543	0.461	0.882	scaffold00044:258242-258302	172	149	150	186	159	125	Y	489.2	UCAUAGACUUACUGAGCUUGCU	-
Cluster_18220_5p	-0.158	5.06	0.54	0.462	0.882	scaffold00044:251322-251381	103	103	71	103	69	91	Y	NA	UGACUGGUGUAAUUCUUAACA	NA
Cluster_22772_3p	0.094	9.02	0.533	0.465	0.882	scaffold00081:64607-64668	1402	1362	1250	1745	1426	1395	N15	1.8	UAAUACUGUCAGGUAAAGACGAU	-	miRNA:prd-miR-236-3p
Cluster_9138_3p	0.0982	7.55	0.532	0.466	0.882	scaffold00011:991979-992039	524	462	460	743	527	418	N15	1598.8	UCGCAGGGGAGAAUUUUGGUCA	-
Cluster_501_3p	-0.134	8.37	0.528	0.467	0.882	scaffold00001:2000276-2000335	953	1028	782	754	985	880	Y	8065.6	UAUCACAGUGCUAAUAAGCCA	-
Cluster_20102_3p	0.0794	17.2	0.506	0.477	0.882	scaffold00055:75865-75937	395035	392465	406552	505720	449535	396104	N12	1.31554e+06	UGUUAUGAGAUCCUGUUACAG	-
Cluster_10712_3p	-0.101	6.62	0.506	0.477	0.882	scaffold00015:1308605-1308711	292	266	250	321	261	228	Y	1450.1	UUUGUGGUCAUAGUGUUUGUCU	-
Cluster_2094_3p	0.329	1.89	0.491	0.483	0.882	scaffold00001:8504473-8504494	7	10	4	16	9	4	N15	1.3	UUUCAACUGUUUUCACCUAACU	-
Cluster_6107_5p	0.224	2.66	0.488	0.485	0.882	scaffold00006:1059858-1060034	12	14	15	21	21	10	N6	2.5	CGGACGACCGGUCGGUUUCGCU	-
Cluster_6723_3p	0.261	2.15	0.479	0.489	0.882	scaffold00006:2115003-2115127	8	10	9	11	15	9	N6	2.8	AAACCGACUGGUCGUUCCGCGAU	-
Cluster_17011_3p	-0.168	3.87	0.477	0.49	0.882	scaffold00038:407165-407229	38	39	41	38	32	42	N11	270.4	UCACCGGGUAUAUAUUGGCAGA	-
Cluster_9150_5p	0.289	2.17	0.474	0.491	0.882	scaffold00011:996698-996755	11	12	4	18	12	6	Y	214.4	UAACCCUUAAAUACAGUACUAAA	-
Cluster_3983_5p	-0.219	2.71	0.468	0.494	0.882	scaffold00003:784502-784564	17	17	16	14	14	18	Y	164.4	UGUCACCUUUUGCUGGGAUACA	-
Cluster_2097_5p	0.283	1.92	0.468	0.494	0.882	scaffold00001:8505015-8505075	9	7	6	11	11	7	Y	35.5	UAAGGCAACCACUGAUUACAAGA	-
Cluster_10711_3p	-0.265	2.01	0.468	0.494	0.882	scaffold00015:1307671-1307758	11	9	9	10	9	7	N11	751.6	UUUGUGGUUGCAGUGCCAGUAU	-
Cluster_20102_5p	-0.121	5.53	0.451	0.502	0.882	scaffold00055:75865-75937	146	127	107	127	150	97	N12	1.31554e+06	GUAACUAGGAUUUCAUAAGAUU	-
Cluster_842_5p	-0.0815	11	0.449	0.503	0.882	scaffold00001:3383462-3383548	6445	5855	4799	6022	6473	4707	Y	17567.8	UUUGUACUUUGGCUAGGUUGCU	-
Cluster_7888_3p	0.287	2.34	0.447	0.504	0.882	scaffold00009:70925-71011	14	9	8	26	10	6	N13	2.4	UUUCGGAUAGUGGAUCGAGCGCC	-
Cluster_21259_3p	0.3	2.03	0.445	0.505	0.882	scaffold00062:302318-302342	11	5	8	10	16	6	N15	2.1	AAUCCCUCAGCGUUAGGUUCU	-
Cluster_19317_3p	0.173	4.82	0.438	0.508	0.882	scaffold00051:146562-146752	71	78	57	142	79	40	Y	227.7	AACCAACCGGUCGUUCGCUGCG	-
Cluster_9986_3p	0.131	6.12	0.437	0.509	0.882	scaffold00013:1246064-1246186	187	212	129	277	237	121	N11	1312	CGGUUCUGAACUUGGCCAACC	-
Cluster_10710_5p	-0.0966	6.58	0.434	0.51	0.882	scaffold00015:1305917-1305995	250	274	258	327	261	206	Y	31989.2	CCUGAUACACUGGCACACAAGGA	-
Cluster_16023_3p	-0.066	14.3	0.431	0.511	0.882	scaffold00034:89555-89619	62885	53281	52825	73410	58152	43839	Y	178603	CCCAACAACGAGUAGGGCUGGC	-
Cluster_4696_5p	-0.237	2.28	0.417	0.518	0.882	scaffold00004:53530-53592	12	14	10	17	7	9	Y	NA	AACCGACCGGUCGUUCGCGAAA	NA
Cluster_5005_5p	0.0988	9.53	0.414	0.52	0.882	scaffold00004:1184791-1184885	1811	2063	1829	3264	2120	1418	Y	97539.2	CCGCCUGGAACUUCGUCUCAACCU	emu-miR-87	miRNA:mir-87
Cluster_3984_3p	-0.0665	15.9	0.401	0.527	0.882	scaffold00003:784791-784886	179765	170729	158270	199434	197748	128675	Y	525183	UGACUAGAUCCAUACUCAGCU	prd-miR-61-3p	miRNA:prd-miR-61-3p
Cluster_6174_5p	-0.105	6.63	0.399	0.528	0.882	scaffold00006:1150526-1150587	347	260	214	359	280	190	Y	2859.5	UUGCGACUUAGGAUAGCGGGAU	-
Cluster_22609_3p	0.218	2.62	0.393	0.531	0.882	scaffold00077:126871-126934	18	13	9	15	23	12	Y	1581.7	CAGAUGUCACGGGUUCGAAUCU	-
Cluster_589_5p	-0.0672	13.6	0.392	0.531	0.882	scaffold00001:2451798-2451986	35623	32211	34297	38651	36425	29451	N13	108044	AGGCAGUGUGGUUAGCUGGUUGU	cbr-miR-34	miRNA:asu-miR-34-3p;miRNA:mir-449;miRNA:prd-miR-34-5p
Cluster_18884_5p	0.22	2.72	0.391	0.532	0.882	scaffold00048:326571-326594	8	14	21	26	17	12	N14	1.9	CCCGGACAGGUCUAAUUCAUGGC	-
Cluster_9159_3p	0.221	2.45	0.389	0.533	0.882	scaffold00011:1003504-1003563	10	13	12	13	19	12	N15	44.7	AAUUUCACUAGGAUGCGGCA	-
Cluster_9144_3p	0.128	5.08	0.388	0.533	0.882	scaffold00011:993967-994026	101	90	63	146	88	69	N11	431.5	AUUGGGUACGUAGGAUAUGCUGA	-
Cluster_6171_5p	0.0716	12	0.388	0.533	0.882	scaffold00006:1149579-1149639	11164	9902	10427	16360	11399	8609	Y	34917	UUUGCGACCUGGGAACGUGUGA	-
Cluster_11679_3p	-0.0928	6.7	0.387	0.534	0.882	scaffold00018:511095-511166	285	316	251	354	312	203	Y	1419.6	CAAGCUGGAAGUAUUGCAAGAGC	-
Cluster_9939_3p	0.0731	11.1	0.385	0.535	0.882	scaffold00013:1145298-1145361	6022	5095	5691	8490	6094	4767	Y	2.5	UGUGGUAACGUGUGCCGGGCUCGA	-
Cluster_66_3p	0.0731	11.1	0.382	0.537	0.882	scaffold00001:417944-418004	6022	5095	5691	8490	6094	4767	N11	18429.1	UGUGGUAACGUGUGCCGGGCUCGA	-
Cluster_65_5p	-0.125	4.38	0.38	0.538	0.882	scaffold00001:417259-417317	58	61	49	64	57	45	Y	219.4	UUUGACACUGGUACUCGUAGUGA	-
Cluster_21537_3p	-0.0756	9.41	0.375	0.54	0.882	scaffold00064:373322-373386	2178	1765	1645	2137	1895	1622	Y	7559.2	UGGACGGAAGUCUGAUAGGAGC	-
Cluster_18234_5p	-0.0749	9.07	0.368	0.544	0.883	scaffold00044:265228-265288	1426	1578	1394	1923	1509	1123	Y	4592.1	ACACUCGGCGAAAUCUCAACUGA	-
Cluster_19572_5p	0.193	2.67	0.364	0.547	0.883	scaffold00052:96050-96166	13	11	18	20	19	13	N11	120.2	UGAAGUGUCCAGUAGGUUCGAUU	-
Cluster_1891_3p	-0.204	2.72	0.345	0.557	0.895	scaffold00001:7309643-7309704	9	19	22	18	15	14	Y	91	ACAUGAUGGACUUUCAAGGAACC	-
Cluster_18233_5p	0.149	3.49	0.337	0.562	0.898	scaffold00044:264888-264947	31	32	17	35	29	31	Y	265.8	UCAGCAGGUUUAACAACAACUG	-
Cluster_13106_3p	-0.0811	11.6	0.328	0.567	0.901	scaffold00023:798043-798104	8321	8454	8079	7828	9239	7713	Y	25245	UUACCAUGAUAAUCGAUUUCU	-
Cluster_11413_3p	0.116	4.99	0.318	0.573	0.902	scaffold00017:1015185-1015251	90	95	54	107	106	66	Y	281.2	UCAAUAUGGCACACCCUUCGAU	-
Cluster_18210_5p	0.154	3.24	0.317	0.573	0.902	scaffold00044:246600-246656	28	19	19	33	20	26	N12	314.9	GGUAAGAGCUUUAAAUGUUACU	-
Cluster_3983_3p	-0.142	3.59	0.301	0.583	0.902	scaffold00003:784502-784564	30	33	32	25	38	29	Y	164.4	UAUCACAGUGGAAUGUGACGAU	-
Cluster_13719_5p	-0.125	3.98	0.292	0.589	0.902	scaffold00025:469842-469944	35	45	45	59	35	31	Y	573.6	UCGCGAACGAAUGGUCGGUUUCG	-
Cluster_20671_3p	-0.0731	11.7	0.289	0.591	0.902	scaffold00059:113951-114058	10905	9554	6941	9506	9994	7976	N15	1.9	UGGCAGUGUUACAUAUGCUG	-
Cluster_6734_3p	-0.0791	9.72	0.288	0.592	0.902	scaffold00006:2135707-2135941	2611	2316	2012	2238	2433	2213	Y	7635.7	AUAAAGCUAGGUUACCAAAGCU	bma-miR-9-3p	miRNA:bmo-miR-9b-5p;miRNA:hco-miR-9;miRNA:prd-miR-9b-3p;miRNA:rno-miR-9b-3p
Cluster_8647_3p	-0.225	1.9	0.288	0.592	0.902	scaffold00010:1265686-1265738	9	11	6	11	8	5	N12	2.7	UGCCCAUCGCUCGGUCGGAACU	-
Cluster_11785_3p	0.156	3.4	0.286	0.593	0.902	scaffold00018:876424-876447	28	27	20	25	27	36	N15	2.4	UAAGGCAGCUCCGAAAAAGUUGG	-
Cluster_20668_3p	0.0511	12.4	0.274	0.601	0.902	scaffold00059:75934-76000	14826	15046	13704	19868	16411	12653	N13	47566.2	UAAGGCACUAGUCAACGUCAAGA	-
Cluster_9141_5p	-0.0683	8.79	0.271	0.603	0.902	scaffold00011:992834-992858	1200	1334	1090	1357	1402	961	N13	1.7	ACGAGCUCAACACAAGUAUUGAU	-
Cluster_11770_5p	0.0862	6.12	0.271	0.603	0.902	scaffold00018:850828-850924	178	183	171	288	195	138	Y	866.3	ACCCCUGAUCUUCCUACCUAACG	-
Cluster_18223_5p	-0.138	3.31	0.27	0.603	0.902	scaffold00044:252219-252275	27	29	21	23	28	24	Y	NA	UCGACAAGACACUUCUUGCAG	NA
Cluster_8738_5p	0.232	1.9	0.264	0.607	0.904	scaffold00010:1502857-1502982	10	3	9	11	10	7	N6	2.9	GACGCCAAGUAACAGUCCAGCU	-
Cluster_1263_3p	0.0663	7.2	0.243	0.622	0.917	scaffold00001:5102995-5103058	404	375	364	560	414	328	Y	1273.3	UAUCAUGAUGCUUUGGAGACGAG	-
Cluster_3840_3p	-0.115	3.68	0.242	0.623	0.917	scaffold00003:259501-259627	40	35	26	47	30	24	Y	NA	CUUUUCCAGACAGGCGCUCCAG	NA
Cluster_591_3p	-0.0977	6.28	0.214	0.643	0.931	scaffold00001:2454035-2454096	243	210	185	167	238	214	N15	724.2	UAAAUGCACCUAUCUGGUAUGCA	prd-miR-277-3p	miRNA:prd-miR-277-3p
Cluster_18234_3p	0.251	2.26	0.213	0.645	0.931	scaffold00044:265228-265288	5	5	19	15	19	5	Y	4592.1	ACUUGGGGUUGCGCUGCAGUGCAA	-
Cluster_9155_5p	-0.0853	4.88	0.207	0.649	0.931	scaffold00011:999091-999170	87	72	78	94	91	57	N11	317.9	UAGCCUGUUACUUGUAAUUGACA	-
Cluster_8209_5p	0.0915	4.02	0.205	0.651	0.931	scaffold00010:15177-15239	43	42	35	54	47	37	N6	130.9	CUCGCAAAGCAACUUCAAAGAU	-
Cluster_607_5p	0.0674	8.31	0.204	0.652	0.931	scaffold00001:2549899-2549959	810	782	876	1007	1115	683	N15	1.8	CUAAGUAGUAGCGCCGCAGGUA	-	miRNA:prd-miR-252-5p
Cluster_5232_3p	0.0612	7.73	0.203	0.653	0.931	scaffold00005:200032-200094	553	599	499	699	591	550	Y	1763.4	UGAGAUUCUUACCUUCAUUUCG	-
Cluster_973_3p	-0.214	1.9	0.201	0.654	0.931	scaffold00001:3864556-3864611	15	7	4	11	6	7	Y	NA	UCGAACUAUGAAGAGGCCUUAUA	NA
Cluster_11592_5p	0.047	16	0.193	0.661	0.934	scaffold00018:243988-244092	172424	167438	167635	241170	199276	134024	Y	NA	UAUUGCACUCAUCCCGACCUGA	NA
Cluster_18217_3p	0.173	2.35	0.192	0.662	0.934	scaffold00044:249897-249919	8	17	8	16	10	14	N11	0.8	UUAUCACGUGUUUCGCUUACAG	-
Cluster_4294_5p	0.0425	14.6	0.173	0.678	0.943	scaffold00003:1549608-1549688	71461	61227	57874	90515	66834	55302	Y	205496	AUGGGGAAAGCCAAUGAUUGCU	-
Cluster_595_3p	-0.181	2.05	0.169	0.681	0.943	scaffold00001:2508127-2508184	6	13	10	15	8	5	Y	31.1	UUUGCGACCUACCCAGACCUAA	-
Cluster_9986_5p	0.0663	6.66	0.165	0.685	0.943	scaffold00013:1246064-1246186	271	295	220	420	280	203	N11	1312	UUGGGCAAGGUUUCUUAACCGAC	-
Cluster_10325_5p	0.116	3.12	0.164	0.685	0.943	scaffold00014:945249-945323	22	17	22	27	18	26	N6	2.3	CGCGAACGUCCGGUCGGUUUCG	-
Cluster_5191_3p	-0.0418	16.5	0.161	0.688	0.943	scaffold00005:3207-3274	259853	254059	236223	283733	282633	214402	Y	783754	UGAGAUCACACUAGACUUAUCU	-
Cluster_2099_5p	0.071	4.99	0.158	0.691	0.943	scaffold00001:8506340-8506365	85	80	77	111	93	71	N15	2.2	CGUAUGGCCCCAUUUACCAGAG	-
Cluster_16088_3p	-0.0631	6.95	0.157	0.692	0.943	scaffold00034:459579-459644	403	350	260	464	355	237	Y	1068.4	UCAAUUGGGGCCUGAACUCUGGU	-
Cluster_8209_3p	0.0798	4.03	0.155	0.694	0.943	scaffold00010:15177-15239	44	42	35	54	47	37	N6	130.9	CUUUGAAGUUGCUUUGCGAGAG	-
Cluster_7777_5p	-0.124	2.84	0.152	0.697	0.943	scaffold00008:1398946-1399033	23	17	14	30	14	10	Y	90.2	UACAGUACACGUGGAUCGUCCC	-
Cluster_11782_5p	0.0616	5.72	0.149	0.699	0.943	scaffold00018:875580-875642	143	135	128	170	170	117	Y	473.8	AGCUGCUUUUGUUUGCUGUAGC	-
Cluster_9161_3p	0.0981	3.33	0.143	0.705	0.943	scaffold00011:1003743-1003804	30	21	21	30	30	23	Y	102.4	UACUGUGCUCUUCUGUCAGGA	-
Cluster_8210_3p	0.0625	5.47	0.139	0.709	0.943	scaffold00010:15569-15629	117	120	104	141	131	110	N6	368.3	UCCGCAGUUUCGAUUGGAACA	-
Cluster_8210_5p	0.0625	5.47	0.139	0.709	0.943	scaffold00010:15569-15629	117	120	104	141	131	110	N6	368.3	UUCCAAUCGAAACUGCGGAUA	-
Cluster_6689_5p	-0.0377	10.8	0.136	0.712	0.943	scaffold00006:2066876-2066967	5404	4908	4575	6209	5450	4015	N15	2.2	UGAAAGACAUGGGUAGUGA	bma-miR-71	miRNA:cel-miR-71-3p;miRNA:mir-71;miRNA:mir-71;miRNA:prd-miR-71-5p
Cluster_9155_3p	-0.0973	3.21	0.125	0.724	0.953	scaffold00011:999091-999170	31	21	19	22	26	23	N11	317.9	UCAUUACAUGUUUCCGACUAUC	-
Cluster_3971_3p	-0.11	2.47	0.116	0.734	0.953	scaffold00003:754576-754653	13	13	14	16	13	11	Y	405.1	ACUUCUACGAGGCGAGAUUCGC	-
Cluster_8011_3p	0.0433	8.31	0.113	0.736	0.953	scaffold00009:993910-993969	919	830	748	990	962	790	N15	2.3	UAAGGCACGCGGUGAAUGCC	asu-miR-124-5p	miRNA:asu-miR-124-5p;miRNA:prd-miR-124-3p
Cluster_6676_3p	0.0621	5.15	0.112	0.738	0.953	scaffold00006:2053038-2053153	94	93	85	135	84	88	N13	307.7	UCACCGGGUGAUAAGGGUUGGAU	-
Cluster_11788_3p	0.0814	4.33	0.111	0.739	0.953	scaffold00018:877116-877140	73	44	35	69	63	41	N15	1.5	UAGAAUGAACCUGAAGAGGUCU	-
Cluster_3971_5p	0.0555	5.52	0.111	0.739	0.953	scaffold00003:754576-754653	126	111	117	156	126	114	Y	405.1	UAAUCUCAUCCGUGUGAAGUGU	-
Cluster_16349_3p	0.0853	3.25	0.102	0.749	0.953	scaffold00035:514066-514133	25	19	24	28	32	18	Y	171453	CAGCAUAUUAGACAUAUCCGA	hco-miR-50	miRNA:mir-50;miRNA:prd-miR-50-5p
Cluster_5005_3p	-0.0322	13.4	0.0965	0.756	0.953	scaffold00004:1184791-1184885	32469	28724	25259	38746	30972	22209	Y	97539.2	GUGAGCAAAGUUUCAGGUGUGC	emu-miR-87	miRNA:mir-87
Cluster_18202_3p	-0.0401	9.35	0.0949	0.758	0.953	scaffold00044:229218-229349	1635	1779	1839	2323	1898	1370	Y	7507.5	GGAUUCGACGUUGGUUAACAGA	-
Cluster_924_3p	0.0611	6.03	0.0932	0.76	0.953	scaffold00001:3712981-3713077	175	199	135	256	138	176	Y	652.7	UACCCGUAAUGCCAACAUUGCU	-
Cluster_13103_3p	-0.0627	4.19	0.0919	0.762	0.953	scaffold00023:755601-755661	56	50	38	56	48	44	Y	155.4	UUUUGUAUAUGGAAUUUGUGGA	-
Cluster_17365_5p	-0.138	2.22	0.0917	0.762	0.953	scaffold00040:72122-72182	7	10	16	11	7	14	N11	80.6	AAACUAUUCCCCGAGCUUGUAG	-
Cluster_9105_3p	0.0696	4.33	0.0849	0.771	0.953	scaffold00011:788112-788174	44	42	64	71	59	42	Y	0.4	UAUGGUGAUUCGGUUGAGAGU	-
Cluster_18224_5p	-0.11	2.07	0.0843	0.772	0.953	scaffold00044:257285-257341	9	11	9	11	12	6	Y	31.5	UAAAGCCGCCUAUCUGUUUAGCU	-
Cluster_9156_5p	0.0754	3.46	0.0839	0.772	0.953	scaffold00011:999362-999422	21	35	24	37	27	27	Y	104	AAUAUAUGAGAGCGCAUUAUUUGA	-
Cluster_4294_3p	0.0437	6.86	0.0822	0.774	0.953	scaffold00003:1549608-1549688	300	301	307	457	335	236	Y	205496	CCGUCGUUGGGUUUCGCCAGAA	-
Cluster_607_3p	-0.0767	3.88	0.0818	0.775	0.953	scaffold00001:2549899-2549959	28	41	45	42	52	24	N15	1.8	CCUGUUCACUUCUACUUAAAC	-	miRNA:prd-miR-252-5p
Cluster_15443_5p	0.0594	5.23	0.0799	0.777	0.953	scaffold00031:281296-281386	83	93	110	104	118	97	N15	2.2	UUGCGUAGGCUAUUUGUCAACG	-
Cluster_23768_3p	0.0913	2.68	0.076	0.783	0.953	scaffold00105:42183-42208	11	13	20	21	19	11	N11	50.9	AACCUACUGGUCGUUUGCGACG	-
Cluster_10715_3p	0.0987	2.43	0.0755	0.783	0.953	scaffold00015:1312042-1312065	14	13	9	21	15	6	N15	2.3	UUUGACAGCGUUUAAGGGACGGU	-
Cluster_11236_3p	-0.0556	4.27	0.0706	0.79	0.953	scaffold00017:279651-279727	51	47	53	58	59	40	N15	155.6	UUCCUCUGAAUGUCACCGAACCU	-
Cluster_18198_3p	0.106	2.44	0.0705	0.791	0.953	scaffold00044:201274-201296	14	6	16	14	19	9	N15	2.4	GAAGCUCUGCAUUUUCGGCAG	-
Cluster_18229_5p	0.0562	4.65	0.0686	0.793	0.953	scaffold00044:260898-260960	50	75	66	87	75	54	Y	1418.6	UACCCGUACGCUGGCCUGAUUUUAG	-
Cluster_11780_3p	-0.104	2.07	0.0674	0.795	0.953	scaffold00018:874906-874927	13	10	6	9	12	8	N13	1.9	UAUGGCACAGUAGCGAAACCGA	-
Cluster_9938_5p	-0.0923	3.09	0.0626	0.802	0.954	scaffold00013:1141573-1141633	31	24	10	14	33	17	Y	1902	UGACACUGCAAACGGUCAAGAGA	-
Cluster_11679_5p	0.0474	5.82	0.0612	0.805	0.954	scaffold00018:511095-511166	131	127	177	183	175	130	Y	1419.6	UUUGCGAUACUCCAGAUUGCA	-
Cluster_461_3p	-0.0603	3.46	0.0605	0.806	0.954	scaffold00001:1889555-1889617	31	28	25	33	33	21	Y	343.2	CCGUGCAGCUGUCUAGCUCGUC	ola-let-7c	miRNA:cbn-let-7
Cluster_9146_5p	0.136	2.01	0.0523	0.819	0.959	scaffold00011:995914-995971	2	19	4	13	10	7	N15	30.3	UUCCGGUACCUGUGUCGGUUUUGA	-
Cluster_8789_5p	-0.0748	4.66	0.049	0.825	0.959	scaffold00010:1596247-1596306	87	87	28	110	68	34	Y	472.3	ACUAGAUGUACGCUUGGUUAUG	-
Cluster_9132_5p	-0.0395	5.99	0.0488	0.825	0.959	scaffold00011:973296-973362	176	167	166	166	207	154	Y	5737	CAUGCUUCUUCGCACUGCCAUA	ppc-miR-1	miRNA:prd-miR-1-3p
Cluster_18205_5p	-0.0531	4.04	0.0485	0.826	0.959	scaffold00044:229941-230036	47	55	27	62	43	30	Y	6570.7	CCUUGACCGAGGUAGAUUCAAG	-
Cluster_11945_3p	0.0567	3.29	0.0485	0.826	0.959	scaffold00019:337958-338115	27	22	22	35	27	18	N14	115.9	UUAACAGCUGAGAUCGGAAAAC	-
Cluster_21815_3p	0.0595	3.05	0.0421	0.837	0.969	scaffold00068:296779-296838	21	16	22	24	17	25	N6	67.4	AACCGACCGGACGUUCGCGACG	-
Cluster_18212_3p	0.0442	4.18	0.04	0.841	0.97	scaffold00044:247191-247247	39	55	43	59	46	47	N15	2	UGAAAUACAUUCCACUUACCUCA	-
Cluster_11789_3p	-0.0979	2.35	0.0355	0.851	0.977	scaffold00018:878214-878234	23	12	2	15	8	13	N15	1.9	UACAAUGGGUCAAAAACGCU	-
Cluster_67_3p	0.0275	7.13	0.0321	0.858	0.978	scaffold00001:418128-418225	377	337	387	503	354	354	Y	NA	CGUCCCGACGAGGUACCUGAAC	NA
Cluster_16032_3p	-0.0242	7.88	0.032	0.858	0.978	scaffold00034:127957-128085	684	650	558	696	706	577	N13	4185	UAUUAUGCACUUCUGCCUGCAU	-
Cluster_10815_3p	0.0506	2.6	0.0274	0.869	0.986	scaffold00016:240294-240421	15	15	12	19	15	13	N6	2.5	AAACCGAACGGUCGUUCCGCGAU	-
Cluster_18236_3p	-0.0296	6.05	0.0216	0.883	0.988	scaffold00044:266999-267028	218	158	155	291	176	110	N11	1.2	CUUGACCCUCGCGCUGUCCACU	-
Cluster_20785_5p	0.0588	2.4	0.0212	0.884	0.988	scaffold00059:407090-407170	18	13	5	12	18	10	Y	NA	ACCGGGAACGACCGGUCGGCUU	NA
Cluster_23272_3p	0.022	7.87	0.0207	0.886	0.988	scaffold00092:37516-37581	654	554	632	900	738	426	N12	1999.1	UAUGGCCCUUUCUCUUAACCCA	-
Cluster_22240_3p	0.022	7.87	0.0207	0.886	0.988	scaffold00073:68720-68785	654	554	632	900	738	426	N11	2071.1	UAUGGCCCUUUCUCUUAACCCA	-
Cluster_9195_3p	-0.0383	3.24	0.0204	0.886	0.988	scaffold00011:1095370-1095563	28	24	19	37	21	17	N15	16103.3	AACCGACCGGUCGUUCGCGACG	-
Cluster_3224_3p	0.015	9.97	0.0176	0.894	0.991	scaffold00002:2590512-2590599	2968	2635	2379	3300	3128	2249	N11	23159	UAAGCUCGUUUCUACAGGCAU	-
Cluster_13719_3p	0.0214	5.95	0.0154	0.901	0.991	scaffold00025:469842-469944	155	154	173	246	168	124	Y	573.6	AAACCAACCGGUCGUUCGCGACG	-
Cluster_18235_3p	0.0165	11.2	0.0143	0.905	0.991	scaffold00044:265422-265447	5440	5917	6756	7594	6337	5812	N15	1.9	UUUGUACUUGUAGCGAGAUGUGA	-
Cluster_18203_3p	-0.0194	5.38	0.0127	0.91	0.991	scaffold00044:229418-229500	115	103	111	132	116	101	Y	351.3	UGACACUGCAACCGGUCAGGAGA	-
Cluster_6171_3p	0.0192	4.92	0.0114	0.915	0.991	scaffold00006:1149579-1149639	77	85	73	104	90	64	Y	34917	GCACGCUUUCAGUUCGUAAAAC	-
Cluster_3840_5p	-0.0282	3.27	0.0109	0.917	0.991	scaffold00003:259501-259627	21	26	25	35	29	13	Y	NA	AGAGCGCCUGUCUGGAAAAGUC	NA
Cluster_20865_3p	-0.0108	15.3	0.0105	0.918	0.991	scaffold00060:97764-98101	114811	101726	108172	131875	115742	98190	N5	346635	UGAGAUCACAGUGAAGCUUG	-
Cluster_17129_5p	-0.0118	13	0.0103	0.919	0.991	scaffold00039:189265-189329	21001	21339	21330	24187	23183	20013	Y	67989.2	UAAGUGAAUGCUUUGCCACAGUCU	cbr-miR-86	miRNA:mir-86;miRNA:prd-miR-86-5p
Cluster_18171_5p	-0.0219	4.39	0.00978	0.921	0.991	scaffold00043:627527-627614	53	49	60	79	60	36	Y	18229.8	ACUUACUCAGCCGGUUGCAGAUG	-
Cluster_14984_5p	0.022	3.47	0.00799	0.929	0.991	scaffold00029:83823-83885	31	26	25	40	25	25	N15	95.1	GUAAGAAAUCGUUUUAGUUUC	-	miRNA:prd-miR-255-3p
Cluster_6107_3p	0.0236	3.77	0.00696	0.934	0.991	scaffold00006:1059858-1060034	37	24	41	56	24	33	N6	2.5	UGAAACCGACCGGUCGUCAGCC	-
Cluster_10713_5p	0.0115	6.25	0.00641	0.936	0.991	scaffold00015:1308821-1308883	218	201	181	259	225	169	Y	1241.5	CCUACCACUAUGACACACAGAGA	-
Cluster_17011_5p	0.0168	4.21	0.00612	0.938	0.991	scaffold00038:407165-407229	47	56	39	57	60	38	N11	270.4	AGCCUAUAUAAUCCACGAUGAGC	-
Cluster_21613_5p	-0.0245	2.51	0.00394	0.95	0.991	scaffold00065:185363-185388	13	20	7	22	14	7	N6	2.4	CGCGAACGACUGGUCGGUUUCG	-
Cluster_20668_5p	-0.0148	4.21	0.00372	0.951	0.991	scaffold00059:75934-76000	54	51	38	69	34	49	N13	47566.2	CGGGCGUUGUCAGUGACUUAUAGA	-
Cluster_8789_3p	0.0107	4.97	0.00361	0.952	0.991	scaffold00010:1596247-1596306	85	80	79	111	93	63	Y	472.3	UCACCGGGUAUACAUCUACUCC	-
Cluster_1811_3p	-0.0061	13.5	0.00313	0.955	0.991	scaffold00001:7045015-7045082	30202	30352	30670	41542	30248	26786	N11	130720	ACGAUAUGAGAUCUCAGGAACC	-	miRNA:ppc-lin-4
Cluster_5821_5p	-0.0103	3.5	0.00176	0.967	0.991	scaffold00006:504756-504829	24	32	29	32	33	26	N15	2.9	AUCCCUUUAGGAUUAACCGUCC	-
Cluster_17129_3p	0.00589	7.01	0.00171	0.967	0.991	scaffold00039:189265-189329	341	333	346	451	392	272	Y	67989.2	GCUGGGCUGAGAUUCGCUUAGA	cbr-miR-86	miRNA:mir-86;miRNA:prd-miR-86-5p
Cluster_18202_5p	0.00641	7.81	0.00148	0.969	0.991	scaffold00044:229218-229349	739	651	408	753	719	467	Y	7507.5	UGUUGACCUUCCUCGGGUCCCU	-
Cluster_16618_3p	0.014	2.52	0.00146	0.97	0.991	scaffold00037:9301-9425	13	19	8	23	12	9	N6	1035.7	AACCGACCAGUCGUUCGCGACG	-
Cluster_7360_5p	-0.00991	3.12	0.00124	0.972	0.991	scaffold00008:104365-104392	25	21	18	35	18	16	N15	2191.1	UCGCGAACGACCGGUCGGUUUC	-
Cluster_12031_5p	-0.00963	3.12	0.00118	0.973	0.991	scaffold00019:778502-778529	25	21	18	35	18	16	N14	2200.3	UCGCGAACGACCGGUCGGUUUC	-
Cluster_11776_5p	-0.00788	3.24	0.000916	0.976	0.991	scaffold00018:873102-873163	25	25	20	26	28	21	Y	84.6	UUGCAUACCUUUUCUACUUUGAU	-
Cluster_11792_5p	0.00476	5.63	0.000877	0.976	0.991	scaffold00018:879221-879280	135	137	118	182	131	111	Y	447	UGGCAGAUCACGUCAUAGGGUG	-
Cluster_9145_3p	0.00489	5.71	0.000826	0.977	0.991	scaffold00011:994193-994255	138	142	132	195	163	95	Y	937.3	UAAGUUGGCACGGCUUAGGUAGA	-
Cluster_18171_3p	-0.00293	11.1	0.000702	0.979	0.991	scaffold00043:627527-627614	5773	5391	5868	7448	6260	4761	Y	18229.8	UCACAACCCCCUUGAGUAAGCAG	-
Cluster_9937_3p	0.00392	7.8	0.000548	0.981	0.991	scaffold00013:1141455-1141514	738	650	408	751	719	464	Y	2657.9	UGUUGACCUUCCUCGGGUCCCU	-
Cluster_9152_5p	0.00735	1.9	0.000293	0.986	0.991	scaffold00011:997327-997473	10	7	7	11	6	9	Y	NA	AAUCACAAGUCGGUGUUGACAGA	NA
Cluster_1791_3p	-0.00243	5.3	0.000181	0.989	0.991	scaffold00001:6940730-6940782	115	116	80	127	122	85	N13	331.2	UGGCAGUCCUCUAUUUGACCGA	-
Cluster_12165_5p	-0.00172	6.8	0.000114	0.991	0.991	scaffold00020:197768-197917	314	307	264	459	268	240	Y	4938.1	UCGCGAACGACCGAUCGGUUUCG	-
