# Supplementary material for: The genome, transcriptome, and proteome of the nematode Steinernema carpocapsae: evolutionary signatures of a pathogenic lifestyle
Source: Sci Rep. 2016 Nov 23;6:37536. doi: 10.1038/srep37536 (PMC5120318; doi:10.1038/srep37536)
Supplement: Supplementary Table S8 [file srep37536-s9.xls]

## Sheet: Supplementary Table S8
The genome, transcriptome, and proteome of the nematode Steinernema carpocapsae: evolutionary signatures of a pathogenic lifestyle
Rougon-Cardoso A., Flores-Ponce, M., Ramos-Aboites, H.E., Martinez-Guerrero, C.E., Hao, Y-J., Cunha, L., Rodríguez-Martinez J.A., Ovando-Vázquez, C., Bermúdez-Barrientos, J.R., Abreu-Goodger, C., Chavarria-Hernández, N., Simões, N., Montiel, R.
Supplementary Table S8. Enriched functions (GO terms) in differentially expressed proteins.
Condition	GO-ID	Term	Category	FDR	P-Value	#Test	#Ref	#notAnnotTest	#notAnnotRef	Over/Under	TestSeqs	RefSeqs
Haemolymph	GO:0001071	nucleic acid binding transcription factor activity	F	0.0251722	6.95363e-05	8	5	289	1901	OVER	g2311.t1, gb34174.t1, g15798.t1, g4127.t1, g2327.t1, g8202.t1, g9775.t1, g13306.t1	g11641.t1, g6858.t1, g10478.t1, g4118.t1, g7375.t1
Haemolymph	GO:0003700	transcription factor activity, sequence-specific DNA binding	F	0.0251722	6.95363e-05	8	5	289	1901	OVER	g2311.t1, gb34174.t1, g15798.t1, g4127.t1, g2327.t1, g8202.t1, g9775.t1, g13306.t1	g11641.t1, g6858.t1, g10478.t1, g4118.t1, g7375.t1
Haemolymph	GO:0004715	non-membrane spanning protein tyrosine kinase activity	F	0.349928	0.00144998	4	1	293	1905	OVER	g8087.t1, g11503.t1, g5615.t1, g9377.t1	g15846.t1
Haemolymph	GO:0001046	core promoter sequence-specific DNA binding	F	0.43964	0.00242895	3	0	294	1906	OVER	g5992.t1, g15566.t1, g9775.t1
Haemolymph	GO:0005102	receptor binding	F	1	0.0121852	7	13	290	1893	OVER	g8087.t1, g9262.t1, g10096.t1, g11503.t1, g5615.t1, g1041.t1, g9377.t1	g4055.t1, g12951.t1, g12324.t1, g6327.t1, g15846.t1, g8997.t1, g14630.t1, g3780.t1, g4552.t1, g9028.t1, g6016.t1, g15897.t1, g11077.t1
Haemolymph	GO:0000979	RNA polymerase II core promoter sequence-specific DNA binding	F	1	0.0181224	2	0	295	1906	OVER	g15566.t1, g9775.t1
Haemolymph	GO:0003707	steroid hormone receptor activity	F	1	0.0181224	2	0	295	1906	OVER	g15798.t1, g13306.t1
Haemolymph	GO:0001047	core promoter binding	F	1	0.0196801	3	2	294	1904	OVER	g5992.t1, g15566.t1, g9775.t1	g5872.t1, g4118.t1
Haemolymph	GO:0000989	transcription factor activity, transcription factor binding	F	1	0.0495094	2	1	295	1905	OVER	g6466.t1, g10147.t1	g9741.t1
Haemolymph	GO:0000988	transcription factor activity, protein binding	F	1	0.0495094	2	1	295	1905	OVER	g6466.t1, g10147.t1	g9741.t1
Intestine	GO:0000077	DNA damage checkpoint	P	1	0.0165681	2	0	282	1919	OVER	g8223.t1, g5615.t1
Intestine	GO:0000819	sister chromatid segregation	P	1	0.0165681	2	0	282	1919	OVER	g961.t1, g3207.t1
Intestine	GO:0005261	cation channel activity	F	1	0.0314533	3	3	281	1916	OVER	g10470.t1, g1114.t1, g14931.t1	g7426.t1, g8285.t1, g11047.t1
Intestine	GO:0000178	exosome (RNase complex)	C	1	0.0454588	2	1	282	1918	OVER	g7716.t1, g12668.t1	g13950.t1
Both conditions	GO:0001071	nucleic acid binding transcription factor activity	F	0.0155541	4.29671e-05	10	3	483	1707	OVER	g11641.t1, g2311.t1, gb34174.t1, g15798.t1, g10478.t1, g4127.t1, g2327.t1, g8202.t1, g9775.t1, g13306.t1	g6858.t1, g4118.t1, g7375.t1
Both conditions	GO:0003700	transcription factor activity, sequence-specific DNA binding	F	0.0155541	4.29671e-05	10	3	483	1707	OVER	g11641.t1, g2311.t1, gb34174.t1, g15798.t1, g10478.t1, g4127.t1, g2327.t1, g8202.t1, g9775.t1, g13306.t1	g6858.t1, g4118.t1, g7375.t1
Both conditions	GO:0004715	non-membrane spanning protein tyrosine kinase activity	F	1	0.010212	4	1	489	1709	OVER	g8087.t1, g11503.t1, g5615.t1, g9377.t1	g15846.t1
Both conditions	GO:0001046	core promoter sequence-specific DNA binding	F	1	0.0111543	3	0	490	1710	OVER	g5992.t1, g15566.t1, g9775.t1
Both conditions	GO:0005261	cation channel activity	F	1	0.025233	4	2	489	1708	OVER	g10470.t1, g1114.t1, g8285.t1, g14931.t1	g7426.t1, g11047.t1
Both conditions	GO:0005262	calcium channel activity	F	1	0.037164	3	1	490	1709	OVER	g1114.t1, g8285.t1, g14931.t1	g7426.t1
Both conditions	GO:0001012	RNA polymerase II regulatory region DNA binding	F	1	0.0485885	4	3	489	1707	OVER	gb34174.t1, g10478.t1, g15566.t1, g9775.t1	g4830.t1, g9689.t1, g4118.t1
Both conditions	GO:0000976	transcription regulatory region sequence-specific DNA binding	F	1	0.0485885	4	3	489	1707	OVER	g5992.t1, g10478.t1, g15566.t1, g9775.t1	g4830.t1, g9689.t1, g4118.t1
