# Supplementary material for: The genome, transcriptome, and proteome of the nematode Steinernema carpocapsae: evolutionary signatures of a pathogenic lifestyle
Source: Sci Rep. 2016 Nov 23;6:37536. doi: 10.1038/srep37536 (PMC5120318; doi:10.1038/srep37536)
Supplement: Supplementary Table S9 [file srep37536-s10.xls]

## Sheet: Supplementary Table S9
The genome, transcriptome, and proteome of the nematode Steinernema carpocapsae: evolutionary signatures of a pathogenic lifestyle
Rougon-Cardoso A., Flores-Ponce, M., Ramos-Aboites, H.E., Martinez-Guerrero, C.E., Hao, Y-J., Cunha, L., Rodríguez-Martinez J.A., Ovando-Vázquez, C., Bermúdez-Barrientos, J.R., Abreu-Goodger, C., Chavarria-Hernández, N., Simões, N., Montiel, R.
Supplementary Table S9. Putative secreted proteins in S. carpocapsae.
ID	old ID	gene	size	Blast hit E-value	EC number	Interpro domains
evm.model.scaffold00001.10	g10.t1	metabotropic gaba-b receptor subtype 2	169	2.14e-47	-	IPR001828 (PFAM); G3DSA:3.40.50.2300 (GENE3D), PTHR10519 (PANTHER), PTHR10519:SF4 (PANTHER), SignalP-NN(euk) (SIGNALP), tmhmm (TMHMM), SSF53822 (SUPERFAMILY)
evm.model.scaffold00001.1005	g992.t1	protein	925	1.59e-171		IPR005049 (PFAM); PTHR31362 (PANTHER), PTHR31362:SF0 (PANTHER), SignalP-NN(euk) (SIGNALP), tmhmm (TMHMM)
evm.model.scaffold00001.1023	g1010.t1	torsin family protein	257	2.48e-90	-	IPR001270 (PRINTS); IPR010448 (PANTHER); IPR027417 (SUPERFAMILY); G3DSA:3.40.50.300 (GENE3D), PTHR10760:SF2 (PANTHER), SignalP-NN(euk) (SIGNALP), tmhmm (TMHMM)
evm.model.scaffold00001.1028	g1015.t1	---NA---	103			SignalP-NN(euk) (SIGNALP), tmhmm (TMHMM)
evm.model.scaffold00001.1043	g1030.t1	protein isoform a	248	9.84e-74		SignalP-NN(euk) (SIGNALP)
evm.model.scaffold00001.1053	g1040.t1	---NA---	136			SignalP-NN(euk) (SIGNALP)
evm.model.scaffold00001.1138	g1126.t1	transthyretin-like protein 46	159	5.14e-40	-	IPR001534 (PANTHER); SignalP-NN(euk) (SIGNALP)
evm.model.scaffold00001.1139	g1127.t1	transthyretin-like protein 46	151	1.58e-19	-	IPR001534 (PANTHER); SignalP-NN(euk) (SIGNALP)
evm.model.scaffold00001.115	g115.t1	actin family protein	819	0	-	IPR004000 (PANTHER); G3DSA:3.30.420.40 (GENE3D), G3DSA:3.90.640.10 (GENE3D), PTHR11937:SF19 (PANTHER), SignalP-NN(euk) (SIGNALP), SSF53067 (SUPERFAMILY)
evm.model.scaffold00001.1155	g1143.t1	---NA---	84			SignalP-NN(euk) (SIGNALP), tmhmm (TMHMM)
evm.model.scaffold00001.1182	g1170.t1	protein npc2 homolog	159	5.12e-50		IPR003172 (G3DSA:2.60.40.GENE3D); IPR014756 (SUPERFAMILY); PTHR11306 (PANTHER), SignalP-NN(euk) (SIGNALP), tmhmm (TMHMM)
evm.model.scaffold00001.1194	g1182.t1	tyrosine-protein phosphatase 10d	937	0	EC:3.1.3.0	IPR003961 (PFAM); IPR013783 (G3DSA:2.60.40.GENE3D); PTHR19134 (PANTHER), PTHR19134:SF75 (PANTHER), SignalP-NN(euk) (SIGNALP)
evm.model.scaffold00001.120	g120.t1	---NA---	166			SignalP-NN(euk) (SIGNALP)
evm.model.scaffold00001.121	g121.t1	---NA---	162			SignalP-NN(euk) (SIGNALP)
evm.model.scaffold00001.1217	g1205.t1	fibrinogen c domain-containing protein 1-like	349	1.01e-66		IPR002181 (PFAM); IPR014715 (G3DSA:4.10.530.GENE3D); IPR014716 (G3DSA:3.90.215.GENE3D); IPR016186 (G3DSA:3.10.100.GENE3D); IPR016187 (SUPERFAMILY); IPR020837 (PROSITE); PTHR19143 (PANTHER), SignalP-NN(euk) (SIGNALP)
evm.model.scaffold00001.1269	g1257.t1	qua-1 protein	599	5.32e-65		SignalP-NN(euk) (SIGNALP)
evm.model.scaffold00001.1273	g1261.t1	---NA---	79			SignalP-NN(euk) (SIGNALP), tmhmm (TMHMM)
evm.model.scaffold00001.1274	g1262.t1	---NA---	87			SignalP-NN(euk) (SIGNALP)
evm.model.scaffold00001.1275	g1263.t1	---NA---	73			SignalP-NN(euk) (SIGNALP), tmhmm (TMHMM)
evm.model.scaffold00001.1287	g1275.t1	hypothetical protein CAEBREN_24659 [Caenorhabditis brenneri]	378	3.43e-115		IPR007621 (PFAM); SignalP-NN(euk) (SIGNALP)
evm.model.scaffold00001.1288	g1276.t1	kunitz bovine pancreatic trypsin inhibitor domain protein	504	3.32e-35		IPR006150 (SMART); SignalP-NN(euk) (SIGNALP)
evm.model.scaffold00001.1295	g1283.t1	yqb1_caeel ame: full=uncharacterized protein	486	3.85e-29		G3DSA:3.30.1120.50 (GENE3D), SignalP-NN(euk) (SIGNALP), SSF55149 (SUPERFAMILY)
evm.model.scaffold00001.1307	g1295.t1	hypothetical protein LOAG_09909 [Loa loa]	203	9.86e-40	-	IPR002048 (PFAM); IPR011992 (G3DSA:1.10.238.GENE3D); IPR018247 (PROSITE); PTHR10891 (PANTHER), PTHR10891:SF253 (PANTHER), SignalP-NN(euk) (SIGNALP), SSF47473 (SUPERFAMILY)
evm.model.scaffold00001.1331	g1319.t1	protein cht-2	620	0	EC:3.2.1.14	IPR001002 (SMART); IPR001223 (PFAM); IPR001579 (PROSITE); IPR011583 (SMART); IPR013781 (G3DSA:3.20.20.GENE3D); IPR017853 (SUPERFAMILY); G3DSA:3.10.50.10 (GENE3D), PTHR11177 (PANTHER), PTHR11177:SF13 (PANTHER), PS51257 (PROFILE), SignalP-NN(euk) (SIGNALP), tmhmm (TMHMM), SSF54556 (SUPERFAMILY)
evm.model.scaffold00001.1336	g1324.t1	hypothetical protein CAEBREN_05269 [Caenorhabditis brenneri]	124	3.96e-31	-	IPR003614 (SUPERFAMILY); SignalP-NN(euk) (SIGNALP)
evm.model.scaffold00001.1339	g1327.t1	ov39 antigen	299	7.02e-35		SignalP-NN(euk) (SIGNALP), tmhmm (TMHMM)
evm.model.scaffold00001.1347	g1335.t1	glutathione s-transferase 1	306	1.02e-57	-	IPR004045 (PFAM); IPR004046 (PFAM); IPR010987 (G3DSA:1.20.1050.GENE3D); IPR012336 (G3DSA:3.40.30.GENE3D); IPR017933 (PROFILE); PTHR11571 (PANTHER), PTHR11571:SF6 (PANTHER), SignalP-NN(euk) (SIGNALP), tmhmm (TMHMM)
evm.model.scaffold00001.1348	g1336.t1	---NA---	133			SignalP-NN(euk) (SIGNALP), tmhmm (TMHMM)
evm.model.scaffold00001.1368	g1356.t1	---NA---	69			SignalP-NN(euk) (SIGNALP), tmhmm (TMHMM)
evm.model.scaffold00001.1394	g1382.t1	tmem9 family protein	110	1.46e-36	-	IPR008853 (PANTHER); PTHR13064:SF4 (PANTHER), SignalP-NN(euk) (SIGNALP)
evm.model.scaffold00001.1401	g1389.t1	---NA---	162			SignalP-NN(euk) (SIGNALP)
evm.model.scaffold00001.1431	g1419.t1	animal haem peroxidase family protein	730	0	EC:1.11.1.7	IPR002007 (G3DSA:1.10.640.GENE3D); IPR003582 (PFAM); IPR010255 (SUPERFAMILY); IPR019791 (PRINTS); PTHR11475 (PANTHER), PTHR11475:SF23 (PANTHER), SignalP-NN(euk) (SIGNALP)
evm.model.scaffold00001.1437	g1425.t1	hypothetical protein CRE_02058 [Caenorhabditis remanei]	244	7.89e-09		SignalP-NN(euk) (SIGNALP)
evm.model.scaffold00001.1440	g1428.t1	---NA---	105			SignalP-NN(euk) (SIGNALP), tmhmm (TMHMM)
evm.model.scaffold00001.1441	g1429.t1	---NA---	107			SignalP-NN(euk) (SIGNALP)
evm.model.scaffold00001.1453	g1441.t1	domon domain-containing protein	798	0	-	IPR000742 (PROFILE); IPR005018 (PFAM); IPR013032 (PROSITE); IPR016186 (G3DSA:3.10.100.GENE3D); IPR016187 (SUPERFAMILY); G3DSA:2.10.25.10 (GENE3D), PTHR24044 (PANTHER), PTHR24044:SF0 (PANTHER), SignalP-NN(euk) (SIGNALP), tmhmm (TMHMM), SSF57196 (SUPERFAMILY)
evm.model.scaffold00001.148	g147.t1	protein isoform b	88	5.7e-16		SignalP-NN(euk) (SIGNALP), tmhmm (TMHMM)
evm.model.scaffold00001.1495	g1483.t1	hypothetical protein Bm1_12910 [Brugia malayi]	137	2.52e-10		SignalP-NN(euk) (SIGNALP), tmhmm (TMHMM)
evm.model.scaffold00001.1515	g1503.t1	hydroxyisourate hydrolase	139	1.3e-32	EC:3.5.2.17	IPR000895 (PRINTS); IPR014306 (TIGRFAMs); IPR023416 (G3DSA:2.60.40.GENE3D); PTHR10395 (PANTHER), PTHR10395:SF7 (PANTHER), SignalP-NN(euk) (SIGNALP), tmhmm (TMHMM)
evm.model.scaffold00001.1536	g1524.t1	protein	542	1e-140	-	SignalP-NN(euk) (SIGNALP)
evm.model.scaffold00001.1542	g1530.t1	---NA---	93			SignalP-NN(euk) (SIGNALP)
evm.model.scaffold00001.1543	g1531.t1	---NA---	154			SignalP-NN(euk) (SIGNALP), tmhmm (TMHMM)
evm.model.scaffold00001.1544	g1532.t1	---NA---	521			SignalP-NN(euk) (SIGNALP)
evm.model.scaffold00001.1545	g1533.t1	protein isoform a	564	1.62e-08		SignalP-NN(euk) (SIGNALP)
evm.model.scaffold00001.1547	g1535.t1	---NA---	367			SignalP-NN(euk) (SIGNALP)
evm.model.scaffold00001.1552	g1540.t1	---NA---	85			SignalP-NN(euk) (SIGNALP)
evm.model.scaffold00001.1556	g1544.t1	protein isoform a	120	2.96e-33		SignalP-NN(euk) (SIGNALP)
evm.model.scaffold00001.1567	g1555.t1	protein	410	3.13e-125		IPR004988 (PFAM); PTHR31562 (PANTHER), SignalP-NN(euk) (SIGNALP)
evm.model.scaffold00001.1576	g1564.t1	---NA---	237			SignalP-NN(euk) (SIGNALP)
evm.model.scaffold00001.1588	g1576.t1	hypothetical protein CRE_26472 [Caenorhabditis remanei]	874	4.43e-32		SignalP-NN(euk) (SIGNALP)
evm.model.scaffold00001.1600	g1588.t1	protein glr- isoform b	220	2.17e-32	-	IPR001828 (PFAM); G3DSA:3.40.50.2300 (GENE3D), PTHR18966 (PANTHER), PTHR18966:SF66 (PANTHER), SignalP-NN(euk) (SIGNALP), tmhmm (TMHMM), SSF53822 (SUPERFAMILY)
evm.model.scaffold00001.1601	g1589.t1	ani s 9 allergen precursor	147	2.91e-17		IPR003677 (PFAM); SignalP-NN(euk) (SIGNALP)
evm.model.scaffold00001.1604	g1592.t1	periplasmic component of the tol biopolymer transport system	300	4.11e-118	-	IPR011659 (PFAM); IPR015943 (G3DSA:2.130.10.GENE3D); PTHR32161 (PANTHER), SignalP-NN(euk) (SIGNALP), SSF69304 (SUPERFAMILY)
evm.model.scaffold00001.1614	g1602.t1	protein isoform b	337	6.81e-42	-	IPR018130 (PROSITE); SignalP-NN(euk) (SIGNALP)
evm.model.scaffold00001.1619	g1607.t1	methionine synthase reductase	1631	0	-	IPR001094 (PRINTS); IPR001433 (PFAM); IPR001709 (PRINTS); IPR003097 (PFAM); IPR008254 (PFAM); IPR017927 (PROFILE); IPR017938 (SUPERFAMILY); IPR023173 (G3DSA:1.20.990.GENE3D); G3DSA:2.40.30.10 (GENE3D), G3DSA:3.40.50.360 (GENE3D), G3DSA:3.40.50.80 (GENE3D), PTHR19384 (PANTHER), PTHR19384:SF11 (PANTHER), SignalP-NN(euk) (SIGNALP), tmhmm (TMHMM), SSF52218 (SUPERFAMILY), SSF52343 (SUPERFAMILY)
evm.model.scaffold00001.1622	g1610.t1	Protein T01D1.3 [Caenorhabditis elegans]	232	6.17e-57		SignalP-NN(euk) (SIGNALP)
evm.model.scaffold00001.1624	g1612.t1	ani s 9 allergen precursor	154	1.52e-11		IPR003677 (PFAM); SignalP-NN(euk) (SIGNALP)
evm.model.scaffold00001.1625	g1613.t1	sxp ral-2 family protein	363	6.9e-21		IPR003677 (PFAM); PTHR21593 (PANTHER), SignalP-NN(euk) (SIGNALP), tmhmm (TMHMM)
evm.model.scaffold00001.1626	g1614.t1	hypothetical protein CAEBREN_02972 [Caenorhabditis brenneri]	181	5.75e-47		SignalP-NN(euk) (SIGNALP), tmhmm (TMHMM)
evm.model.scaffold00001.1628	g1616.t1	gh family 25 lysozyme 2	273	2.34e-86	EC:3.2.1.17	IPR002053 (PFAM); IPR013781 (G3DSA:3.20.20.GENE3D); IPR017853 (SUPERFAMILY); PTHR23208 (PANTHER), PTHR23208:SF16 (PANTHER), SignalP-NN(euk) (SIGNALP), tmhmm (TMHMM)
evm.model.scaffold00001.1637	g1625.t1	hypothetical protein CRE_22571 [Caenorhabditis remanei]	110	9.09e-28		SignalP-NN(euk) (SIGNALP), tmhmm (TMHMM)
evm.model.scaffold00001.1674	g1662.t1	peptidyl-prolyl cis-trans isomerase b	203	2.14e-92	EC:5.2.1.8	IPR002130 (PRINTS); IPR020892 (PROSITE); IPR024936 (PIR); G3DSA:2.40.100.10 (GENE3D), PTHR11071 (PANTHER), PTHR11071:SF63 (PANTHER), SignalP-NN(euk) (SIGNALP)
evm.model.scaffold00001.1685	g1673.t1	Hypothetical protein CBG11062 [Caenorhabditis briggsae]	374	3.66e-75		SignalP-NN(euk) (SIGNALP)
evm.model.scaffold00001.1708	g1697.t1	---NA---	130			PS51257 (PROFILE), SignalP-NN(euk) (SIGNALP), tmhmm (TMHMM)
evm.model.scaffold00001.1709	g1698.t1	hypothetical protein Bm1_55555 [Brugia malayi]	140	5.75e-05		SignalP-NN(euk) (SIGNALP)
evm.model.scaffold00001.1710	g1699.t1	hypothetical protein Bm1_55555 [Brugia malayi]	149	4.92e-27		PTHR31712 (PANTHER), SignalP-NN(euk) (SIGNALP), tmhmm (TMHMM)
evm.model.scaffold00001.1744	g1733.t1	---NA---	81			SignalP-NN(euk) (SIGNALP)
evm.model.scaffold00001.188	g187.t1	---NA---	125			SignalP-NN(euk) (SIGNALP), tmhmm (TMHMM)
evm.model.scaffold00001.190	g189.t1	---NA---	108			SignalP-NN(euk) (SIGNALP), tmhmm (TMHMM)
evm.model.scaffold00001.192	g191.t1	---NA---	139			SignalP-NN(euk) (SIGNALP), tmhmm (TMHMM)
evm.model.scaffold00001.200	g199.t1	glycine proline-rich protein	223	4.73e-14		SignalP-NN(euk) (SIGNALP)
evm.model.scaffold00001.211	g210.t1	cre-lpr-3 protein	590	0	-	IPR011038 (SUPERFAMILY); IPR012674 (G3DSA:2.40.128.GENE3D); SignalP-NN(euk) (SIGNALP)
evm.model.scaffold00001.212	g211.t1	protein lpr- isoform a	267	1.46e-125		SignalP-NN(euk) (SIGNALP), tmhmm (TMHMM)
evm.model.scaffold00001.213	g212.t1	cre-lpr-5 protein	531	0		IPR011038 (SUPERFAMILY); IPR012674 (G3DSA:2.40.128.GENE3D); SignalP-NN(euk) (SIGNALP)
evm.model.scaffold00001.232	g231.t1	protein isoform a	138	6.39e-37		SignalP-NN(euk) (SIGNALP)
evm.model.scaffold00001.237	g236.t1	von willebrand factor type a domain-containing protein	653	4.89e-92	-	IPR002035 (G3DSA:3.40.50.GENE3D); PR00453 (PRINTS), PTHR22992 (PANTHER), PTHR22992:SF62 (PANTHER), SignalP-NN(euk) (SIGNALP), SSF53300 (SUPERFAMILY)
evm.model.scaffold00001.25	g25.t1	---NA---	101			SignalP-NN(euk) (SIGNALP), tmhmm (TMHMM)
evm.model.scaffold00001.282	g281.t1	protein flp- isoform a	106	3.68e-39	-	SignalP-NN(euk) (SIGNALP)
evm.model.scaffold00001.285	g284.t1	eb module family protein	420	0	-	IPR000742 (SMART); IPR006149 (PFAM); IPR006150 (SMART); IPR009030 (SUPERFAMILY); PTHR24838 (PANTHER), PTHR24838:SF26 (PANTHER), SignalP-NN(euk) (SIGNALP)
evm.model.scaffold00001.290	g289.t1	ovarian cancer-associated gene 2 protein homolog	569	2.14e-56		IPR001507 (PFAM); IPR005645 (PFAM); G3DSA:3.40.50.1820 (GENE3D), PTHR22778 (PANTHER), SignalP-NN(euk) (SIGNALP), tmhmm (TMHMM), SSF53474 (SUPERFAMILY)
evm.model.scaffold00001.291	g290.t1	protein disulfide isomerase	494	0	EC:2.3.2.0; EC:5.3.2.0	IPR005746 (PRINTS); IPR005788 (TIGRFAMs); IPR005792 (TIGRFAMs); IPR012336 (G3DSA:3.40.30.GENE3D); IPR013766 (PFAM); IPR017937 (PROSITE); PTHR18929 (PANTHER), PTHR18929:SF32 (PANTHER), PF13848 (PFAM), SignalP-NN(euk) (SIGNALP)
evm.model.scaffold00001.294	g293.t1	domon domain-containing protein cg14681-like	651	1.83e-72	-	IPR019545 (SMART); PTHR31146 (PANTHER), SignalP-NN(euk) (SIGNALP)
evm.model.scaffold00001.295	gc254.t1	hypothetical protein CAEBREN_18188	77	2.06e-25		SignalP-NN(euk) (SIGNALP), tmhmm (TMHMM)
evm.model.scaffold00001.298	g296.t1	calcineurin-like phosphoesterase	323	1.46e-66		G3DSA:3.60.21.10 (GENE3D), SignalP-NN(euk) (SIGNALP), SSF56300 (SUPERFAMILY)
evm.model.scaffold00001.310	g307.t1	protein	306	6.85e-55		IPR002602 (PFAM); PTHR12974 (PANTHER), PTHR12974:SF15 (PANTHER), SignalP-NN(euk) (SIGNALP)
evm.model.scaffold00001.311	g308.t1	protein	221	2.82e-68		IPR002602 (PFAM); PTHR12974 (PANTHER), PTHR12974:SF15 (PANTHER), SignalP-NN(euk) (SIGNALP)
evm.model.scaffold00001.314	g311.t1	hypothetical kda protein in chromosome	193	4.96e-112		IPR011038 (SUPERFAMILY); IPR014878 (PFAM); PTHR15854 (PANTHER), PTHR15854:SF0 (PANTHER), SignalP-NN(euk) (SIGNALP), tmhmm (TMHMM)
evm.model.scaffold00001.323	g320.t1	protein isoform b	383	1.28e-144		G3DSA:2.10.90.10 (GENE3D), SignalP-NN(euk) (SIGNALP), tmhmm (TMHMM), SSF57501 (SUPERFAMILY)
evm.model.scaffold00001.344	g341.t1	protein nlp-3	91	6.4e-13		SignalP-NN(euk) (SIGNALP), tmhmm (TMHMM)
evm.model.scaffold00001.417	g414.t1	glycoprotein 3-alpha-l-fucosyltransferase a	376	9.4e-129	-	IPR001503 (PANTHER); PTHR11929:SF8 (PANTHER), SignalP-NN(euk) (SIGNALP), tmhmm (TMHMM)
evm.model.scaffold00001.42	g42.t1	saposin precursor	434	4.52e-171	-	IPR007856 (PFAM); IPR008138 (PFAM); IPR008139 (SMART); IPR011001 (G3DSA:1.10.225.GENE3D); PTHR11480 (PANTHER), PTHR11480:SF7 (PANTHER), SignalP-NN(euk) (SIGNALP)
evm.model.scaffold00001.427	g424.t1	---NA---	91			SignalP-NN(euk) (SIGNALP), tmhmm (TMHMM)
evm.model.scaffold00001.441	g438.t1	---NA---	197			PR01228 (PRINTS), SignalP-NN(euk) (SIGNALP)
evm.model.scaffold00001.444	g441.t1	ef hand family protein	480	6.36e-166	-	IPR002048 (PROFILE); IPR011992 (G3DSA:1.10.238.GENE3D); IPR018247 (PROSITE); PTHR19237 (PANTHER), PTHR19237:SF1 (PANTHER), SignalP-NN(euk) (SIGNALP), SSF47473 (SUPERFAMILY)
evm.model.scaffold00001.45	g45.t1	---NA---	138			SignalP-NN(euk) (SIGNALP)
evm.model.scaffold00001.468	g465.t1	pa domain-containing protein	183	6.18e-28		IPR003137 (PFAM); G3DSA:3.50.30.30 (GENE3D), PTHR22702 (PANTHER), PTHR22702:SF0 (PANTHER), SignalP-NN(euk) (SIGNALP), tmhmm (TMHMM)
evm.model.scaffold00001.48	g48.t1	egf-like domain containing protein	117	9.18e-18	-	IPR000742 (SMART); IPR013032 (PROSITE); IPR013111 (PFAM); G3DSA:2.10.25.10 (GENE3D), PTHR24838 (PANTHER), PTHR24838:SF217 (PANTHER), SignalP-NN(euk) (SIGNALP), tmhmm (TMHMM), SSF57196 (SUPERFAMILY)
evm.model.scaffold00001.484	g480.t1	hypothetical protein CRE_07378 [Caenorhabditis remanei]	146	2.16e-20		SignalP-NN(euk) (SIGNALP), tmhmm (TMHMM)
evm.model.scaffold00001.49	g49.t1	pan domain protein	647	2.82e-97		IPR003014 (PFAM); IPR003609 (SMART); G3DSA:3.50.4.10 (GENE3D), PTHR22963 (PANTHER), SignalP-NN(euk) (SIGNALP), tmhmm (TMHMM), SSF57414 (SUPERFAMILY)
evm.model.scaffold00001.53	g53.t1	---NA---	129		-	IPR002072 (PRODOM); G3DSA:2.10.90.10 (GENE3D), SignalP-NN(euk) (SIGNALP), SSF57501 (SUPERFAMILY)
evm.model.scaffold00001.542	g537.t1	---NA---	277			SignalP-NN(euk) (SIGNALP)
evm.model.scaffold00001.543	g538.t1	cre-hen-1 protein	162	9.04e-09	-	IPR002172 (G3DSA:4.10.400.GENE3D); PTHR21105 (PANTHER), SignalP-NN(euk) (SIGNALP)
evm.model.scaffold00001.578	g573.t1	Hypothetical protein CBG07359 [Caenorhabditis briggsae]	663	8.12e-49		SignalP-NN(euk) (SIGNALP)
evm.model.scaffold00001.58	g58.t1	protein tyr-5	549	1.82e-115	EC:5.3.3.0	IPR002227 (PRINTS); IPR008922 (G3DSA:1.10.1280.GENE3D); IPR027417 (SUPERFAMILY); G3DSA:3.40.50.300 (GENE3D), PTHR11474 (PANTHER), PTHR11474:SF1 (PANTHER), SignalP-NN(euk) (SIGNALP), tmhmm (TMHMM)
evm.model.scaffold00001.580	g575.t1	thioredoxin domain-containing protein 12	301	2.36e-33	-	IPR012336 (G3DSA:3.40.30.GENE3D); IPR017937 (PROSITE); PTHR15337 (PANTHER), PTHR15337:SF2 (PANTHER), PF13899 (PFAM), SignalP-NN(euk) (SIGNALP)
evm.model.scaffold00001.59	g59.t1	protein tyr-5	510	5.86e-130	EC:5.3.3.0	IPR002227 (PRINTS); IPR008922 (G3DSA:1.10.1280.GENE3D); PTHR11474 (PANTHER), PTHR11474:SF1 (PANTHER), SignalP-NN(euk) (SIGNALP)
evm.model.scaffold00001.592	evm.model.scaffold00001.592	platelet-activating factor acetylhydrolase ib gamma	410	3.76e-46		IPR014044 (SMART); PF13472 (PFAM); IPR014044 (G3DSA:3.40.33.GENE3D); IPR014044 (PFAM); IPR013830 (G3DSA:3.40.50.GENE3D); PTHR10334:SF179 (PANTHER); IPR001283 (PANTHER); SIGNAL_PEPTIDE_H_REGION (PHOBIUS); SIGNAL_PEPTIDE (PHOBIUS); SIGNAL_PEPTIDE_N_REGION (PHOBIUS); SIGNAL_PEPTIDE_C_REGION (PHOBIUS); NON_CYTOPLASMIC_DOMAIN (PHOBIUS); SignalP-noTM (SIGNALP_EUK); IPR014044 (SUPERFAMILY); IPR013830 (S…
evm.model.scaffold00001.594	g589.t1	cre-jud-4 protein	354	6.15e-14		SignalP-NN(euk) (SIGNALP)
evm.model.scaffold00001.597	g592.t1	glutathione peroxidase	227	2.16e-135	EC:1.11.1.9	IPR000889 (PRINTS); IPR012336 (G3DSA:3.40.30.GENE3D); PTHR11592:SF0 (PANTHER), SignalP-NN(euk) (SIGNALP)
evm.model.scaffold00001.599	g594.t1	beta-carotene -monooxygenase	596	0		IPR004294 (PANTHER); PTHR10543:SF6 (PANTHER), SignalP-NN(euk) (SIGNALP), tmhmm (TMHMM)
evm.model.scaffold00001.604	g599.t1	protein wrk- isoform a	446	1.02e-121	-	IPR003596 (SMART); IPR003598 (SMART); IPR003599 (SMART); IPR007110 (PROFILE); IPR013098 (PFAM); IPR013106 (PFAM); IPR013783 (G3DSA:2.60.40.GENE3D); PTHR19831 (PANTHER), PF13895 (PFAM), SignalP-NN(euk) (SIGNALP), SSF48726 (SUPERFAMILY)
evm.model.scaffold00001.612	g607.t1	protein	215	1.71e-47		SignalP-NN(euk) (SIGNALP), tmhmm (TMHMM)
evm.model.scaffold00001.615	g610.t1	fmrfamide-related peptide flp-18 precursor	171	3.66e-31	-	IPR002544 (PFAM); PTHR20986 (PANTHER), SignalP-NN(euk) (SIGNALP)
evm.model.scaffold00001.620	g615.t1	cre-col-63 protein	343	8.38e-47	-	IPR002486 (PFAM); IPR008160 (PFAM); PTHR24023 (PANTHER), SignalP-NN(euk) (SIGNALP), tmhmm (TMHMM)
evm.model.scaffold00001.629	gc548.t1	---NA---	202			SignalP-NN(euk) (SIGNALP)
evm.model.scaffold00001.634	g627.t1	uncharacterized ap superfamily protein	473	4.53e-148	-	IPR002591 (PFAM); IPR017849 (G3DSA:3.40.720.GENE3D); IPR017850 (SUPERFAMILY); IPR024873 (PANTHER); PTHR10151:SF58 (PANTHER), SignalP-NN(euk) (SIGNALP), tmhmm (TMHMM)
evm.model.scaffold00001.635	g628.t1	domon domain-containing protein	298	2.69e-82		IPR019545 (PFAM); SignalP-NN(euk) (SIGNALP)
evm.model.scaffold00001.656	g649.t1	transthyretin-like family protein	284	2.52e-71	-	IPR001534 (PANTHER); SignalP-NN(euk) (SIGNALP)
evm.model.scaffold00001.657	g650.t1	protein ttr-36	147	3.19e-41	-	IPR001534 (PANTHER); SignalP-NN(euk) (SIGNALP)
evm.model.scaffold00001.663	g656.t1	pan domain containing protein	171	7.4e-50	-	IPR000177 (SMART); IPR003014 (PFAM); IPR003609 (PROFILE); G3DSA:3.50.4.10 (GENE3D), SignalP-NN(euk) (SIGNALP), tmhmm (TMHMM)
evm.model.scaffold00001.675	g668.t1	slit protein	907	0	-	IPR000372 (PFAM); IPR000483 (SMART); IPR000742 (PFAM); IPR001611 (PFAM); IPR001881 (SMART); IPR003591 (SMART); IPR013032 (PROSITE); G3DSA:2.10.25.10 (GENE3D), G3DSA:3.80.10.10 (GENE3D), PTHR24373 (PANTHER), PTHR24373:SF51 (PANTHER), PF13855 (PFAM), SM00365 (SMART), SignalP-NN(euk) (SIGNALP), tmhmm (TMHMM), SSF52058 (SUPERFAMILY), SSF57196 (SUPERFAMILY)
evm.model.scaffold00001.679	g672.t1	cbn-nlp-1 protein	144	2.18e-06		SignalP-NN(euk) (SIGNALP), tmhmm (TMHMM)
evm.model.scaffold00001.680	g673.t1	uncharacterized protein loc100206449	303	2.87e-33		IPR014044 (G3DSA:3.40.33.GENE3D); SignalP-NN(euk) (SIGNALP)
evm.model.scaffold00001.758	g749.t1	db module family protein	177	1.64e-88		IPR002602 (PFAM); PTHR21679 (PANTHER), PTHR21679:SF0 (PANTHER), SignalP-NN(euk) (SIGNALP)
evm.model.scaffold00001.783	g774.t1	hypothetical protein CRE_00495 [Caenorhabditis remanei]	99	5.07e-09		SignalP-NN(euk) (SIGNALP), tmhmm (TMHMM)
evm.model.scaffold00001.800	g791.t1	protein flp-7	122	1.28e-42	-	IPR002544 (PFAM); PTHR20986 (PANTHER), SignalP-NN(euk) (SIGNALP), tmhmm (TMHMM)
evm.model.scaffold00001.813	evm.model.scaffold00001.813	immunoglobulin domain protein	240	5.83e-22	-	IPR003599 (SMART); PF13895 (PFAM); IPR013098 (PFAM); IPR013783 (G3DSA:2.60.40.GENE3D); IPR013783 (G3DSA:2.60.40.GENE3D); SIGNAL_PEPTIDE (PHOBIUS); NON_CYTOPLASMIC_DOMAIN (PHOBIUS); SIGNAL_PEPTIDE_N_REGION (PHOBIUS); SIGNAL_PEPTIDE_H_REGION (PHOBIUS); SIGNAL_PEPTIDE_C_REGION (PHOBIUS); IPR007110 (PROSITE_PROFILES); IPR007110 (PROSITE_PROFILES); SignalP-TM (SIGNALP_GRAM_POSITIVE); SignalP-noTM (SIG…
evm.model.scaffold00001.818	g808.t1	calsequestrin family protein	416	0	-	IPR001393 (PRINTS); IPR012336 (G3DSA:3.40.30.GENE3D); PTHR10033:SF0 (PANTHER), SignalP-NN(euk) (SIGNALP)
evm.model.scaffold00001.822	g812.t1	---NA---	93			SignalP-NN(euk) (SIGNALP)
evm.model.scaffold00001.825	g815.t1	cre-grd-15 protein	186	9.61e-20		IPR007284 (PFAM); SignalP-NN(euk) (SIGNALP)
evm.model.scaffold00001.838	g828.t1	galactoside-binding lectin family protein	316	3.44e-171	-	IPR001079 (PFAM); IPR008985 (SUPERFAMILY); IPR013320 (G3DSA:2.60.120.GENE3D); PTHR11346 (PANTHER), PTHR11346:SF29 (PANTHER), SignalP-NN(euk) (SIGNALP)
evm.model.scaffold00001.84	g84.t1	cre-twk-44 protein	117	6.53e-27		IPR008139 (PROFILE); IPR011001 (G3DSA:1.10.225.GENE3D); SignalP-NN(euk) (SIGNALP)
evm.model.scaffold00001.849	g839.t1	---NA---	151		-	IPR016179 (G3DSA:1.10.100.GENE3D); SignalP-NN(euk) (SIGNALP), tmhmm (TMHMM)
evm.model.scaffold00001.851	g841.t1	parasitic stage specific protein 1	203	7.81e-48		PS51257 (PROFILE), SignalP-NN(euk) (SIGNALP)
evm.model.scaffold00001.899	g888.t1	hypothetical protein CAEBREN_00066 [Caenorhabditis brenneri]	561	4.23e-63		SignalP-NN(euk) (SIGNALP), tmhmm (TMHMM), SSF57302 (SUPERFAMILY)
evm.model.scaffold00001.900	g889.t1	cuticlin 1	187	2e-51		IPR001507 (PFAM); PTHR22907 (PANTHER), PTHR22907:SF0 (PANTHER), SignalP-NN(euk) (SIGNALP)
evm.model.scaffold00001.903	g892.t1	wnt-4 protein	380	5.08e-164	-	IPR005817 (PRINTS); IPR018161 (PROSITE); PTHR12027:SF8 (PANTHER), SignalP-NN(euk) (SIGNALP), tmhmm (TMHMM)
evm.model.scaffold00001.924	g913.t1	---NA---	464			SignalP-NN(euk) (SIGNALP)
evm.model.scaffold00001.948	g936.t1	lipase family protein	298	8.31e-135	-	IPR002918 (PFAM); G3DSA:3.40.50.1820 (GENE3D), PTHR32015 (PANTHER), PTHR32015:SF0 (PANTHER), SignalP-NN(euk) (SIGNALP), SSF53474 (SUPERFAMILY)
evm.model.scaffold00001.949	g937.t1	protein cyp-33c7	1008	8.59e-136	-	IPR001128 (PRINTS); IPR002401 (PRINTS); IPR017972 (PROSITE); PTHR24300 (PANTHER), SignalP-NN(euk) (SIGNALP), tmhmm (TMHMM)
evm.model.scaffold00001.951	g939.t1	protein dct-18	228	2e-44		SignalP-NN(euk) (SIGNALP)
evm.model.scaffold00001.956	g944.t1	parasitic stage specific protein 1	221	1.49e-07		SignalP-NN(euk) (SIGNALP), tmhmm (TMHMM)
evm.model.scaffold00001.96	g96.t1	---NA---	130			SignalP-NN(euk) (SIGNALP)
evm.model.scaffold00001.966	g954.t1	parasitic stage specific protein 1	217	2.17e-51		SignalP-NN(euk) (SIGNALP)
evm.model.scaffold00001.979	g966.t1	---NA---	107			SignalP-NN(euk) (SIGNALP), tmhmm (TMHMM)
evm.model.scaffold00001.98	g98.t1	---NA---	196			SignalP-NN(euk) (SIGNALP), tmhmm (TMHMM)
evm.model.scaffold00001.981	g968.t1	---NA---	77			SignalP-NN(euk) (SIGNALP)
evm.model.scaffold00001.99	g99.t1	protein vit-1	1596	8.98e-166	-	IPR001747 (PFAM); IPR001846 (PFAM); IPR011030 (G3DSA:1.25.10.GENE3D); IPR015255 (PFAM); IPR015816 (G3DSA:2.30.230.GENE3D); IPR015819 (SUPERFAMILY); PTHR23345 (PANTHER), SignalP-NN(euk) (SIGNALP), tmhmm (TMHMM)
evm.model.scaffold00001.999	g986.t1	udp-glucuronosyltransferase ugt-48	432	1.56e-71	-	IPR002213 (PANTHER); G3DSA:3.40.50.2000 (GENE3D), PTHR11926:SF16 (PANTHER), SignalP-NN(euk) (SIGNALP), tmhmm (TMHMM), SSF53756 (SUPERFAMILY)
evm.model.scaffold00002.114	g1863.t1	Protein Y57G11C.38 [Caenorhabditis elegans]	415	1.02e-17		SignalP-NN(euk) (SIGNALP), tmhmm (TMHMM)
evm.model.scaffold00002.17	g1766.t1	---NA---	166			SignalP-NN(euk) (SIGNALP), tmhmm (TMHMM)
evm.model.scaffold00002.19	g1768.t1	protein isoform b	304	2.76e-50		IPR019153 (PFAM); PTHR13270 (PANTHER), SignalP-NN(euk) (SIGNALP), tmhmm (TMHMM), SSF46785 (SUPERFAMILY)
evm.model.scaffold00002.199	g1948.t1	short chain dehydrogenase reductase family protein	318	8.35e-132	-	IPR002198 (PRINTS); IPR002347 (PRINTS); IPR016040 (G3DSA:3.40.50.GENE3D); IPR020904 (PROSITE); PTHR24316 (PANTHER), PTHR24316:SF68 (PANTHER), SignalP-NN(euk) (SIGNALP), tmhmm (TMHMM), SSF51735 (SUPERFAMILY)
evm.model.scaffold00002.214	g1963.t1	---NA---	67			SignalP-NN(euk) (SIGNALP), tmhmm (TMHMM)
evm.model.scaffold00002.228	g1978.t1	af2 peptide	132	1.1e-39	-	IPR002544 (PFAM); PTHR20986 (PANTHER), SignalP-NN(euk) (SIGNALP), tmhmm (TMHMM)
evm.model.scaffold00002.250	g2000.t1	---NA---	213			SignalP-NN(euk) (SIGNALP), tmhmm (TMHMM)
evm.model.scaffold00002.255	g2005.t1	---NA---	698		-	IPR024079 (G3DSA:3.40.390.GENE3D); SignalP-NN(euk) (SIGNALP), tmhmm (TMHMM), SSF55486 (SUPERFAMILY)
evm.model.scaffold00002.26	g1775.t1	---NA---	105			SignalP-NN(euk) (SIGNALP)
evm.model.scaffold00002.264	g2014.t1	Protein F59B1.2 [Caenorhabditis elegans]	190	7.05e-06	-	SignalP-NN(euk) (SIGNALP), tmhmm (TMHMM)
evm.model.scaffold00002.27	g1776.t1	---NA---	114			SignalP-NN(euk) (SIGNALP)
evm.model.scaffold00002.274	g2024.t1	pdz domain-containing protein 8-like	1186	0	-	IPR001478 (PFAM); IPR002219 (SMART); G3DSA:2.30.42.10 (GENE3D), G3DSA:3.30.60.20 (GENE3D), PTHR21519 (PANTHER), PTHR21519:SF0 (PANTHER), SignalP-NN(euk) (SIGNALP), tmhmm (TMHMM), SSF57889 (SUPERFAMILY)
evm.model.scaffold00002.297	g2047.t1	uncharacterized protein loc589544 isoform 2	151	0.000422	-	IPR001134 (PROFILE); IPR001820 (PFAM); IPR008993 (SUPERFAMILY); G3DSA:2.40.50.120 (GENE3D), PS51257 (PROFILE), SignalP-NN(euk) (SIGNALP), tmhmm (TMHMM)
evm.model.scaffold00002.298	g2048.t1	---NA---	151		-	IPR001134 (PROFILE); IPR001820 (PFAM); IPR008993 (SUPERFAMILY); G3DSA:2.40.50.120 (GENE3D), PS51257 (PROFILE), SignalP-NN(euk) (SIGNALP)
evm.model.scaffold00002.321	g2071.t1	lipase family protein	329	5.02e-94	EC:3.1.1.3	IPR002921 (PFAM); G3DSA:3.40.50.1820 (GENE3D), PTHR31039 (PANTHER), PTHR31039:SF0 (PANTHER), SignalP-NN(euk) (SIGNALP), tmhmm (TMHMM), SSF53474 (SUPERFAMILY)
evm.model.scaffold00002.33	g1782.t1	---NA---	256			SignalP-NN(euk) (SIGNALP)
evm.model.scaffold00002.370	evm.model.scaffold00002.370	protein kinase domain containing protein	1016	0	EC:2.7.11	Coil (COILS); Coil (COILS); Coil (COILS); Coil (COILS); IPR002290 (SMART); G3DSA:3.30.200.20 (GENE3D); G3DSA:1.10.510.10 (GENE3D); IPR000719 (PFAM); PTHR24056 (PANTHER); PTHR24056:SF45 (PANTHER); IPR008271 (PROSITE_PATTERNS); SIGNAL_PEPTIDE_C_REGION (PHOBIUS); NON_CYTOPLASMIC_DOMAIN (PHOBIUS); SIGNAL_PEPTIDE_N_REGION (PHOBIUS); SIGNAL_PEPTIDE_H_REGION (PHOBIUS); SIGNAL_PEPTIDE (PHOBIUS); IPR00071…
evm.model.scaffold00002.385	g2135.t1	cytochrome p450	493	3.67e-95	-	IPR001128 (PRINTS); IPR002401 (PRINTS); IPR017972 (PROSITE); PTHR24300 (PANTHER), SignalP-NN(euk) (SIGNALP)
evm.model.scaffold00002.425	g2176.t1	---NA---	104		-	IPR016179 (G3DSA:1.10.100.GENE3D); SignalP-NN(euk) (SIGNALP)
evm.model.scaffold00002.490	g2241.t1	---NA---	225			SignalP-NN(euk) (SIGNALP)
evm.model.scaffold00002.497	g2248.t1	---NA---	116			PTHR23310 (PANTHER), PTHR23310:SF12 (PANTHER), SignalP-NN(euk) (SIGNALP)
evm.model.scaffold00002.511	g2262.t1	---NA---	163			SignalP-NN(euk) (SIGNALP)
evm.model.scaffold00002.518	g2269.t1	transforming growth protein 2-like protein	388	7.4e-41	-	IPR001839 (PFAM); IPR015615 (PANTHER); IPR017948 (PROSITE); G3DSA:2.10.90.10 (GENE3D), PTHR11848:SF15 (PANTHER), SignalP-NN(euk) (SIGNALP), tmhmm (TMHMM), SSF57501 (SUPERFAMILY)
evm.model.scaffold00002.539	g2290.t1	---NA---	98			SignalP-NN(euk) (SIGNALP)
evm.model.scaffold00002.577	g2328.t1	cytochrome p450	601	1.64e-162	-	IPR001128 (PRINTS); IPR002401 (PRINTS); IPR017972 (PROSITE); PTHR24300 (PANTHER), SignalP-NN(euk) (SIGNALP), tmhmm (TMHMM)
evm.model.scaffold00002.584	g2335.t1	---NA---	153			SignalP-NN(euk) (SIGNALP)
evm.model.scaffold00002.595	g2346.t1	protein isoform c	1749	1.05e-67	-	IPR006150 (SMART); PS51257 (PROFILE), SignalP-NN(euk) (SIGNALP), tmhmm (TMHMM)
evm.model.scaffold00002.629	g2380.t1	---NA---	74			SignalP-NN(euk) (SIGNALP), tmhmm (TMHMM)
evm.model.scaffold00002.631	g2382.t1	---NA---	74			SignalP-NN(euk) (SIGNALP), tmhmm (TMHMM)
evm.model.scaffold00002.632	g2383.t1	---NA---	88			SignalP-NN(euk) (SIGNALP), tmhmm (TMHMM)
evm.model.scaffold00002.634	g2385.t1	---NA---	88			SignalP-NN(euk) (SIGNALP)
evm.model.scaffold00002.635	g2386.t1	---NA---	70			SignalP-NN(euk) (SIGNALP), tmhmm (TMHMM)
evm.model.scaffold00002.648	g2399.t1	collagen alpha-1 chain	318	1.21e-87	-	IPR008160 (PFAM); PTHR24023 (PANTHER), PTHR24023:SF187 (PANTHER), SignalP-NN(euk) (SIGNALP)
evm.model.scaffold00002.65	g1814.t1	---NA---	134			SignalP-NN(euk) (SIGNALP), tmhmm (TMHMM)
evm.model.scaffold00002.659	g2410.t1	acidic mammalian chitinase	544	1.02e-93	EC:3.2.1.14	IPR001223 (PFAM); IPR001579 (PROSITE); IPR011583 (SMART); IPR013781 (G3DSA:3.20.20.GENE3D); IPR017853 (SUPERFAMILY); G3DSA:3.10.50.10 (GENE3D), G3DSA:3.60.21.10 (GENE3D), PTHR11177 (PANTHER), SignalP-NN(euk) (SIGNALP), SSF54556 (SUPERFAMILY), SSF56300 (SUPERFAMILY)
evm.model.scaffold00002.69	g1818.t1	---NA---	136			SignalP-NN(euk) (SIGNALP), tmhmm (TMHMM)
evm.model.scaffold00002.7	g1757.t1	---NA---	73			SignalP-NN(euk) (SIGNALP)
evm.model.scaffold00002.70	g1819.t1	---NA---	101			SignalP-NN(euk) (SIGNALP), tmhmm (TMHMM)
evm.model.scaffold00002.71	g1820.t1	---NA---	266		-	IPR001304 (SMART); IPR016186 (G3DSA:3.10.100.GENE3D); IPR016187 (SUPERFAMILY); PTHR22803 (PANTHER), SignalP-NN(euk) (SIGNALP)
evm.model.scaffold00002.712	g2463.t1	deoxyribonuclease ii family protein	329	7.06e-85	EC:3.1.22.1	IPR004947 (PANTHER); SignalP-NN(euk) (SIGNALP)
evm.model.scaffold00002.737	g2488.t1	protein ttr- isoform a	140	2.38e-24	-	IPR001534 (PANTHER); SignalP-NN(euk) (SIGNALP)
evm.model.scaffold00002.745	g2496.t1	hypothetical protein LOAG_16698 [Loa loa]	374	1.39e-34		SignalP-NN(euk) (SIGNALP)
evm.model.scaffold00002.754	g2505.t1	protein canopy homolog 2-like	191	2.73e-45		IPR021852 (PFAM); PTHR13341 (PANTHER), SignalP-NN(euk) (SIGNALP)
evm.model.scaffold00002.777	g2528.t1	---NA---	164			SignalP-NN(euk) (SIGNALP)
evm.model.scaffold00002.781	g2532.t1	hypothetical protein CAEBREN_00168 [Caenorhabditis brenneri]	89	1.01e-05		SignalP-NN(euk) (SIGNALP), tmhmm (TMHMM)
evm.model.scaffold00002.80	g1829.t1	protein isoform b	381	1.09e-11	-	IPR000884 (PFAM); IPR001304 (PROFILE); IPR016186 (G3DSA:3.10.100.GENE3D); IPR016187 (SUPERFAMILY); G3DSA:2.20.100.10 (GENE3D), PTHR31507 (PANTHER), PTHR31507:SF0 (PANTHER), SignalP-NN(euk) (SIGNALP)
evm.model.scaffold00002.800	g2550.t1	xylosylprotein beta4-	247	5.21e-87	-	IPR003859 (PRINTS); G3DSA:3.90.550.10 (GENE3D), PTHR19300:SF1 (PANTHER), PF13733 (PFAM), SignalP-NN(euk) (SIGNALP), tmhmm (TMHMM), SSF53448 (SUPERFAMILY)
evm.model.scaffold00002.809	g2559.t1	chondroitin n-acetylgalactosaminyltransferase	804	0	-	IPR008428 (PANTHER); PTHR12369:SF5 (PANTHER), SignalP-NN(euk) (SIGNALP), tmhmm (TMHMM)
evm.model.scaffold00002.82	g1831.t1	---NA---	275			IPR016186 (G3DSA:3.10.100.GENE3D); SignalP-NN(euk) (SIGNALP)
evm.model.scaffold00002.825	evm.model.scaffold00002.825	protein isoform b	1111	5.2e-91		Coil (COILS); Coil (COILS); NON_CYTOPLASMIC_DOMAIN (PHOBIUS); SIGNAL_PEPTIDE_H_REGION (PHOBIUS); SIGNAL_PEPTIDE (PHOBIUS); SIGNAL_PEPTIDE_N_REGION (PHOBIUS); SIGNAL_PEPTIDE_C_REGION (PHOBIUS); SignalP-noTM (SIGNALP_GRAM_NEGATIVE); SignalP-TM (SIGNALP_GRAM_POSITIVE); SignalP-noTM (SIGNALP_EUK)
evm.model.scaffold00002.846	g2596.t1	---NA---	135			SignalP-NN(euk) (SIGNALP)
evm.model.scaffold00002.858	g2608.t1	---NA---	98			SignalP-NN(euk) (SIGNALP), tmhmm (TMHMM)
evm.model.scaffold00002.88	g1837.t1	---NA---	202			SignalP-NN(euk) (SIGNALP)
evm.model.scaffold00002.89	g1838.t1	protein	174	6.1e-53		PS51257 (PROFILE), SignalP-NN(euk) (SIGNALP)
evm.model.scaffold00002.90	g1839.t1	protein	174	1.43e-52		PS51257 (PROFILE), SignalP-NN(euk) (SIGNALP)
evm.model.scaffold00003.115	g2729.t1	hypothetical protein Bm1_12890 [Brugia malayi]	181	1.16e-25		SignalP-NN(euk) (SIGNALP), tmhmm (TMHMM)
evm.model.scaffold00003.121	g2735.t1	cre-grd-8 protein	226	1.6e-34		IPR007284 (PFAM); PTHR11889 (PANTHER), PTHR11889:SF25 (PANTHER), SignalP-NN(euk) (SIGNALP)
evm.model.scaffold00003.126	g2740.t1	---NA---	271			SignalP-NN(euk) (SIGNALP)
evm.model.scaffold00003.132	g2746.t1	pan domain-containing protein	924	2.98e-141	-	IPR001507 (SMART); IPR003014 (PFAM); IPR003609 (SMART); G3DSA:3.50.4.10 (GENE3D), PTHR22963 (PANTHER), SignalP-NN(euk) (SIGNALP), SSF57414 (SUPERFAMILY)
evm.model.scaffold00003.151	g2765.t1	---NA---	199			SignalP-NN(euk) (SIGNALP)
evm.model.scaffold00003.154	g2768.t1	---NA---	119			SignalP-NN(euk) (SIGNALP)
evm.model.scaffold00003.156	g2770.t1	---NA---	108			SignalP-NN(euk) (SIGNALP), tmhmm (TMHMM)
evm.model.scaffold00003.169	g2783.t1	---NA---	94			SignalP-NN(euk) (SIGNALP), tmhmm (TMHMM)
evm.model.scaffold00003.184	g2798.t1	---NA---	134			SignalP-NN(euk) (SIGNALP)
evm.model.scaffold00003.186	g2800.t1	---NA---	97			SignalP-NN(euk) (SIGNALP), tmhmm (TMHMM)
evm.model.scaffold00003.197	g2811.t1	---NA---	308		-	IPR001304 (SMART); IPR016186 (G3DSA:3.10.100.GENE3D); IPR016187 (SUPERFAMILY); PTHR22801 (PANTHER), SignalP-NN(euk) (SIGNALP)
evm.model.scaffold00003.208	g2822.t1	protein	294	1.31e-65	EC:3.1.1.3	IPR002921 (PFAM); G3DSA:3.40.50.1820 (GENE3D), PTHR31039 (PANTHER), PTHR31039:SF0 (PANTHER), SignalP-NN(euk) (SIGNALP), SSF53474 (SUPERFAMILY)
evm.model.scaffold00003.21	g2635.t1	---NA---	76			SignalP-NN(euk) (SIGNALP), tmhmm (TMHMM)
evm.model.scaffold00003.237	g2851.t1	hypothetical protein CAEBREN_14668 [Caenorhabditis brenneri]	198	8.43e-16		SignalP-NN(euk) (SIGNALP), tmhmm (TMHMM)
evm.model.scaffold00003.238	g2852.t1	cuticle collagen lon-3	312	1.28e-31	-	PTHR24023 (PANTHER), SignalP-NN(euk) (SIGNALP), tmhmm (TMHMM)
evm.model.scaffold00003.248	g2863.t1	---NA---	223			SignalP-NN(euk) (SIGNALP), tmhmm (TMHMM)
evm.model.scaffold00003.275	g2890.t1	ef hand family protein	104	2.41e-06	-	IPR002048 (PROFILE); IPR011992 (G3DSA:1.10.238.GENE3D); IPR018247 (PROSITE); PTHR10891 (PANTHER), SignalP-NN(euk) (SIGNALP), SSF47473 (SUPERFAMILY)
evm.model.scaffold00003.276	g2891.t1	troponin slow skeletal and cardiac muscles-like	171	1.07e-09	-	IPR002048 (PFAM); IPR011992 (G3DSA:1.10.238.GENE3D); IPR018247 (PROSITE); PTHR23064 (PANTHER), PTHR23064:SF1 (PANTHER), SignalP-NN(euk) (SIGNALP), SSF47473 (SUPERFAMILY)
evm.model.scaffold00003.279	g2894.t1	---NA---	75			SignalP-NN(euk) (SIGNALP), tmhmm (TMHMM)
evm.model.scaffold00003.290	g2905.t1	von willebrand factor type a domain containing protein	509	1.75e-38	-	IPR002035 (G3DSA:3.40.50.GENE3D); PR00453 (PRINTS), PTHR22992 (PANTHER), PS51257 (PROFILE), SignalP-NN(euk) (SIGNALP), tmhmm (TMHMM), SSF53300 (SUPERFAMILY)
evm.model.scaffold00003.3	g2617.t1	---NA---	123			SignalP-NN(euk) (SIGNALP), tmhmm (TMHMM)
evm.model.scaffold00003.314	g2929.t1	tetratricopeptide repeat protein 17	1242	0	-	IPR001440 (PFAM); IPR011990 (G3DSA:1.25.40.GENE3D); IPR013026 (PROFILE); IPR019734 (SMART); PTHR16091 (PANTHER), PTHR16091:SF0 (PANTHER), SignalP-NN(euk) (SIGNALP), tmhmm (TMHMM), SSF48452 (SUPERFAMILY)
evm.model.scaffold00003.327	g2942.t1	her- identical	173	5.59e-26		IPR015313 (PFAM); SignalP-NN(euk) (SIGNALP)
evm.model.scaffold00003.335	g2950.t1	---NA---	291			SignalP-NN(euk) (SIGNALP)
evm.model.scaffold00003.339	g2954.t1	---NA---	108			SignalP-NN(euk) (SIGNALP), tmhmm (TMHMM)
evm.model.scaffold00003.348	g2963.t1	---NA---	108			SignalP-NN(euk) (SIGNALP), tmhmm (TMHMM)
evm.model.scaffold00003.356	g2971.t1	dehydrogenase reductase sdr family member 7-like	306	3.11e-55	-	IPR002198 (PFAM); IPR002347 (PRINTS); IPR016040 (G3DSA:3.40.50.GENE3D); IPR020904 (PROSITE); PTHR24322 (PANTHER), PTHR24322:SF27 (PANTHER), SignalP-NN(euk) (SIGNALP), tmhmm (TMHMM), SSF51735 (SUPERFAMILY)
evm.model.scaffold00003.367	g2982.t1	protein nid- isoform c	951	1.2e-180	-	IPR000152 (PROSITE); IPR000742 (SMART); IPR001881 (SMART); IPR003886 (PFAM); IPR006605 (PFAM); IPR009017 (SUPERFAMILY); IPR013032 (PROSITE); IPR018097 (PROSITE); IPR023413 (G3DSA:2.40.155.GENE3D); IPR024731 (PFAM); G3DSA:2.10.25.10 (GENE3D), PTHR10529 (PANTHER), PTHR10529:SF5 (PANTHER), SignalP-NN(euk) (SIGNALP), SSF57196 (SUPERFAMILY)
evm.model.scaffold00003.379	g2994.t1	---NA---	106			SignalP-NN(euk) (SIGNALP)
evm.model.scaffold00003.38	g2652.t1	protein lipl-3	397	7.79e-129	-	IPR000073 (PFAM); IPR006693 (PFAM); IPR025483 (PIR); G3DSA:3.40.50.1820 (GENE3D), PTHR11005 (PANTHER), PTHR11005:SF0 (PANTHER), SignalP-NN(euk) (SIGNALP), SSF53474 (SUPERFAMILY)
evm.model.scaffold00003.383	g2998.t1	af17 c	119	8.95e-16	-	IPR001651 (SMART); IPR002544 (PFAM); SignalP-NN(euk) (SIGNALP), tmhmm (TMHMM)
evm.model.scaffold00003.384	g2999.t1	Hypothetical protein CBG08704 [Caenorhabditis briggsae]	275	4.86e-60		SignalP-NN(euk) (SIGNALP), tmhmm (TMHMM)
evm.model.scaffold00003.385	g3000.t1	db module family protein	222	7.62e-55		IPR002602 (PFAM); PTHR12974 (PANTHER), PTHR12974:SF15 (PANTHER), SignalP-NN(euk) (SIGNALP)
evm.model.scaffold00003.386	g3001.t1	protein	230	1.42e-42		IPR002602 (PFAM); PTHR12974 (PANTHER), PTHR12974:SF15 (PANTHER), SignalP-NN(euk) (SIGNALP), tmhmm (TMHMM)
evm.model.scaffold00003.388	g3003.t1	protein isoform a	357	4.28e-35		IPR004245 (PANTHER); PTHR10974:SF23 (PANTHER), SignalP-NN(euk) (SIGNALP), tmhmm (TMHMM)
evm.model.scaffold00003.40	g2654.t1	---NA---	168			SignalP-NN(euk) (SIGNALP)
evm.model.scaffold00003.403	g3018.t1	protein isoform a	356	8.28e-96	-	IPR004245 (PANTHER); PTHR10974:SF7 (PANTHER), SignalP-NN(euk) (SIGNALP), tmhmm (TMHMM)
evm.model.scaffold00003.416	g3031.t1	cre-sul-2 protein	592	0	EC:3.1.6.0	IPR000917 (PFAM); IPR017849 (G3DSA:3.40.720.GENE3D); IPR017850 (SUPERFAMILY); IPR024607 (PROSITE); G3DSA:3.30.1120.10 (GENE3D), PTHR10342 (PANTHER), PTHR10342:SF28 (PANTHER), SignalP-NN(euk) (SIGNALP), tmhmm (TMHMM)
evm.model.scaffold00003.430	g3045.t1	---NA---	123			SignalP-NN(euk) (SIGNALP)
evm.model.scaffold00003.431	g3046.t1	---NA---	100			SignalP-NN(euk) (SIGNALP), tmhmm (TMHMM)
evm.model.scaffold00003.432	g3047.t1	---NA---	82			SignalP-NN(euk) (SIGNALP)
evm.model.scaffold00003.437	g3052.t1	metalloproteinase inhibitor tag-225	154	5.46e-06	-	IPR001134 (PROFILE); IPR001820 (PFAM); IPR008993 (SUPERFAMILY); G3DSA:2.40.50.120 (GENE3D), SignalP-NN(euk) (SIGNALP)
evm.model.scaffold00003.443	g3058.t1	cre-grl-5 protein	269	2.05e-21	-	IPR007284 (PFAM); PTHR23261 (PANTHER), PS51257 (PROFILE), SignalP-NN(euk) (SIGNALP), tmhmm (TMHMM)
evm.model.scaffold00003.450	g3065.t1	Protein Y51F10.7 [Caenorhabditis elegans]	193	3.28e-08		SignalP-NN(euk) (SIGNALP)
evm.model.scaffold00003.466	g3081.t1	dnak protein	937	0	-	IPR013126 (PRINTS); G3DSA:1.20.1270.10 (GENE3D), G3DSA:2.60.34.10 (GENE3D), G3DSA:3.30.420.40 (GENE3D), G3DSA:3.90.640.10 (GENE3D), PTHR19375 (PANTHER), PTHR19375:SF7 (PANTHER), SignalP-NN(euk) (SIGNALP), tmhmm (TMHMM), SSF100934 (SUPERFAMILY), SSF53067 (SUPERFAMILY)
evm.model.scaffold00003.491	g3106.t1	protein grl-9	521	4.05e-15		IPR007284 (PFAM); PTHR23261 (PANTHER), SignalP-NN(euk) (SIGNALP), tmhmm (TMHMM)
evm.model.scaffold00003.493	g3108.t1	---NA---	141			SignalP-NN(euk) (SIGNALP), tmhmm (TMHMM)
evm.model.scaffold00003.496	g3111.t1	protein lurp-2	211	3.97e-85	-	IPR000472 (PFAM); SignalP-NN(euk) (SIGNALP)
evm.model.scaffold00003.520	g3135.t1	---NA---	307			SignalP-NN(euk) (SIGNALP)
evm.model.scaffold00003.537	g3152.t1	Protein C53A5.2 [Caenorhabditis elegans]	375	6.13e-11		SignalP-NN(euk) (SIGNALP)
evm.model.scaffold00003.538	g3153.t1	---NA---	282			G3DSA:3.30.1120.50 (GENE3D), SignalP-NN(euk) (SIGNALP)
evm.model.scaffold00003.540	g3155.t1	protein pqn- isoform b	172	0.000608		IPR010480 (PFAM); G3DSA:3.30.1120.50 (GENE3D), SignalP-NN(euk) (SIGNALP), tmhmm (TMHMM)
evm.model.scaffold00003.549	g3164.t1	hypothetical protein CRE_12377 [Caenorhabditis remanei]	370	0	-	SignalP-NN(euk) (SIGNALP)
evm.model.scaffold00003.560	g3175.t1	---NA---	213			SignalP-NN(euk) (SIGNALP), tmhmm (TMHMM)
evm.model.scaffold00003.573	evm.model.scaffold00003.573	protein isoform b	416	4.16e-86	-	IPR007621 (PFAM); SIGNAL_PEPTIDE_C_REGION (PHOBIUS); NON_CYTOPLASMIC_DOMAIN (PHOBIUS); SIGNAL_PEPTIDE_N_REGION (PHOBIUS); SIGNAL_PEPTIDE_H_REGION (PHOBIUS); SIGNAL_PEPTIDE (PHOBIUS); SignalP-TM (SIGNALP_GRAM_POSITIVE); SignalP-noTM (SIGNALP_EUK)
evm.model.scaffold00003.585	g3201.t1	protein dct-5	217	2.75e-76		PD031729 (PRODOM), SignalP-NN(euk) (SIGNALP)
evm.model.scaffold00003.59	g2673.t1	---NA---	219			SignalP-NN(euk) (SIGNALP)
evm.model.scaffold00003.592	g3209.t1	lipase family protein	368	6.34e-123	EC:3.1.1.3	IPR002921 (PFAM); G3DSA:3.40.50.1820 (GENE3D), PTHR31039 (PANTHER), PTHR31039:SF0 (PANTHER), SignalP-NN(euk) (SIGNALP), tmhmm (TMHMM), SSF53474 (SUPERFAMILY)
evm.model.scaffold00003.627	g3245.t1	protein isoform a	457	4.53e-145	EC:3.1.3.2	IPR004843 (PFAM); IPR008963 (SUPERFAMILY); IPR015914 (G3DSA:2.60.40.GENE3D); IPR025733 (PFAM); G3DSA:3.60.21.10 (GENE3D), PTHR22953 (PANTHER), PTHR22953:SF0 (PANTHER), SignalP-NN(euk) (SIGNALP), SSF56300 (SUPERFAMILY)
evm.model.scaffold00003.75	g2689.t1	c-type lectin domain family 11 member a-like	153	2.31e-10	-	IPR001304 (PFAM); IPR016186 (G3DSA:3.10.100.GENE3D); IPR016187 (SUPERFAMILY); IPR018378 (PROSITE); PTHR22801 (PANTHER), SignalP-NN(euk) (SIGNALP)
evm.model.scaffold00003.8	g2622.t1	---NA---	136			SignalP-NN(euk) (SIGNALP), tmhmm (TMHMM)
evm.model.scaffold00003.84	g2698.t1	hypothetical protein CRE_21195 [Caenorhabditis remanei]	531	1.59e-59		IPR027417 (SUPERFAMILY); G3DSA:3.40.50.300 (GENE3D), SignalP-NN(euk) (SIGNALP)
evm.model.scaffold00003.87	g2701.t1	protein isoform c	476	0	-	IPR000742 (SMART); IPR009030 (SUPERFAMILY); IPR011641 (PFAM); IPR013032 (PROSITE); G3DSA:2.10.25.10 (GENE3D), PTHR24838 (PANTHER), PTHR24838:SF96 (PANTHER), SignalP-NN(euk) (SIGNALP), SSF57196 (SUPERFAMILY)
evm.model.scaffold00003.96	g2710.t1	---NA---	91			SignalP-NN(euk) (SIGNALP), tmhmm (TMHMM)
evm.model.scaffold00004.116	g3370.t1	protein snt-3	173	7.8e-22		SignalP-NN(euk) (SIGNALP)
evm.model.scaffold00004.13	g3269.t1	---NA---	70			SignalP-NN(euk) (SIGNALP), tmhmm (TMHMM)
evm.model.scaffold00004.150	g3404.t1	hypothetical protein Bm1_55555 [Brugia malayi]	150	1.02e-38		SignalP-NN(euk) (SIGNALP), tmhmm (TMHMM)
evm.model.scaffold00004.160	g3414.t1	ef hand family protein	149	6.08e-43	-	IPR002048 (PROFILE); IPR011992 (G3DSA:1.10.238.GENE3D); IPR018247 (PROSITE); PTHR23104 (PANTHER), PTHR23104:SF0 (PANTHER), PS51257 (PROFILE), SignalP-NN(euk) (SIGNALP), SSF47473 (SUPERFAMILY)
evm.model.scaffold00004.161	g3415.t1	enolase-phosphatase e1	444	5.96e-75	EC:3.1.3.18; EC:3.1.3.77	IPR002048 (PROFILE); IPR006439 (TIGRFAMs); IPR011992 (G3DSA:1.10.238.GENE3D); IPR018247 (PROSITE); IPR023214 (G3DSA:3.40.50.GENE3D); IPR023943 (TIGRFAMs); PTHR20371 (PANTHER), SignalP-NN(euk) (SIGNALP), SSF47473 (SUPERFAMILY)
evm.model.scaffold00004.172	g3426.t1	multiple coagulation factor deficiency protein 2 homolog precursor	131	9.73e-38	-	IPR002048 (PROFILE); IPR011992 (G3DSA:1.10.238.GENE3D); IPR018247 (PROSITE); PTHR23104 (PANTHER), PTHR23104:SF0 (PANTHER), SignalP-NN(euk) (SIGNALP), SSF47473 (SUPERFAMILY)
evm.model.scaffold00004.196	g3451.t1	---NA---	82			SignalP-NN(euk) (SIGNALP), tmhmm (TMHMM)
evm.model.scaffold00004.198	g3453.t1	---NA---	66			SignalP-NN(euk) (SIGNALP)
evm.model.scaffold00004.200	g3455.t1	hypothetical protein LOAG_14290 [Loa loa]	140	4.68e-06		SignalP-NN(euk) (SIGNALP)
evm.model.scaffold00004.202	g3457.t1	versican core protein isoform 3 precursor	158	4.51e-11	-	IPR001304 (PFAM); IPR016186 (G3DSA:3.10.100.GENE3D); IPR016187 (SUPERFAMILY); PTHR22801 (PANTHER), SignalP-NN(euk) (SIGNALP), tmhmm (TMHMM)
evm.model.scaffold00004.211	g3466.t1	---NA---	82			PS51257 (PROFILE), SignalP-NN(euk) (SIGNALP), tmhmm (TMHMM)
evm.model.scaffold00004.222	g3477.t1	phd finger protein 10-like	522	1.87e-66		IPR024161 (PROFILE); PTHR10615 (PANTHER), PTHR10615:SF8 (PANTHER), SignalP-NN(euk) (SIGNALP)
evm.model.scaffold00004.235	g3490.t1	---NA---	218			SignalP-NN(euk) (SIGNALP)
evm.model.scaffold00004.243	g3498.t1	histone h2b	459	1.99e-16	-	IPR000558 (SMART); IPR001283 (PANTHER); IPR009072 (G3DSA:1.10.20.GENE3D); IPR014044 (G3DSA:3.40.33.GENE3D); PTHR10334:SF11 (PANTHER), SignalP-NN(euk) (SIGNALP)
evm.model.scaffold00004.244	g3499.t1	---NA---	100			SignalP-NN(euk) (SIGNALP), tmhmm (TMHMM)
evm.model.scaffold00004.246	g3501.t1	hypothetical protein CAEBREN_23331 [Caenorhabditis brenneri]	220	0.000135		SignalP-NN(euk) (SIGNALP)
evm.model.scaffold00004.250	g3505.t1	Hypothetical protein CBG01471 [Caenorhabditis briggsae]	175	2.06e-40		SignalP-NN(euk) (SIGNALP)
evm.model.scaffold00004.260	g3515.t1	---NA---	128			SignalP-NN(euk) (SIGNALP)
evm.model.scaffold00004.261	g3516.t1	---NA---	100			SignalP-NN(euk) (SIGNALP)
evm.model.scaffold00004.285	g3540.t1	---NA---	112			IPR008139 (SMART); IPR011001 (G3DSA:1.10.225.GENE3D); SignalP-NN(euk) (SIGNALP)
evm.model.scaffold00004.30	g3286.t1	---NA---	183			IPR008139 (PROFILE); IPR011001 (SUPERFAMILY); SignalP-NN(euk) (SIGNALP)
evm.model.scaffold00004.86	g3340.t1	---NA---	68			SignalP-NN(euk) (SIGNALP), tmhmm (TMHMM)
evm.model.scaffold00004.92	g3346.t1	protein ttr-15	133	1.9e-35	-	IPR001534 (PANTHER); SignalP-NN(euk) (SIGNALP), tmhmm (TMHMM)
evm.model.scaffold00005.102	g3690.t1	db module family protein	138	5.71e-55		IPR002602 (PFAM); PTHR12974 (PANTHER), PTHR12974:SF3 (PANTHER), SignalP-NN(euk) (SIGNALP)
evm.model.scaffold00005.142	g3730.t1	hypothetical protein LOAG_14814 [Loa loa]	208	1.02e-32		SignalP-NN(euk) (SIGNALP)
evm.model.scaffold00005.145	g3733.t1	---NA---	229			SignalP-NN(euk) (SIGNALP), tmhmm (TMHMM)
evm.model.scaffold00005.147	g3735.t1	protein cdh-12	360	5.86e-23	-	IPR002126 (G3DSA:2.60.40.GENE3D); IPR015919 (SUPERFAMILY); PTHR24027 (PANTHER), PTHR24027:SF66 (PANTHER), SignalP-NN(euk) (SIGNALP), tmhmm (TMHMM)
evm.model.scaffold00005.15	g3604.t1	db module family protein	503	1.44e-68	-	IPR002602 (PFAM); PTHR12974 (PANTHER), PTHR12974:SF7 (PANTHER), SignalP-NN(euk) (SIGNALP), tmhmm (TMHMM)
evm.model.scaffold00005.215	evm.model.scaffold00005.215	protein vit-1	1535	4.74e-114	-	IPR001747 (SMART); IPR015817 (G3DSA:2.20.50.GENE3D); IPR011030 (G3DSA:1.25.10.GENE3D); IPR015255 (PFAM); IPR015816 (G3DSA:2.30.230.GENE3D); IPR001747 (PFAM); PTHR23345 (PANTHER); SIGNAL_PEPTIDE_C_REGION (PHOBIUS); SIGNAL_PEPTIDE (PHOBIUS); SIGNAL_PEPTIDE_N_REGION (PHOBIUS); SIGNAL_PEPTIDE_H_REGION (PHOBIUS); NON_CYTOPLASMIC_DOMAIN (PHOBIUS); IPR001747 (PROSITE_PROFILES); SignalP-noTM (SIGNALP_GRA…
evm.model.scaffold00005.25	g3614.t1	---NA---	103			SignalP-NN(euk) (SIGNALP)
evm.model.scaffold00005.26	g3615.t1	db module family protein	386	9.37e-52		IPR002602 (PFAM); PTHR12974 (PANTHER), PTHR12974:SF9 (PANTHER), SignalP-NN(euk) (SIGNALP)
evm.model.scaffold00005.265	g3851.t1	chitinase 3	1104	5.19e-136	EC:3.2.1.14	IPR001223 (PFAM); IPR011583 (SMART); IPR013781 (G3DSA:3.20.20.GENE3D); IPR017853 (SUPERFAMILY); PTHR11177 (PANTHER), SignalP-NN(euk) (SIGNALP), tmhmm (TMHMM), SSF54556 (SUPERFAMILY)
evm.model.scaffold00005.273	g3859.t1	---NA---	73			SignalP-NN(euk) (SIGNALP)
evm.model.scaffold00005.276	g3862.t1	transthyretin-like family protein	157	3.72e-64	-	IPR001534 (PANTHER); SignalP-NN(euk) (SIGNALP)
evm.model.scaffold00005.277	g3863.t1	protein ttr-53	145	1.83e-27	-	IPR001534 (PFAM); SignalP-NN(euk) (SIGNALP)
evm.model.scaffold00005.278	g3864.t1	acetolactate synthase-like protein	639	0	-	IPR000399 (PROSITE); IPR011766 (PFAM); IPR012000 (PFAM); IPR012001 (PFAM); G3DSA:3.40.50.1220 (GENE3D), G3DSA:3.40.50.970 (GENE3D), PTHR18968 (PANTHER), PTHR18968:SF72 (PANTHER), SignalP-NN(euk) (SIGNALP), SSF52467 (SUPERFAMILY), SSF52518 (SUPERFAMILY)
evm.model.scaffold00005.299	evm.model.scaffold00005.299	protein cbg21518	114	2.8e-10		SIGNAL_PEPTIDE_N_REGION (PHOBIUS); SIGNAL_PEPTIDE_C_REGION (PHOBIUS); SIGNAL_PEPTIDE_H_REGION (PHOBIUS); SIGNAL_PEPTIDE (PHOBIUS); NON_CYTOPLASMIC_DOMAIN (PHOBIUS); SignalP-noTM (SIGNALP_EUK)
evm.model.scaffold00005.31	g3620.t1	cre-tag-297 protein	614	0	EC:2.7.4.0	SignalP-NN(euk) (SIGNALP)
evm.model.scaffold00005.319	g3905.t1	protein ttr-16	160	7.67e-09	-	IPR001534 (PANTHER); SignalP-NN(euk) (SIGNALP)
evm.model.scaffold00005.320	g3906.t1	protein ttr-15	202	6.37e-14	-	IPR001534 (PANTHER); SignalP-NN(euk) (SIGNALP), tmhmm (TMHMM)
evm.model.scaffold00005.322	g3908.t1	---NA---	608			SignalP-NN(euk) (SIGNALP)
evm.model.scaffold00005.49	g3638.t1	laminin subunit beta-1	1780	0	-	IPR000742 (SMART); IPR002049 (PFAM); IPR008211 (PFAM); IPR013015 (PROFILE); IPR013032 (PROSITE); PR00011 (PRINTS), G3DSA:2.10.25.10 (GENE3D), PTHR10574 (PANTHER), PTHR10574:SF36 (PANTHER), SignalP-NN(euk) (SIGNALP), SSF57196 (SUPERFAMILY)
evm.model.scaffold00005.54	g3643.t1	protein aagr-2	939	0	-	IPR000322 (PANTHER); IPR000519 (G3DSA:4.10.110.GENE3D); IPR011013 (SUPERFAMILY); IPR017853 (SUPERFAMILY); PTHR22762:SF10 (PANTHER), SignalP-NN(euk) (SIGNALP), SSF51011 (SUPERFAMILY)
evm.model.scaffold00005.57	g3646.t1	hypothetical protein LOAG_06680 [Loa loa]	186	2.71e-19		SignalP-NN(euk) (SIGNALP)
evm.model.scaffold00005.58	g3647.t1	cre-mlt-8 protein	270	5.43e-167		G3DSA:2.70.220.10 (GENE3D), SignalP-NN(euk) (SIGNALP), SSF63707 (SUPERFAMILY)
evm.model.scaffold00005.74	g3662.t1	hypothetical protein CRE_17420 [Caenorhabditis remanei]	346	3.48e-155		G3DSA:2.70.220.10 (GENE3D), SignalP-NN(euk) (SIGNALP)
evm.model.scaffold00005.77	g3665.t1	immunoglobulin i-set domain-containing protein	154	9.87e-81	-	IPR003598 (SMART); IPR003599 (SMART); IPR007110 (PROFILE); IPR013098 (PFAM); IPR013783 (G3DSA:2.60.40.GENE3D); PTHR10489 (PANTHER), PTHR10489:SF138 (PANTHER), SignalP-NN(euk) (SIGNALP), SSF48726 (SUPERFAMILY)
evm.model.scaffold00005.86	g3674.t1	---NA---	107		-	IPR016179 (SUPERFAMILY); SignalP-NN(euk) (SIGNALP)
evm.model.scaffold00006.102	g4021.t1	hypothetical protein CAEBREN_04065 [Caenorhabditis brenneri]	409	8.77e-37		SignalP-NN(euk) (SIGNALP)
evm.model.scaffold00006.113	g4032.t1	pore-forming protein	97	2.72e-18		IPR008138 (PFAM); IPR008139 (SMART); IPR011001 (G3DSA:1.10.225.GENE3D); PTHR11480 (PANTHER), SignalP-NN(euk) (SIGNALP), tmhmm (TMHMM)
evm.model.scaffold00006.116	g4035.t1	1-o-acylceramide synthase	431	3.02e-177	-	IPR003386 (PANTHER); G3DSA:3.40.50.1820 (GENE3D), PTHR11440:SF15 (PANTHER), SignalP-NN(euk) (SIGNALP), SSF53474 (SUPERFAMILY)
evm.model.scaffold00006.132	g4051.t1	protein disulfide-isomerase a3	485	0	EC:2.3.2.0; EC:5.3.2.0	IPR005746 (PRINTS); IPR005788 (TIGRFAMs); IPR005792 (TIGRFAMs); IPR012336 (G3DSA:3.40.30.GENE3D); IPR013766 (PFAM); IPR017937 (PROSITE); PTHR18929 (PANTHER), PTHR18929:SF32 (PANTHER), PF13848 (PFAM), SignalP-NN(euk) (SIGNALP)
evm.model.scaffold00006.169	g4088.t1	hypothetical tyrosinase-like protein in chromosome	1266	0	-	IPR002227 (PRINTS); IPR003582 (PFAM); IPR008922 (G3DSA:1.10.1280.GENE3D); PTHR11474 (PANTHER), PTHR11474:SF1 (PANTHER), SignalP-NN(euk) (SIGNALP)
evm.model.scaffold00006.175	g4094.t1	protein-tyrosine sulfotransferase a	364	3.97e-175	EC:2.8.2.20	IPR026634 (PANTHER); IPR027417 (SUPERFAMILY); G3DSA:3.40.50.300 (GENE3D), PTHR12788:SF0 (PANTHER), PF13469 (PFAM), SignalP-NN(euk) (SIGNALP), tmhmm (TMHMM)
evm.model.scaffold00006.181	g4100.t1	pyridoxal-5 -phosphate-dependent protein subunit beta	423	4.24e-155		IPR001926 (PFAM); G3DSA:3.40.50.1100 (GENE3D), PTHR10314 (PANTHER), PTHR10314:SF35 (PANTHER), SignalP-NN(euk) (SIGNALP)
evm.model.scaffold00006.194	g4113.t1	nucleoside diphosphate kinase	186	6.46e-96	EC:2.7.4.6	IPR001564 (PRINTS); IPR023005 (PROSITE); SignalP-NN(euk) (SIGNALP)
evm.model.scaffold00006.228	g4147.t1	---NA---	175			SignalP-NN(euk) (SIGNALP), tmhmm (TMHMM)
evm.model.scaffold00006.28	g3946.t1	---NA---	101			SignalP-NN(euk) (SIGNALP), tmhmm (TMHMM)
evm.model.scaffold00006.29	g3947.t1	hypothetical protein CRE_08200 [Caenorhabditis remanei]	101	2.83e-08		IPR008139 (SMART); IPR011001 (G3DSA:1.10.225.GENE3D); PTHR11480 (PANTHER), SignalP-NN(euk) (SIGNALP), tmhmm (TMHMM)
evm.model.scaffold00006.292	g4211.t1	---NA---	80			SignalP-NN(euk) (SIGNALP)
evm.model.scaffold00006.30	g3948.t1	hypothetical protein CAEBREN_19211 [Caenorhabditis brenneri]	103	1.04e-10		IPR008139 (PROFILE); IPR011001 (G3DSA:1.10.225.GENE3D); PTHR11480 (PANTHER), PTHR11480:SF3 (PANTHER), SignalP-NN(euk) (SIGNALP)
evm.model.scaffold00006.340	g4259.t1	Hypothetical protein CBG12763 [Caenorhabditis briggsae]	208	3.14e-14		SignalP-NN(euk) (SIGNALP), tmhmm (TMHMM)
evm.model.scaffold00006.36	g3954.t1	protein isoform c	103	2.63e-31	-	IPR000472 (PFAM); G3DSA:2.10.60.10 (GENE3D), PTHR21749 (PANTHER), PTHR21749:SF0 (PANTHER), SignalP-NN(euk) (SIGNALP), tmhmm (TMHMM), SSF57302 (SUPERFAMILY)
evm.model.scaffold00006.368	g4287.t1	alpha- -mannosylglycoprotein 6-beta-n-acetylglucosaminyltransferase a	657	0	-	IPR026116 (PANTHER); PTHR15075:SF0 (PANTHER), SignalP-NN(euk) (SIGNALP)
evm.model.scaffold00006.376	g4295.t1	ef hand family protein	315	6.86e-126	-	IPR002048 (PFAM); IPR011992 (G3DSA:1.10.238.GENE3D); IPR018247 (PROSITE); PTHR10827 (PANTHER), PTHR10827:SF38 (PANTHER), SignalP-NN(euk) (SIGNALP), SSF47473 (SUPERFAMILY)
evm.model.scaffold00006.390	g4309.t1	peptidylglycine alpha-hydroxylating monooxygenase	323	8.37e-150	EC:1.14.17.3	IPR000323 (G3DSA:2.60.120.GENE3D); IPR000720 (PRINTS); IPR008977 (SUPERFAMILY); IPR014783 (PROSITE); IPR014784 (G3DSA:2.60.120.GENE3D); IPR020611 (PROSITE); PTHR10680 (PANTHER), PTHR10680:SF11 (PANTHER), PF03712 (PFAM), SignalP-NN(euk) (SIGNALP)
evm.model.scaffold00006.404	g4323.t1	low quality protein: tenascin-x-like	190	7.36e-41		PTHR24838 (PANTHER), PTHR24838:SF95 (PANTHER), SignalP-NN(euk) (SIGNALP)
evm.model.scaffold00006.405	g4324.t1	hypothetical protein Bm1_21115 [Brugia malayi]	229	1.05e-79		SignalP-NN(euk) (SIGNALP)
evm.model.scaffold00006.409	g4328.t1	chondroitin disaccharide polymerase	735	0	EC:2.4.1.0	IPR008428 (PANTHER); G3DSA:3.90.550.10 (GENE3D), PTHR12369:SF5 (PANTHER), SignalP-NN(euk) (SIGNALP), tmhmm (TMHMM), SSF53448 (SUPERFAMILY)
evm.model.scaffold00006.462	g4382.t1	uncharacterized protein loc100202684	276	2.85e-39		SignalP-NN(euk) (SIGNALP)
evm.model.scaffold00006.49	g3968.t1	chitin binding peritrophin-a domain-containing protein	247	1.5e-08	-	IPR002557 (G3DSA:2.170.140.GENE3D); PTHR23301 (PANTHER), PTHR23301:SF0 (PANTHER), SignalP-NN(euk) (SIGNALP)
evm.model.scaffold00006.52	g3971.t1	hypothetical protein CRE_08200 [Caenorhabditis remanei]	101	8.59e-15		IPR008139 (SMART); IPR011001 (G3DSA:1.10.225.GENE3D); PTHR11480 (PANTHER), SignalP-NN(euk) (SIGNALP), tmhmm (TMHMM)
evm.model.scaffold00006.539	g4459.t1	protein	351	1.93e-82	EC:3.1.1.3	IPR002921 (PFAM); G3DSA:3.40.50.1820 (GENE3D), PTHR31039 (PANTHER), PTHR31039:SF0 (PANTHER), SignalP-NN(euk) (SIGNALP), SSF53474 (SUPERFAMILY)
evm.model.scaffold00006.61	g3980.t1	---NA---	240			SignalP-NN(euk) (SIGNALP)
evm.model.scaffold00006.75	g3994.t1	---NA---	447			SignalP-NN(euk) (SIGNALP)
evm.model.scaffold00006.92	g4011.t1	---NA---	200			SignalP-NN(euk) (SIGNALP)
evm.model.scaffold00006.95	g4014.t1	---NA---	142			SignalP-NN(euk) (SIGNALP), tmhmm (TMHMM)
evm.model.scaffold00007.125	g4587.t1	adp-dependent glucokinase-like	499	0	-	IPR007666 (PANTHER); G3DSA:3.40.1190.20 (GENE3D), PTHR21208:SF0 (PANTHER), SignalP-NN(euk) (SIGNALP), tmhmm (TMHMM), SSF53613 (SUPERFAMILY)
evm.model.scaffold00007.126	g4588.t1	---NA---	365			PS51257 (PROFILE), SignalP-NN(euk) (SIGNALP)
evm.model.scaffold00007.127	g4589.t1	---NA---	129			IPR002601 (PFAM); SignalP-NN(euk) (SIGNALP)
evm.model.scaffold00007.139	g4601.t1	adipocyte plasma membrane-associated protein	385	1.48e-65	EC:4.3.3.2	IPR011042 (G3DSA:2.120.10.GENE3D); IPR018119 (PFAM); PTHR10426 (PANTHER), SignalP-NN(euk) (SIGNALP), tmhmm (TMHMM), SSF63829 (SUPERFAMILY)
evm.model.scaffold00007.187	g4649.t1	---NA---	228			SignalP-NN(euk) (SIGNALP)
evm.model.scaffold00007.195	g4657.t1	cre-cyp-37a1 protein	498	0	-	IPR001128 (PRINTS); IPR002401 (PRINTS); IPR017972 (PROSITE); PTHR24290 (PANTHER), SignalP-NN(euk) (SIGNALP)
evm.model.scaffold00007.23	g4484.t1	nematode cuticle collagen domain-containing protein	355	4.71e-15	-	IPR002486 (PFAM); IPR008160 (PFAM); PTHR24023 (PANTHER), SignalP-NN(euk) (SIGNALP), tmhmm (TMHMM)
evm.model.scaffold00007.241	g4703.t1	parasitic stage specific protein 1	206	3.16e-21		SignalP-NN(euk) (SIGNALP), tmhmm (TMHMM)
evm.model.scaffold00007.243	g4705.t1	Protein C48D5.3 [Caenorhabditis elegans]	170	1.11e-59		SignalP-NN(euk) (SIGNALP)
evm.model.scaffold00007.253	g4715.t1	puromycin-sensitive aminopeptidase	877	0	EC:3.4.11.0	IPR001930 (PANTHER); IPR014782 (PRINTS); IPR015568 (PTHR11533:PANTHER); IPR024571 (PFAM); G3DSA:1.10.390.10 (GENE3D), SignalP-NN(euk) (SIGNALP), tmhmm (TMHMM), SSF55486 (SUPERFAMILY), SSF63737 (SUPERFAMILY)
evm.model.scaffold00007.260	g4722.t1	transthyretin-like protein 5	146	2.78e-60	-	IPR001534 (PANTHER); SignalP-NN(euk) (SIGNALP), tmhmm (TMHMM)
evm.model.scaffold00007.261	g4723.t1	transthyretin-like protein 5	146	5.07e-60	-	IPR001534 (PANTHER); SignalP-NN(euk) (SIGNALP)
evm.model.scaffold00007.271	g4734.t1	---NA---	68			SignalP-NN(euk) (SIGNALP), tmhmm (TMHMM)
evm.model.scaffold00007.29	g4490.t1	acidic mammalian chitinase	362	6.46e-92	EC:3.2.1.14	IPR001223 (PFAM); IPR001579 (PROSITE); IPR011583 (SMART); IPR013781 (G3DSA:3.20.20.GENE3D); IPR017853 (SUPERFAMILY); G3DSA:3.10.50.10 (GENE3D), PTHR11177 (PANTHER), SignalP-NN(euk) (SIGNALP), SSF54556 (SUPERFAMILY)
evm.model.scaffold00007.291	g4754.t1	---NA---	72			SignalP-NN(euk) (SIGNALP), tmhmm (TMHMM)
evm.model.scaffold00007.307	g4770.t1	---NA---	93			SignalP-NN(euk) (SIGNALP), tmhmm (TMHMM)
evm.model.scaffold00007.308	g4771.t1	rare lipoprotein a	142	1.09e-30		IPR009009 (PFAM); IPR014733 (G3DSA:2.40.40.GENE3D); SignalP-NN(euk) (SIGNALP)
evm.model.scaffold00007.325	g4788.t1	---NA---	201			IPR011001 (G3DSA:1.10.225.GENE3D); SignalP-NN(euk) (SIGNALP)
evm.model.scaffold00007.338	g4801.t1	---NA---	387			SignalP-NN(euk) (SIGNALP), tmhmm (TMHMM)
evm.model.scaffold00007.339	g4802.t1	---NA---	74			SignalP-NN(euk) (SIGNALP), tmhmm (TMHMM)
evm.model.scaffold00007.352	g4815.t1	---NA---	465			SignalP-NN(euk) (SIGNALP), tmhmm (TMHMM)
evm.model.scaffold00007.366	g4829.t1	---NA---	415			SignalP-NN(euk) (SIGNALP)
evm.model.scaffold00007.369	g4832.t1	---NA---	165			SignalP-NN(euk) (SIGNALP)
evm.model.scaffold00007.406	g4870.t1	---NA---	87			SignalP-NN(euk) (SIGNALP), tmhmm (TMHMM)
evm.model.scaffold00007.54	g4515.t1	domain containing protein	125	1.06e-13		IPR003582 (PFAM); PTHR21724 (PANTHER), PTHR21724:SF0 (PANTHER), SignalP-NN(euk) (SIGNALP), tmhmm (TMHMM)
evm.model.scaffold00007.6	g4466.t1	polypeptide n-acetylgalactosaminyltransferase 10	713	0	-	IPR000772 (PFAM); IPR001173 (PFAM); IPR001179 (PFAM); G3DSA:2.80.10.50 (GENE3D), G3DSA:3.10.50.40 (GENE3D), G3DSA:3.90.550.10 (GENE3D), PTHR11675 (PANTHER), PS51257 (PROFILE), SignalP-NN(euk) (SIGNALP), SSF53448 (SUPERFAMILY), SSF54534 (SUPERFAMILY)
evm.model.scaffold00007.67	g4528.t1	adenylate kinase isoenzyme 1	239	1.25e-94	EC:2.7.4.0	IPR000850 (PRINTS); IPR027417 (SUPERFAMILY); G3DSA:3.40.50.300 (GENE3D), SignalP-NN(euk) (SIGNALP)
evm.model.scaffold00007.80	g4541.t1	protein	175	7.57e-57		SignalP-NN(euk) (SIGNALP)
evm.model.scaffold00007.9	g4469.t1	n -dimethylarginine dimethylaminohydrolase 1	593	9.02e-84	-	IPR003198 (PFAM); IPR012336 (G3DSA:3.40.30.GENE3D); G3DSA:3.75.10.10 (GENE3D), PTHR12737 (PANTHER), PTHR12737:SF4 (PANTHER), SignalP-NN(euk) (SIGNALP), SSF55909 (SUPERFAMILY)
evm.model.scaffold00007.90	evm.model.scaffold00007.90	protein osm-11	242	3.47e-44	-	SIGNAL_PEPTIDE_H_REGION (PHOBIUS); NON_CYTOPLASMIC_DOMAIN (PHOBIUS); SIGNAL_PEPTIDE (PHOBIUS); SIGNAL_PEPTIDE_N_REGION (PHOBIUS); SIGNAL_PEPTIDE_C_REGION (PHOBIUS); SignalP-noTM (SIGNALP_EUK); SignalP-TM (SIGNALP_GRAM_POSITIVE)
evm.model.scaffold00008.106	g4976.t1	---NA---	116			SignalP-NN(euk) (SIGNALP), tmhmm (TMHMM)
evm.model.scaffold00008.12	g4882.t1	cre-ttr-47 protein	157	5.83e-34	-	IPR001534 (PANTHER); SignalP-NN(euk) (SIGNALP)
evm.model.scaffold00008.15	g4885.t1	protein ttr-47	151	1.27e-38	-	IPR001534 (PANTHER); SignalP-NN(euk) (SIGNALP)
evm.model.scaffold00008.163	g5033.t1	extracellular sulfatase sulf-2	610	0	EC:3.1.6.0	IPR000917 (PFAM); IPR017849 (G3DSA:3.40.720.GENE3D); IPR017850 (SUPERFAMILY); IPR024607 (PROSITE); PTHR10342 (PANTHER), PTHR10342:SF7 (PANTHER), SignalP-NN(euk) (SIGNALP), tmhmm (TMHMM)
evm.model.scaffold00008.178	g5048.t1	---NA---	240			SignalP-NN(euk) (SIGNALP), tmhmm (TMHMM)
evm.model.scaffold00008.180	g5050.t1	hypothetical protein CRE_22891 [Caenorhabditis remanei]	98	1.98e-09		SignalP-NN(euk) (SIGNALP), tmhmm (TMHMM)
evm.model.scaffold00008.206	g5076.t1	---NA---	84			SignalP-NN(euk) (SIGNALP), tmhmm (TMHMM)
evm.model.scaffold00008.236	g5106.t1	granulin superfamily	68	0.000899		IPR000118 (PFAM); PTHR12274 (PANTHER), PTHR12274:SF0 (PANTHER), SignalP-NN(euk) (SIGNALP), tmhmm (TMHMM)
evm.model.scaffold00008.286	g5156.t1	---NA---	103			SignalP-NN(euk) (SIGNALP), tmhmm (TMHMM)
evm.model.scaffold00008.293	g5163.t1	---NA---	67			PS51257 (PROFILE), SignalP-NN(euk) (SIGNALP)
evm.model.scaffold00008.306	g5176.t1	---NA---	293			SignalP-NN(euk) (SIGNALP)
evm.model.scaffold00008.310	g5180.t1	---NA---	147			SignalP-NN(euk) (SIGNALP)
evm.model.scaffold00008.311	g5181.t1	---NA---	151			SignalP-NN(euk) (SIGNALP)
evm.model.scaffold00008.319	g5189.t1	---NA---	546			SignalP-NN(euk) (SIGNALP)
evm.model.scaffold00008.321	g5191.t1	---NA---	258			SignalP-NN(euk) (SIGNALP)
evm.model.scaffold00008.322	g5192.t1	---NA---	112			SignalP-NN(euk) (SIGNALP)
evm.model.scaffold00008.324	g5194.t1	---NA---	138			SignalP-NN(euk) (SIGNALP)
evm.model.scaffold00008.331	g5201.t1	protein	2192	0	-	IPR000742 (SMART); IPR001304 (PFAM); IPR002035 (G3DSA:3.40.50.GENE3D); IPR006582 (SMART); IPR013032 (PROSITE); IPR016186 (G3DSA:3.10.100.GENE3D); IPR016187 (SUPERFAMILY); G3DSA:2.170.300.10 (GENE3D), PTHR24838 (PANTHER), SignalP-NN(euk) (SIGNALP), tmhmm (TMHMM), SSF53300 (SUPERFAMILY), SSF57196 (SUPERFAMILY)
evm.model.scaffold00008.332	g5202.t1	protein	2201	0	-	IPR000742 (SMART); IPR001304 (PFAM); IPR002035 (G3DSA:3.40.50.GENE3D); IPR006582 (SMART); IPR013032 (PROSITE); IPR016186 (G3DSA:3.10.100.GENE3D); IPR016187 (SUPERFAMILY); G3DSA:2.170.300.10 (GENE3D), PTHR24044 (PANTHER), PTHR24044:SF11 (PANTHER), SignalP-NN(euk) (SIGNALP), tmhmm (TMHMM), SSF53300 (SUPERFAMILY), SSF57196 (SUPERFAMILY)
evm.model.scaffold00008.348	g5218.t1	---NA---	457			PS51257 (PROFILE), SignalP-NN(euk) (SIGNALP)
evm.model.scaffold00008.362	g5232.t1	proline-rich protein precursor	183	1.4e-08		SignalP-NN(euk) (SIGNALP)
evm.model.scaffold00008.367	g5237.t1	---NA---	489			SignalP-NN(euk) (SIGNALP)
evm.model.scaffold00008.4	g4874.t1	sphingomyelin phosphodiesterase-like	602	0	EC:3.1.4.12	IPR008139 (SMART); IPR011001 (G3DSA:1.10.225.GENE3D); IPR011160 (PIR); G3DSA:3.60.21.10 (GENE3D), PTHR10340 (PANTHER), PTHR10340:SF13 (PANTHER), SignalP-NN(euk) (SIGNALP), SSF56300 (SUPERFAMILY)
evm.model.scaffold00008.49	g4919.t1	methyltransferase-like protein 13	319	1.23e-36	-	IPR001045 (PFAM); G3DSA:3.40.50.150 (GENE3D), PTHR12176 (PANTHER), SignalP-NN(euk) (SIGNALP), tmhmm (TMHMM), SSF53335 (SUPERFAMILY)
evm.model.scaffold00008.54	g4924.t1	hypothetical protein WUBG_10920 [Wuchereria bancrofti]	472	0.000887		SignalP-NN(euk) (SIGNALP), tmhmm (TMHMM)
evm.model.scaffold00008.74	g4944.t1	pyridine nucleotide-disulphide oxidoreductase family protein	118	1.05e-07	-	IPR023753 (PFAM); G3DSA:3.50.50.60 (GENE3D), PTHR22912 (PANTHER), PTHR22912:SF31 (PANTHER), SignalP-NN(euk) (SIGNALP), SSF51905 (SUPERFAMILY)
evm.model.scaffold00008.90	g4960.t1	---NA---	167			SignalP-NN(euk) (SIGNALP), tmhmm (TMHMM)
evm.model.scaffold00009.11	g5290.t1	hypothetical protein Bm1_50515 [Brugia malayi]	249	1.77e-62		SignalP-NN(euk) (SIGNALP), tmhmm (TMHMM)
evm.model.scaffold00009.120	g5399.t1	microsomal triglyceride transfer protein large subunit	923	0		PTHR13024 (PANTHER), SignalP-NN(euk) (SIGNALP)
evm.model.scaffold00009.121	g5400.t1	atpase family aaa domain-containing protein 2	1649	0	EC:3.6.1.15	IPR001487 (PRINTS); IPR002213 (PFAM); IPR003593 (SMART); IPR003959 (PFAM); IPR003960 (PROSITE); IPR018359 (PROSITE); IPR027417 (SUPERFAMILY); G3DSA:1.10.8.60 (GENE3D), G3DSA:3.40.50.2000 (GENE3D), G3DSA:3.40.50.300 (GENE3D), PTHR23069 (PANTHER), PTHR23069:SF0 (PANTHER), SignalP-NN(euk) (SIGNALP), SSF53756 (SUPERFAMILY)
evm.model.scaffold00009.122	g5401.t1	---NA---	750			SignalP-NN(euk) (SIGNALP)
evm.model.scaffold00009.123	g5402.t1	hypothetical protein CAEBREN_20606 [Caenorhabditis brenneri]	261	1.18e-05		SignalP-NN(euk) (SIGNALP)
evm.model.scaffold00009.124	g5403.t1	protein perm-2	208	1.11e-07		SignalP-NN(euk) (SIGNALP)
evm.model.scaffold00009.19	g5298.t1	---NA---	104			SignalP-NN(euk) (SIGNALP)
evm.model.scaffold00009.21	g5300.t1	---NA---	113			SignalP-NN(euk) (SIGNALP), tmhmm (TMHMM)
evm.model.scaffold00009.219	g5498.t1	Hypothetical protein CBG13585 [Caenorhabditis briggsae]	159	3.05e-38		PS51257 (PROFILE), SignalP-NN(euk) (SIGNALP), tmhmm (TMHMM)
evm.model.scaffold00009.259	g5538.t1	protein	194	1.35e-50		SignalP-NN(euk) (SIGNALP)
evm.model.scaffold00009.5	g5284.t1	hypothetical protein LOAG_07456 [Loa loa]	97	1.06e-13		SignalP-NN(euk) (SIGNALP), tmhmm (TMHMM)
evm.model.scaffold00009.58	g5337.t1	protein	284	5.71e-48		IPR002542 (PFAM); SignalP-NN(euk) (SIGNALP)
evm.model.scaffold00009.63	g5342.t1	protein isoform a	280	5.16e-27		SignalP-NN(euk) (SIGNALP)
evm.model.scaffold00009.64	g5343.t1	protein	243	1.11e-43		SignalP-NN(euk) (SIGNALP)
evm.model.scaffold00009.65	g5344.t1	protein	290	4.37e-28		PS51257 (PROFILE), SignalP-NN(euk) (SIGNALP)
evm.model.scaffold00009.95	g5374.t1	---NA---	167			SignalP-NN(euk) (SIGNALP)
evm.model.scaffold00010.102	g5656.t1	---NA---	129			PS51257 (PROFILE), SignalP-NN(euk) (SIGNALP)
evm.model.scaffold00010.103	g5657.t1	---NA---	160			SignalP-NN(euk) (SIGNALP)
evm.model.scaffold00010.109	g5663.t1	Hypothetical protein CBG10869 [Caenorhabditis briggsae]	340	1.54e-158		IPR006150 (SMART); SignalP-NN(euk) (SIGNALP)
evm.model.scaffold00010.110	g5664.t1	protein isoform b	827	2.11e-146		IPR006150 (SMART); SignalP-NN(euk) (SIGNALP)
evm.model.scaffold00010.158	g5713.t1	---NA---	140			SignalP-NN(euk) (SIGNALP), tmhmm (TMHMM)
evm.model.scaffold00010.182	g5736.t1	transthyretin-like family protein	137	2.33e-63	-	IPR001534 (PANTHER); SignalP-NN(euk) (SIGNALP)
evm.model.scaffold00010.185	g5739.t1	eb module family protein	332	1.38e-155	-	IPR006149 (PFAM); IPR006150 (SMART); SignalP-NN(euk) (SIGNALP)
evm.model.scaffold00010.215	g5769.t1	sybindin-like family protein	892	0	-	IPR002557 (SMART); IPR006149 (PFAM); IPR006150 (SMART); PS51257 (PROFILE), SignalP-NN(euk) (SIGNALP)
evm.model.scaffold00010.231	g5785.t1	rna-binding protein 5	185	8.34e-06	-	IPR002172 (G3DSA:4.10.400.GENE3D); PTHR21105 (PANTHER), SignalP-NN(euk) (SIGNALP)
evm.model.scaffold00010.233	g5787.t1	---NA---	255			IPR002601 (SMART); SignalP-NN(euk) (SIGNALP)
evm.model.scaffold00010.234	g5788.t1	---NA---	281			PS51257 (PROFILE), SignalP-NN(euk) (SIGNALP), tmhmm (TMHMM)
evm.model.scaffold00010.240	g5794.t1	---NA---	108			SignalP-NN(euk) (SIGNALP), tmhmm (TMHMM)
evm.model.scaffold00010.255	g5809.t1	---NA---	259			SignalP-NN(euk) (SIGNALP)
evm.model.scaffold00010.257	g5811.t1	---NA---	275			SignalP-NN(euk) (SIGNALP)
evm.model.scaffold00010.258	g5812.t1	---NA---	354			SignalP-NN(euk) (SIGNALP)
evm.model.scaffold00010.270	g5824.t1	Hypothetical protein CBG16788 [Caenorhabditis briggsae]	171	7.08e-37		SignalP-NN(euk) (SIGNALP)
evm.model.scaffold00010.308	g5862.t1	pan domain protein	580	4.8e-56		IPR003014 (PFAM); IPR003609 (SMART); G3DSA:3.50.4.10 (GENE3D), PTHR22963 (PANTHER), SignalP-NN(euk) (SIGNALP), SSF57414 (SUPERFAMILY)
evm.model.scaffold00010.323	g5877.t1	---NA---	83			SignalP-NN(euk) (SIGNALP), tmhmm (TMHMM)
evm.model.scaffold00010.350	g5904.t1	hypothetical protein LOAG_05491 [Loa loa]	540	4.42e-58		SignalP-NN(euk) (SIGNALP), tmhmm (TMHMM)
evm.model.scaffold00010.367	g5921.t1	protein	269	1.81e-14		IPR003582 (PFAM); PTHR21724 (PANTHER), PTHR21724:SF0 (PANTHER), SignalP-NN(euk) (SIGNALP), tmhmm (TMHMM)
evm.model.scaffold00010.381	g5935.t1	#NAME?	230	4.4e-80	-	IPR011893 (PFAM); IPR012336 (G3DSA:3.40.30.GENE3D); IPR019389 (PANTHER); PTHR13544:SF0 (PANTHER), SignalP-NN(euk) (SIGNALP), tmhmm (TMHMM)
evm.model.scaffold00010.69	g5622.t1	---NA---	134			SignalP-NN(euk) (SIGNALP), tmhmm (TMHMM)
evm.model.scaffold00010.82	g5635.t1	peripheral plasma membrane protein cask	636	0	-	IPR001452 (PFAM); IPR001478 (PFAM); IPR008144 (PFAM); IPR008145 (SMART); IPR014775 (PFAM); IPR020590 (PROSITE); IPR027417 (SUPERFAMILY); G3DSA:2.30.30.40 (GENE3D), G3DSA:2.30.42.10 (GENE3D), G3DSA:3.30.63.10 (GENE3D), G3DSA:3.40.50.300 (GENE3D), PTHR23122 (PANTHER), PTHR23122:SF7 (PANTHER), SignalP-NN(euk) (SIGNALP), tmhmm (TMHMM)
evm.model.scaffold00010.94	g5647.t1	---NA---	265			SignalP-NN(euk) (SIGNALP)
evm.model.scaffold00011.1	g5954.t1	---NA---	293			SignalP-NN(euk) (SIGNALP)
evm.model.scaffold00011.105	g6058.t1	---NA---	162			SignalP-NN(euk) (SIGNALP)
evm.model.scaffold00011.106	g6059.t1	ral-2 homolog	575	4.87e-20		SignalP-NN(euk) (SIGNALP)
evm.model.scaffold00011.128	g6081.t1	---NA---	344			SignalP-NN(euk) (SIGNALP)
evm.model.scaffold00011.135	g6088.t1	---NA---	382			SignalP-NN(euk) (SIGNALP)
evm.model.scaffold00011.142	g6095.t1	yr24_caeel ame: full=uncharacterized protein	400	1.19e-30		IPR007074 (PFAM); IPR009644 (PANTHER); SignalP-NN(euk) (SIGNALP), tmhmm (TMHMM)
evm.model.scaffold00011.169	g6121.t1	protein nlp-15	124	1.78e-33		PTHR22283 (PANTHER), SignalP-NN(euk) (SIGNALP), tmhmm (TMHMM)
evm.model.scaffold00011.195	g6148.t1	---NA---	97			SignalP-NN(euk) (SIGNALP)
evm.model.scaffold00011.197	g6150.t1	leucine-rich repeat-containing protein 4b	388	1.72e-66	-	IPR001611 (PROFILE); IPR003591 (SMART); PR00019 (PRINTS), G3DSA:3.80.10.10 (GENE3D), PTHR24365 (PANTHER), PF13855 (PFAM), SM00365 (SMART), SignalP-NN(euk) (SIGNALP), tmhmm (TMHMM), SSF52058 (SUPERFAMILY)
evm.model.scaffold00011.20	g5974.t1	---NA---	854			SignalP-NN(euk) (SIGNALP)
evm.model.scaffold00011.205	g6158.t1	rgc rgc protein kinase	308	5.95e-111	-	IPR001828 (PFAM); G3DSA:3.40.50.2300 (GENE3D), SignalP-NN(euk) (SIGNALP), SSF53822 (SUPERFAMILY)
evm.model.scaffold00011.207	g6160.t1	hypothetical protein LOAG_03871 [Loa loa]	158	7.05e-67		IPR020328 (PRODOM); SignalP-NN(euk) (SIGNALP)
evm.model.scaffold00011.23	g5977.t1	lysosomal acid phosphatase	293	8.3e-51	EC:3.1.3.2	IPR000560 (PFAM); G3DSA:3.40.50.1240 (GENE3D), PTHR11567 (PANTHER), SignalP-NN(euk) (SIGNALP), SSF53254 (SUPERFAMILY)
evm.model.scaffold00011.277	g6230.t1	Hypothetical protein CBG14396 [Caenorhabditis briggsae]	129	1.88e-05		SignalP-NN(euk) (SIGNALP), tmhmm (TMHMM)
evm.model.scaffold00011.311	g6264.t1	---NA---	75			SignalP-NN(euk) (SIGNALP), tmhmm (TMHMM)
evm.model.scaffold00011.312	g6265.t1	---NA---	109			SignalP-NN(euk) (SIGNALP)
evm.model.scaffold00011.42	g5995.t1	---NA---	266			SignalP-NN(euk) (SIGNALP)
evm.model.scaffold00011.48	g6001.t1	thioredoxin family protein	394	7.19e-132	-	IPR012336 (G3DSA:3.40.30.GENE3D); IPR013766 (PFAM); PTHR18929 (PANTHER), PF13848 (PFAM), SignalP-NN(euk) (SIGNALP), tmhmm (TMHMM)
evm.model.scaffold00011.86	g6039.t1	complement factor h	443	2.9e-50		SignalP-NN(euk) (SIGNALP), tmhmm (TMHMM)
evm.model.scaffold00011.94	g6047.t1	---NA---	111			SignalP-NN(euk) (SIGNALP), tmhmm (TMHMM)
evm.model.scaffold00012.115	g6384.t1	---NA---	225			SignalP-NN(euk) (SIGNALP), tmhmm (TMHMM)
evm.model.scaffold00012.128	g6397.t1	---NA---	225			SignalP-NN(euk) (SIGNALP), tmhmm (TMHMM)
evm.model.scaffold00012.13	g6283.t1	---NA---	189			SignalP-NN(euk) (SIGNALP)
evm.model.scaffold00012.140	g6409.t1	---NA---	120			SignalP-NN(euk) (SIGNALP), tmhmm (TMHMM)
evm.model.scaffold00012.141	g6411.t1	---NA---	258			PS51257 (PROFILE), SignalP-NN(euk) (SIGNALP)
evm.model.scaffold00012.142	g6412.t1	---NA---	399			PS51257 (PROFILE), SignalP-NN(euk) (SIGNALP), tmhmm (TMHMM)
evm.model.scaffold00012.143	g6413.t1	---NA---	244			SignalP-NN(euk) (SIGNALP)
evm.model.scaffold00012.157	g6427.t1	---NA---	134			SignalP-NN(euk) (SIGNALP)
evm.model.scaffold00012.164	g6432.t1	---NA---	348			PS51257 (PROFILE), SignalP-NN(euk) (SIGNALP)
evm.model.scaffold00012.174	g6442.t1	protein pqn- isoform a	330	7.98e-51		PS51257 (PROFILE), SignalP-NN(euk) (SIGNALP), tmhmm (TMHMM)
evm.model.scaffold00012.175	g6443.t1	protein pqn- isoform a	236	1.4e-38		SignalP-NN(euk) (SIGNALP)
evm.model.scaffold00012.188	g6456.t1	---NA---	295			SignalP-NN(euk) (SIGNALP)
evm.model.scaffold00012.193	g6461.t1	---NA---	905			IPR000859 (SUPERFAMILY); SignalP-NN(euk) (SIGNALP)
evm.model.scaffold00012.197	g6465.t1	protein isoform a	912	6.81e-17		SignalP-NN(euk) (SIGNALP)
evm.model.scaffold00012.199	g6467.t1	protein seb-3	321	1.9e-07	EC:2.8.2.0	IPR005331 (PFAM); IPR007669 (PANTHER); SignalP-NN(euk) (SIGNALP), tmhmm (TMHMM)
evm.model.scaffold00012.28	g6297.t1	---NA---	136			SignalP-NN(euk) (SIGNALP)
evm.model.scaffold00012.43	g6312.t1	metalloproteinase inhibitor tag-225	141	2.13e-07	-	IPR001134 (PROFILE); IPR001820 (PFAM); IPR008993 (SUPERFAMILY); G3DSA:2.40.50.120 (GENE3D), PS51257 (PROFILE), SignalP-NN(euk) (SIGNALP), tmhmm (TMHMM)
evm.model.scaffold00012.45	g6314.t1	---NA---	93			SignalP-NN(euk) (SIGNALP)
evm.model.scaffold00012.5	g6275.t1	---NA---	88			SignalP-NN(euk) (SIGNALP), tmhmm (TMHMM)
evm.model.scaffold00012.53	g6322.t1	---NA---	69			PS51257 (PROFILE), SignalP-NN(euk) (SIGNALP), tmhmm (TMHMM)
evm.model.scaffold00012.89	g6358.t1	---NA---	95			SignalP-NN(euk) (SIGNALP), tmhmm (TMHMM)
evm.model.scaffold00012.95	g6364.t1	---NA---	91			SignalP-NN(euk) (SIGNALP), tmhmm (TMHMM)
evm.model.scaffold00012.97	g6366.t1	protein acp-7	393	2.32e-142	EC:3.1.3.2	IPR000560 (PFAM); G3DSA:3.40.50.1240 (GENE3D), PTHR11567 (PANTHER), PTHR11567:SF29 (PANTHER), SignalP-NN(euk) (SIGNALP), SSF53254 (SUPERFAMILY)
evm.model.scaffold00013.109	g6581.t1	protein	359	1.92e-65	EC:3.1.1.3	IPR002921 (PFAM); G3DSA:3.40.50.1820 (GENE3D), PTHR31039 (PANTHER), PTHR31039:SF0 (PANTHER), SignalP-NN(euk) (SIGNALP), SSF53474 (SUPERFAMILY)
evm.model.scaffold00013.126	g6598.t1	yt42_caeel ame: full=uncharacterized protein flags: precursor	215	4.39e-32	-	IPR002072 (PROFILE); G3DSA:2.10.90.10 (GENE3D), SignalP-NN(euk) (SIGNALP), SSF57501 (SUPERFAMILY)
evm.model.scaffold00013.130	g6602.t1	hypothetical protein Bm1_52065 [Brugia malayi]	229	1.02e-06		SignalP-NN(euk) (SIGNALP)
evm.model.scaffold00013.133	g6605.t1	histidine acid phosphatase family protein	412	5.26e-58	EC:3.1.3.2	IPR000560 (PFAM); G3DSA:3.40.50.1240 (GENE3D), PTHR11567 (PANTHER), PTHR11567:SF17 (PANTHER), SignalP-NN(euk) (SIGNALP), tmhmm (TMHMM), SSF53254 (SUPERFAMILY)
evm.model.scaffold00013.135	g6607.t1	---NA---	106			SignalP-NN(euk) (SIGNALP)
evm.model.scaffold00013.141	g6613.t1	---NA---	144			SignalP-NN(euk) (SIGNALP)
evm.model.scaffold00013.150	g6622.t1	---NA---	194			SignalP-NN(euk) (SIGNALP), tmhmm (TMHMM)
evm.model.scaffold00013.183	g6655.t1	protein isoform a	311	7.85e-10		SignalP-NN(euk) (SIGNALP), tmhmm (TMHMM)
evm.model.scaffold00013.184	g6656.t1	---NA---	267			PS51257 (PROFILE), SignalP-NN(euk) (SIGNALP)
evm.model.scaffold00013.185	g6657.t1	protein isoform a	309	7.74e-10		SignalP-NN(euk) (SIGNALP), tmhmm (TMHMM)
evm.model.scaffold00013.186	g6658.t1	---NA---	262			SignalP-NN(euk) (SIGNALP), tmhmm (TMHMM)
evm.model.scaffold00013.19	g6491.t1	protein	292	5.34e-73	EC:3.1.1.3	IPR002921 (PFAM); G3DSA:3.40.50.1820 (GENE3D), PTHR31039 (PANTHER), PTHR31039:SF0 (PANTHER), SignalP-NN(euk) (SIGNALP), SSF53474 (SUPERFAMILY)
evm.model.scaffold00013.201	g6673.t1	---NA---	101			SignalP-NN(euk) (SIGNALP), tmhmm (TMHMM)
evm.model.scaffold00013.205	g6677.t1	immunogenic protein 3	128	2.54e-52		SignalP-NN(euk) (SIGNALP), tmhmm (TMHMM)
evm.model.scaffold00013.207	g6679.t1	---NA---	94			SignalP-NN(euk) (SIGNALP)
evm.model.scaffold00013.208	g6680.t1	---NA---	104			SignalP-NN(euk) (SIGNALP), tmhmm (TMHMM)
evm.model.scaffold00013.210	g6682.t1	protein isoform a	171	1.89e-52		SignalP-NN(euk) (SIGNALP), tmhmm (TMHMM)
evm.model.scaffold00013.228	g6700.t1	protein grl-10	210	2.74e-32	-	IPR007284 (PFAM); PTHR23261 (PANTHER), SignalP-NN(euk) (SIGNALP)
evm.model.scaffold00013.235	g6707.t1	protein pxn-1	1283	0	EC:1.11.1.7	IPR000372 (PFAM); IPR000483 (SMART); IPR001611 (PROFILE); IPR002007 (G3DSA:1.10.640.GENE3D); IPR003591 (SMART); IPR003598 (SMART); IPR003599 (SMART); IPR007110 (PROFILE); IPR010255 (SUPERFAMILY); IPR013098 (PFAM); IPR013783 (G3DSA:2.60.40.GENE3D); IPR019791 (PRINTS); G3DSA:3.80.10.10 (GENE3D), PTHR11475 (PANTHER), PTHR11475:SF10 (PANTHER), PF13855 (PFAM), SignalP-NN(euk) (SIGNALP), SSF48726 (SUPE…
evm.model.scaffold00013.25	g6497.t1	protein isoform a	732	2.23e-61	-	SignalP-NN(euk) (SIGNALP), tmhmm (TMHMM)
evm.model.scaffold00013.253	g6725.t1	prolyl 4-hydroxylase	492	0	EC:1.14.11.2	IPR005123 (PFAM); IPR006620 (SMART); IPR011990 (G3DSA:1.25.40.GENE3D); IPR013547 (PFAM); IPR019734 (PROFILE); PTHR10869 (PANTHER), PTHR10869:SF13 (PANTHER), SignalP-NN(euk) (SIGNALP), tmhmm (TMHMM), SSF48452 (SUPERFAMILY)
evm.model.scaffold00013.256	g6728.t1	tyrosine-protein phosphatase non-receptor type 9	1014	2.22e-109	EC:3.1.3.48	IPR000242 (PRINTS); IPR000387 (PROFILE); IPR003595 (SMART); IPR016130 (PROSITE); G3DSA:3.90.190.10 (GENE3D), PTHR19134 (PANTHER), PTHR19134:SF26 (PANTHER), SignalP-NN(euk) (SIGNALP), SSF52799 (SUPERFAMILY)
evm.model.scaffold00013.265	g6737.t1	---NA---	127			PS51257 (PROFILE), SignalP-NN(euk) (SIGNALP)
evm.model.scaffold00013.268	g6740.t1	phospholipase a2-like protein	243	7.99e-11	EC:3.1.1.4	IPR013090 (PROSITE); IPR016090 (SUPERFAMILY); SignalP-NN(euk) (SIGNALP)
evm.model.scaffold00013.270	g6742.t1	---NA---	130		-	IPR003235 (PFAM); IPR016179 (G3DSA:1.10.100.GENE3D); IPR022353 (PROSITE); SignalP-NN(euk) (SIGNALP), tmhmm (TMHMM)
evm.model.scaffold00013.277	g6749.t1	---NA---	152			SignalP-NN(euk) (SIGNALP)
evm.model.scaffold00013.29	g6501.t1	---NA---	202			SignalP-NN(euk) (SIGNALP)
evm.model.scaffold00013.296	g6768.t1	cuticle collagen dpy-7	200	2.97e-96		IPR011038 (SUPERFAMILY); IPR014878 (PFAM); PTHR15854 (PANTHER), PTHR15854:SF0 (PANTHER), SignalP-NN(euk) (SIGNALP), tmhmm (TMHMM)
evm.model.scaffold00013.300	g6772.t1	---NA---	66			SignalP-NN(euk) (SIGNALP), tmhmm (TMHMM)
evm.model.scaffold00013.314	g6786.t1	---NA---	231			SignalP-NN(euk) (SIGNALP)
evm.model.scaffold00013.317	g6789.t1	---NA---	189			SignalP-NN(euk) (SIGNALP)
evm.model.scaffold00013.328	evm.model.scaffold00013.328	lipocalin cytosolic fatty-acid binding protein family protein	293	1.68e-14	-	IPR012674 (G3DSA:2.40.128.GENE3D); IPR000566 (PFAM); PTHR11955 (PANTHER); IPR000463 (PROSITE_PATTERNS); SIGNAL_PEPTIDE (PHOBIUS); SIGNAL_PEPTIDE_H_REGION (PHOBIUS); SIGNAL_PEPTIDE_N_REGION (PHOBIUS); NON_CYTOPLASMIC_DOMAIN (PHOBIUS); SIGNAL_PEPTIDE_C_REGION (PHOBIUS); SignalP-noTM (SIGNALP_EUK); IPR011038 (SUPERFAMILY)
evm.model.scaffold00013.39	g6511.t1	protein	319	1.38e-91	EC:3.1.1.3	IPR002921 (PFAM); G3DSA:3.40.50.1820 (GENE3D), PTHR31039 (PANTHER), PTHR31039:SF0 (PANTHER), SignalP-NN(euk) (SIGNALP), tmhmm (TMHMM), SSF53474 (SUPERFAMILY)
evm.model.scaffold00013.40	g6512.t1	protein	307	1.38e-87	EC:3.1.1.3	IPR002921 (PFAM); G3DSA:3.40.50.1820 (GENE3D), PTHR31039 (PANTHER), PTHR31039:SF0 (PANTHER), SignalP-NN(euk) (SIGNALP), SSF53474 (SUPERFAMILY)
evm.model.scaffold00013.42	g6514.t1	protein	294	1.13e-49	EC:3.1.1.3	IPR002921 (PFAM); G3DSA:3.40.50.1820 (GENE3D), PTHR31039 (PANTHER), PTHR31039:SF0 (PANTHER), SignalP-NN(euk) (SIGNALP), SSF53474 (SUPERFAMILY)
evm.model.scaffold00013.43	g6515.t1	protein	280	1.76e-61	EC:3.1.1.3	IPR002921 (PFAM); G3DSA:3.40.50.1820 (GENE3D), PTHR31039 (PANTHER), PTHR31039:SF0 (PANTHER), SignalP-NN(euk) (SIGNALP), SSF53474 (SUPERFAMILY)
evm.model.scaffold00013.50	g6522.t1	protein	293	1.39e-109	EC:3.1.1.3	IPR002921 (PFAM); G3DSA:3.40.50.1820 (GENE3D), PTHR31039 (PANTHER), PTHR31039:SF0 (PANTHER), SignalP-NN(euk) (SIGNALP), SSF53474 (SUPERFAMILY)
evm.model.scaffold00013.51	g6523.t1	protein pqn- isoform b	595	4.86e-07		IPR003341 (PFAM); SignalP-NN(euk) (SIGNALP)
evm.model.scaffold00013.69	g6541.t1	lactase-phlorizin hydrolase-like	505	0	-	IPR001360 (PRINTS); IPR013781 (G3DSA:3.20.20.GENE3D); IPR017853 (SUPERFAMILY); IPR018120 (PROSITE); SignalP-NN(euk) (SIGNALP), tmhmm (TMHMM)
evm.model.scaffold00013.83	g6555.t1	protein mlt- isoform b	360	1.51e-08		IPR006150 (SMART); SignalP-NN(euk) (SIGNALP)
evm.model.scaffold00013.89	g6561.t1	matrix metalloproteinase	323	7.33e-98		IPR000585 (G3DSA:2.110.10.GENE3D); PTHR10201 (PANTHER), SignalP-NN(euk) (SIGNALP)
evm.model.scaffold00013.90	g6562.t1	lactase-phlorizin hydrolase-like	506	0	-	IPR001360 (PRINTS); IPR013781 (G3DSA:3.20.20.GENE3D); IPR017853 (SUPERFAMILY); IPR018120 (PROSITE); SignalP-NN(euk) (SIGNALP)
evm.model.scaffold00014.111	g6930.t1	Protein C45E1.4 [Caenorhabditis elegans]	159	2.76e-15		SignalP-NN(euk) (SIGNALP)
evm.model.scaffold00014.114	g6933.t1	mynd finger family protein	283	4.94e-28	-	IPR002893 (PFAM); PTHR25462 (PANTHER), PTHR25462:SF65 (PANTHER), SignalP-NN(euk) (SIGNALP), SSF144232 (SUPERFAMILY)
evm.model.scaffold00014.155	g6976.t1	---NA---	116			G3DSA:2.10.60.10 (GENE3D), SignalP-NN(euk) (SIGNALP), SSF57302 (SUPERFAMILY)
evm.model.scaffold00014.173	g6994.t1	---NA---	125			IPR002603 (PFAM); SignalP-NN(euk) (SIGNALP)
evm.model.scaffold00014.174	g6995.t1	---NA---	147			SignalP-NN(euk) (SIGNALP)
evm.model.scaffold00014.175	g6996.t1	protein cogc-8	640	8.48e-134	-	IPR007255 (PANTHER); IPR016159 (SUPERFAMILY); PTHR21311:SF0 (PANTHER), SignalP-NN(euk) (SIGNALP), SSF57302 (SUPERFAMILY)
evm.model.scaffold00014.177	g6998.t1	---NA---	107			SignalP-NN(euk) (SIGNALP)
evm.model.scaffold00014.178	g6999.t1	---NA---	120			SignalP-NN(euk) (SIGNALP)
evm.model.scaffold00014.179	g7000.t1	---NA---	123			SignalP-NN(euk) (SIGNALP)
evm.model.scaffold00014.19	g6838.t1	protein cyn-5	203	5.04e-99	EC:5.2.1.8	IPR002130 (PRINTS); IPR020892 (PROSITE); IPR024936 (PIR); G3DSA:2.40.100.10 (GENE3D), PTHR11071 (PANTHER), PTHR11071:SF63 (PANTHER), SignalP-NN(euk) (SIGNALP)
evm.model.scaffold00014.195	g7016.t1	---NA---	98			SignalP-NN(euk) (SIGNALP)
evm.model.scaffold00014.201	g7022.t1	---NA---	107			SignalP-NN(euk) (SIGNALP)
evm.model.scaffold00014.203	g7024.t1	---NA---	594			SignalP-NN(euk) (SIGNALP), tmhmm (TMHMM)
evm.model.scaffold00014.204	g7025.t1	---NA---	124			SignalP-NN(euk) (SIGNALP)
evm.model.scaffold00014.26	g6845.t1	---NA---	406			SignalP-NN(euk) (SIGNALP)
evm.model.scaffold00014.27	g6846.t1	#NAME?	304	2.22e-07	-	SignalP-NN(euk) (SIGNALP)
evm.model.scaffold00014.28	g6847.t1	---NA---	416			SignalP-NN(euk) (SIGNALP), tmhmm (TMHMM)
evm.model.scaffold00014.29	g6848.t1	---NA---	166			SignalP-NN(euk) (SIGNALP), tmhmm (TMHMM)
evm.model.scaffold00014.34	g6853.t1	protein isoform a	311	8.36e-67		SignalP-NN(euk) (SIGNALP), tmhmm (TMHMM)
evm.model.scaffold00014.48	g6867.t1	---NA---	153			SignalP-NN(euk) (SIGNALP)
evm.model.scaffold00014.63	g6882.t1	protein	375	5.43e-08	-	IPR002557 (PROFILE); SignalP-NN(euk) (SIGNALP), SSF57196 (SUPERFAMILY)
evm.model.scaffold00014.68	g6887.t1	ef hand family protein	316	0	-	IPR002048 (PFAM); IPR011992 (G3DSA:1.10.238.GENE3D); IPR018247 (PROSITE); PTHR10827 (PANTHER), PTHR10827:SF16 (PANTHER), SignalP-NN(euk) (SIGNALP), SSF47473 (SUPERFAMILY)
evm.model.scaffold00014.98	g6917.t1	---NA---	243			SignalP-NN(euk) (SIGNALP), tmhmm (TMHMM)
evm.model.scaffold00015.108	g7140.t1	---NA---	83			SignalP-NN(euk) (SIGNALP), tmhmm (TMHMM)
evm.model.scaffold00015.127	g7159.t1	chondroitin proteoglycan 2	193	4.89e-12	-	IPR002557 (G3DSA:2.170.140.GENE3D); SignalP-NN(euk) (SIGNALP)
evm.model.scaffold00015.129	g7161.t1	protein isoform a	683	0	-	IPR001117 (PFAM); IPR002355 (PROSITE); IPR008972 (G3DSA:2.60.40.GENE3D); IPR011706 (PFAM); IPR011707 (PFAM); PTHR11709 (PANTHER), PTHR11709:SF6 (PANTHER), SignalP-NN(euk) (SIGNALP)
evm.model.scaffold00015.130	g7162.t1	protein isoform a	568	1.27e-86	-	IPR002355 (PROSITE); IPR008972 (G3DSA:2.60.40.GENE3D); IPR011706 (PFAM); IPR011707 (PFAM); PTHR11709 (PANTHER), PTHR11709:SF6 (PANTHER), SignalP-NN(euk) (SIGNALP), tmhmm (TMHMM)
evm.model.scaffold00015.135	g7167.t1	chondroitin proteoglycan 2	189	2.8e-13	-	IPR002557 (G3DSA:2.170.140.GENE3D); SignalP-NN(euk) (SIGNALP)
evm.model.scaffold00015.153	g7185.t1	protein lon-3	511	7e-28	-	IPR002486 (PFAM); IPR008160 (PFAM); PTHR24023 (PANTHER), PTHR24023:SF228 (PANTHER), SignalP-NN(euk) (SIGNALP), tmhmm (TMHMM)
evm.model.scaffold00015.157	g7189.t1	---NA---	100			PS51257 (PROFILE), SignalP-NN(euk) (SIGNALP), tmhmm (TMHMM)
evm.model.scaffold00015.158	g7190.t1	---NA---	98			PS51257 (PROFILE), SignalP-NN(euk) (SIGNALP), tmhmm (TMHMM)
evm.model.scaffold00015.159	g7191.t1	---NA---	122			PS51257 (PROFILE), SignalP-NN(euk) (SIGNALP)
evm.model.scaffold00015.160	g7192.t1	---NA---	76			SignalP-NN(euk) (SIGNALP), tmhmm (TMHMM)
evm.model.scaffold00015.35	g7066.t1	---NA---	82			SignalP-NN(euk) (SIGNALP), tmhmm (TMHMM)
evm.model.scaffold00015.51	g7082.t1	---NA---	85			SignalP-NN(euk) (SIGNALP), tmhmm (TMHMM)
evm.model.scaffold00015.88	g7120.t1	protein ttr-15	141	8.58e-11	-	IPR001534 (PANTHER); SignalP-NN(euk) (SIGNALP)
evm.model.scaffold00015.90	g7122.t1	---NA---	177			SignalP-NN(euk) (SIGNALP), tmhmm (TMHMM)
evm.model.scaffold00015.93	g7125.t1	cell differentiation protein rcd1 homolog	346	4.7e-45	-	IPR007216 (PANTHER); IPR011989 (G3DSA:1.25.10.GENE3D); PTHR12262:SF0 (PANTHER), SignalP-NN(euk) (SIGNALP), tmhmm (TMHMM)
evm.model.scaffold00016.116	g7310.t1	Protein K03A11.6 [Caenorhabditis elegans]	668	6.45e-05		IPR003582 (PFAM); G3DSA:1.20.5.50 (GENE3D), PTHR21724 (PANTHER), PTHR21724:SF0 (PANTHER), SignalP-NN(euk) (SIGNALP), tmhmm (TMHMM)
evm.model.scaffold00016.117	g7311.t1	protein	243	1.29e-09		IPR003582 (PFAM); PTHR21724 (PANTHER), PTHR21724:SF0 (PANTHER), SignalP-NN(euk) (SIGNALP), tmhmm (TMHMM)
evm.model.scaffold00016.118	g7312.t1	---NA---	337			IPR003582 (PFAM); PTHR21724 (PANTHER), PTHR21724:SF0 (PANTHER), SignalP-NN(euk) (SIGNALP), tmhmm (TMHMM)
evm.model.scaffold00016.162	g7356.t1	protein	307	2.95e-87	EC:3.1.1.3	IPR002921 (PFAM); G3DSA:3.40.50.1820 (GENE3D), PTHR31039 (PANTHER), PTHR31039:SF0 (PANTHER), SignalP-NN(euk) (SIGNALP), SSF53474 (SUPERFAMILY)
evm.model.scaffold00016.46	g7240.t1	neurocan core protein	277	3.63e-10	-	IPR001304 (PFAM); IPR016186 (G3DSA:3.10.100.GENE3D); IPR016187 (SUPERFAMILY); PTHR22802 (PANTHER), SignalP-NN(euk) (SIGNALP), tmhmm (TMHMM)
evm.model.scaffold00016.61	g7255.t1	polypeptide n-acetylgalactosaminyltransferase 35a-like	598	0	-	IPR000772 (PFAM); IPR001173 (PFAM); G3DSA:2.80.10.50 (GENE3D), G3DSA:3.90.550.10 (GENE3D), PTHR11675 (PANTHER), PS51257 (PROFILE), SignalP-NN(euk) (SIGNALP), tmhmm (TMHMM), SSF53448 (SUPERFAMILY)
evm.model.scaffold00016.82	g7276.t1	protein	224	5.24e-47		IPR002602 (PFAM); PTHR12974 (PANTHER), PTHR12974:SF15 (PANTHER), SignalP-NN(euk) (SIGNALP)
evm.model.scaffold00017.111	g7481.t1	translocon-associated protein subunit delta precursor	168	5.38e-39	-	IPR008855 (PANTHER); SignalP-NN(euk) (SIGNALP), tmhmm (TMHMM)
evm.model.scaffold00017.126	g7496.t1	cre-grl-4 protein	218	6.18e-60		IPR007284 (PFAM); PTHR23261 (PANTHER), SignalP-NN(euk) (SIGNALP), tmhmm (TMHMM)
evm.model.scaffold00017.133	g7503.t1	protein isoform b	406	5.01e-100	-	IPR000742 (SMART); IPR001846 (PFAM); IPR013032 (PROSITE); G3DSA:2.10.25.10 (GENE3D), PTHR11339 (PANTHER), PTHR11339:SF96 (PANTHER), SignalP-NN(euk) (SIGNALP), SSF57196 (SUPERFAMILY)
evm.model.scaffold00017.150	g7520.t1	protein isoform b	293	1.45e-118		SignalP-NN(euk) (SIGNALP)
evm.model.scaffold00017.19	g7389.t1	---NA---	108			SignalP-NN(euk) (SIGNALP)
evm.model.scaffold00017.193	g7564.t1	protein isoform c	825	1.26e-31	-	PTHR11584 (PANTHER), PTHR11584:SF215 (PANTHER), SignalP-NN(euk) (SIGNALP)
evm.model.scaffold00017.203	g7574.t1	---NA---	103			SignalP-NN(euk) (SIGNALP)
evm.model.scaffold00017.214	g7585.t1	hypothetical protein Bm1_38265 [Brugia malayi]	153	1.34e-60		SignalP-NN(euk) (SIGNALP), tmhmm (TMHMM)
evm.model.scaffold00017.219	g7590.t1	erv1 alr family protein	629	0	EC:1.8.3.2	IPR006863 (G3DSA:1.20.120.GENE3D); IPR012336 (G3DSA:3.40.30.GENE3D); IPR013766 (PFAM); IPR017905 (PROFILE); IPR017937 (PROSITE); PTHR22897 (PANTHER), PTHR22897:SF4 (PANTHER), SignalP-NN(euk) (SIGNALP), tmhmm (TMHMM)
evm.model.scaffold00017.22	g7392.t1	protein wnt-2	374	0	-	IPR005817 (PRINTS); IPR018161 (PROSITE); PTHR12027:SF10 (PANTHER), SignalP-NN(euk) (SIGNALP), tmhmm (TMHMM)
evm.model.scaffold00017.229	g7600.t1	egf-like domain containing protein	182	2.58e-58	-	IPR000742 (PROFILE); IPR013032 (PROSITE); G3DSA:2.170.300.10 (GENE3D), PTHR24838 (PANTHER), PTHR24838:SF215 (PANTHER), SignalP-NN(euk) (SIGNALP), SSF57196 (SUPERFAMILY)
evm.model.scaffold00017.240	g7611.t1	protein ccg-1	286	8.61e-90		SignalP-NN(euk) (SIGNALP)
evm.model.scaffold00017.244	g7615.t1	bactericidal permeability increasing protein	501	5.52e-27	-	IPR001124 (PFAM); IPR017942 (PFAM); IPR017943 (SUPERFAMILY); G3DSA:3.15.10.10 (GENE3D), G3DSA:3.15.20.10 (GENE3D), PTHR10504 (PANTHER), SignalP-NN(euk) (SIGNALP), tmhmm (TMHMM)
evm.model.scaffold00017.247	g7618.t1	hypothetical protein WUBG_07925 [Wuchereria bancrofti]	139	6.14e-36		G3DSA:2.10.60.10 (GENE3D), SignalP-NN(euk) (SIGNALP), tmhmm (TMHMM)
evm.model.scaffold00017.61	g7431.t1	pan domain containing protein	784	1.32e-178	-	IPR001507 (PFAM); IPR003014 (PFAM); IPR003609 (SMART); G3DSA:3.50.4.10 (GENE3D), PTHR22963 (PANTHER), PTHR22963:SF15 (PANTHER), SignalP-NN(euk) (SIGNALP), SSF57414 (SUPERFAMILY)
evm.model.scaffold00017.93	g7463.t1	cre-vit-2 protein	1495	1.08e-101	-	IPR001747 (PFAM); IPR001846 (PROFILE); IPR011030 (G3DSA:1.25.10.GENE3D); IPR015255 (PFAM); IPR015816 (G3DSA:2.30.230.GENE3D); IPR015819 (SUPERFAMILY); PTHR23345 (PANTHER), SignalP-NN(euk) (SIGNALP), tmhmm (TMHMM)
evm.model.scaffold00017.94	g7464.t1	saposin precursor	236	8.93e-73		IPR008139 (SMART); IPR011001 (G3DSA:1.10.225.GENE3D); PTHR11480 (PANTHER), PTHR11480:SF7 (PANTHER), SignalP-NN(euk) (SIGNALP)
evm.model.scaffold00017.95	g7465.t1	immunoglobulin i-set domain-containing protein	174	9.06e-20	-	IPR000372 (PFAM); IPR001611 (PROFILE); IPR003591 (SMART); G3DSA:3.80.10.10 (GENE3D), PTHR24365 (PANTHER), PF13855 (PFAM), SignalP-NN(euk) (SIGNALP), tmhmm (TMHMM), SSF52058 (SUPERFAMILY)
evm.model.scaffold00018.101	g7722.t1	---NA---	79			PR01217 (PRINTS), SignalP-NN(euk) (SIGNALP)
evm.model.scaffold00018.104	g7725.t1	---NA---	368			SignalP-NN(euk) (SIGNALP)
evm.model.scaffold00018.116	g7737.t1	---NA---	149			SignalP-NN(euk) (SIGNALP)
evm.model.scaffold00018.128	g7749.t1	---NA---	161			SignalP-NN(euk) (SIGNALP), tmhmm (TMHMM)
evm.model.scaffold00018.13	g7634.t1	protein nlp-12	87	7.94e-20	-	SignalP-NN(euk) (SIGNALP), tmhmm (TMHMM)
evm.model.scaffold00018.140	g7761.t1	---NA---	101			SignalP-NN(euk) (SIGNALP)
evm.model.scaffold00018.148	g7769.t1	---NA---	105		-	IPR003235 (PFAM); IPR016179 (SUPERFAMILY); SignalP-NN(euk) (SIGNALP)
evm.model.scaffold00018.167	g7788.t1	granulin- partial	372	7.28e-54		IPR000118 (PFAM); PTHR12274 (PANTHER), PTHR12274:SF0 (PANTHER), SignalP-NN(euk) (SIGNALP), SSF57277 (SUPERFAMILY)
evm.model.scaffold00018.171	g7792.t1	---NA---	127			SignalP-NN(euk) (SIGNALP)
evm.model.scaffold00018.172	g7793.t1	---NA---	98			SignalP-NN(euk) (SIGNALP)
evm.model.scaffold00018.174	g7795.t1	---NA---	101			SignalP-NN(euk) (SIGNALP)
evm.model.scaffold00018.176	g7797.t1	---NA---	103			SignalP-NN(euk) (SIGNALP)
evm.model.scaffold00018.182	g7804.t1	granulin- partial	101	1.26e-09		IPR000118 (PFAM); PTHR12274 (PANTHER), PTHR12274:SF0 (PANTHER), SignalP-NN(euk) (SIGNALP)
evm.model.scaffold00018.185	g7807.t1	granulin precursor	101	3.4e-06	-	IPR000118 (PFAM); PTHR12274 (PANTHER), PTHR12274:SF0 (PANTHER), SignalP-NN(euk) (SIGNALP), tmhmm (TMHMM)
evm.model.scaffold00018.186	g7808.t1	granulin- partial	101	0.000237		IPR000118 (PFAM); PTHR12274 (PANTHER), PTHR12274:SF0 (PANTHER), SignalP-NN(euk) (SIGNALP), tmhmm (TMHMM)
evm.model.scaffold00018.192	g7814.t1	---NA---	117		-	IPR003235 (PFAM); SignalP-NN(euk) (SIGNALP), tmhmm (TMHMM)
evm.model.scaffold00018.193	g7815.t1	---NA---	115		-	IPR003235 (PFAM); IPR016179 (SUPERFAMILY); SignalP-NN(euk) (SIGNALP), tmhmm (TMHMM)
evm.model.scaffold00018.194	g7816.t1	---NA---	232			SignalP-NN(euk) (SIGNALP)
evm.model.scaffold00018.195	g7817.t1	---NA---	135		-	IPR016179 (G3DSA:1.10.100.GENE3D); SignalP-NN(euk) (SIGNALP)
evm.model.scaffold00018.199	g7821.t1	---NA---	92			SignalP-NN(euk) (SIGNALP)
evm.model.scaffold00018.201	g7823.t1	---NA---	326		-	IPR002048 (SMART); IPR011992 (G3DSA:1.10.238.GENE3D); IPR018247 (PROSITE); SignalP-NN(euk) (SIGNALP), tmhmm (TMHMM), SSF47473 (SUPERFAMILY)
evm.model.scaffold00018.203	g7825.t1	---NA---	113		-	IPR016179 (G3DSA:1.10.100.GENE3D); IPR022353 (PROSITE); SignalP-NN(euk) (SIGNALP), tmhmm (TMHMM)
evm.model.scaffold00018.204	g7826.t1	---NA---	98		-	IPR016179 (G3DSA:1.10.100.GENE3D); IPR022353 (PROSITE); SignalP-NN(euk) (SIGNALP)
evm.model.scaffold00018.208	g7830.t1	---NA---	111		-	IPR016179 (SUPERFAMILY); SignalP-NN(euk) (SIGNALP)
evm.model.scaffold00018.209	g7831.t1	c-type lectin domain family 4 member e	164	3.5e-11	-	IPR001304 (PFAM); IPR016186 (G3DSA:3.10.100.GENE3D); IPR016187 (SUPERFAMILY); IPR018378 (PROSITE); PTHR22801 (PANTHER), PTHR22801:SF9 (PANTHER), SignalP-NN(euk) (SIGNALP)
evm.model.scaffold00018.223	g7845.t1	granulins precursor	79	2.47e-05		IPR000118 (PFAM); PTHR12274 (PANTHER), PTHR12274:SF0 (PANTHER), SignalP-NN(euk) (SIGNALP)
evm.model.scaffold00018.225	g7847.t1	macrophage mannose receptor 1-like	148	1.79e-09	-	IPR001304 (PFAM); IPR016186 (G3DSA:3.10.100.GENE3D); IPR016187 (SUPERFAMILY); PTHR22801 (PANTHER), SignalP-NN(euk) (SIGNALP)
evm.model.scaffold00018.229	g7851.t1	---NA---	318			PS51257 (PROFILE), SignalP-NN(euk) (SIGNALP)
evm.model.scaffold00018.230	evm.model.scaffold00018.230	---NA---	445			NON_CYTOPLASMIC_DOMAIN (PHOBIUS); SIGNAL_PEPTIDE (PHOBIUS); SIGNAL_PEPTIDE_H_REGION (PHOBIUS); SIGNAL_PEPTIDE_N_REGION (PHOBIUS); SIGNAL_PEPTIDE_C_REGION (PHOBIUS); SignalP-TM (SIGNALP_GRAM_POSITIVE); SignalP-noTM (SIGNALP_GRAM_NEGATIVE); SignalP-noTM (SIGNALP_EUK)
evm.model.scaffold00018.240	g7862.t1	granulins- partial	87	2.75e-06		IPR000118 (PFAM); PTHR12274 (PANTHER), PTHR12274:SF0 (PANTHER), SignalP-NN(euk) (SIGNALP)
evm.model.scaffold00018.241	g7863.t1	granulin	86	1.65e-08		IPR000118 (PFAM); PTHR12274 (PANTHER), PTHR12274:SF0 (PANTHER), SignalP-NN(euk) (SIGNALP)
evm.model.scaffold00018.244	g7866.t1	---NA---	75			SignalP-NN(euk) (SIGNALP), tmhmm (TMHMM)
evm.model.scaffold00018.25	g7646.t1	Protein ZC123.1 [Caenorhabditis elegans]	791	4.57e-119		SignalP-NN(euk) (SIGNALP), tmhmm (TMHMM)
evm.model.scaffold00018.42	g7663.t1	---NA---	77			IPR000118 (PFAM); PTHR12274 (PANTHER), PTHR12274:SF0 (PANTHER), PS51257 (PROFILE), SignalP-NN(euk) (SIGNALP), tmhmm (TMHMM)
evm.model.scaffold00018.43	g7664.t1	---NA---	80			IPR000118 (PFAM); PTHR12274 (PANTHER), PTHR12274:SF0 (PANTHER), PS51257 (PROFILE), SignalP-NN(euk) (SIGNALP)
evm.model.scaffold00018.45	g7666.t1	---NA---	77			IPR000118 (PFAM); PTHR12274 (PANTHER), PTHR12274:SF0 (PANTHER), PS51257 (PROFILE), SignalP-NN(euk) (SIGNALP), tmhmm (TMHMM)
evm.model.scaffold00018.48	g7669.t1	---NA---	77			IPR000118 (PFAM); PTHR12274 (PANTHER), PTHR12274:SF0 (PANTHER), PS51257 (PROFILE), SignalP-NN(euk) (SIGNALP), tmhmm (TMHMM)
evm.model.scaffold00018.57	g7678.t1	protein pgrn- isoform b	80	1.03e-05		IPR000118 (PFAM); PTHR12274 (PANTHER), PTHR12274:SF0 (PANTHER), SignalP-NN(euk) (SIGNALP)
evm.model.scaffold00018.58	g7679.t1	---NA---	77			IPR000118 (PFAM); PTHR12274 (PANTHER), PTHR12274:SF0 (PANTHER), PS51257 (PROFILE), SignalP-NN(euk) (SIGNALP)
evm.model.scaffold00018.60	g7681.t1	---NA---	80			IPR000118 (PFAM); PTHR12274 (PANTHER), PTHR12274:SF0 (PANTHER), PS51257 (PROFILE), SignalP-NN(euk) (SIGNALP), tmhmm (TMHMM)
evm.model.scaffold00018.61	g7682.t1	---NA---	77			IPR000118 (PFAM); PTHR12274 (PANTHER), PTHR12274:SF0 (PANTHER), PS51257 (PROFILE), SignalP-NN(euk) (SIGNALP), tmhmm (TMHMM)
evm.model.scaffold00018.65	g7686.t1	---NA---	80			IPR000118 (PFAM); PTHR12274 (PANTHER), PTHR12274:SF0 (PANTHER), PS51257 (PROFILE), SignalP-NN(euk) (SIGNALP)
evm.model.scaffold00018.68	g7689.t1	monoamine oxidase a	595	8.68e-31	-	IPR002937 (PFAM); G3DSA:3.50.50.60 (GENE3D), PTHR10742 (PANTHER), PTHR10742:SF135 (PANTHER), SignalP-NN(euk) (SIGNALP), tmhmm (TMHMM), SSF51905 (SUPERFAMILY)
evm.model.scaffold00018.70	g7691.t1	phospholipase a2-like protein	354	1.23e-06	EC:3.1.1.4	IPR010711 (PFAM); IPR013090 (PROSITE); IPR016090 (G3DSA:1.20.90.GENE3D); SignalP-NN(euk) (SIGNALP), tmhmm (TMHMM)
evm.model.scaffold00018.78	g7699.t1	---NA---	342			SignalP-NN(euk) (SIGNALP), tmhmm (TMHMM)
evm.model.scaffold00018.84	g7705.t1	---NA---	152			SignalP-NN(euk) (SIGNALP), tmhmm (TMHMM)
evm.model.scaffold00018.87	g7708.t1	---NA---	75		-	IPR003235 (PFAM); IPR016179 (SUPERFAMILY); SignalP-NN(euk) (SIGNALP)
evm.model.scaffold00019.102	g7974.t1	---NA---	256			SignalP-NN(euk) (SIGNALP)
evm.model.scaffold00019.103	g7975.t1	---NA---	509			SignalP-NN(euk) (SIGNALP)
evm.model.scaffold00019.107	g7979.t1	---NA---	281		EC:3.4.21.0	IPR001254 (PFAM); IPR009003 (SUPERFAMILY); G3DSA:2.40.10.10 (GENE3D), SignalP-NN(euk) (SIGNALP), tmhmm (TMHMM)
evm.model.scaffold00019.116	g7988.t1	trypsin-like serine protease	172	1.51e-05	EC:3.4.21.0	IPR001254 (PFAM); IPR018114 (PROSITE); G3DSA:2.40.10.10 (GENE3D), SignalP-NN(euk) (SIGNALP)
evm.model.scaffold00019.14	g7885.t1	---NA---	86			SignalP-NN(euk) (SIGNALP), tmhmm (TMHMM)
evm.model.scaffold00019.167	g8039.t1	---NA---	852			G3DSA:1.10.390.10 (GENE3D), SignalP-NN(euk) (SIGNALP)
evm.model.scaffold00019.181	g8053.t1	---NA---	163			IPR016186 (G3DSA:3.10.100.GENE3D); IPR016187 (SUPERFAMILY); SignalP-NN(euk) (SIGNALP)
evm.model.scaffold00019.185	g8057.t1	neurocan core protein	144	2.04e-10	-	IPR001304 (PFAM); IPR016186 (G3DSA:3.10.100.GENE3D); IPR016187 (SUPERFAMILY); IPR018378 (PROSITE); PTHR22801 (PANTHER), SignalP-NN(euk) (SIGNALP)
evm.model.scaffold00019.186	g8058.t1	cre-clec-51 protein	172	2.37e-09	-	IPR001304 (PFAM); IPR016186 (G3DSA:3.10.100.GENE3D); IPR016187 (SUPERFAMILY); IPR018378 (PROSITE); PTHR22803 (PANTHER), SignalP-NN(euk) (SIGNALP)
evm.model.scaffold00019.189	g8061.t1	protein clec-51	164	1e-07	-	IPR001304 (PFAM); IPR016186 (G3DSA:3.10.100.GENE3D); IPR016187 (SUPERFAMILY); IPR018378 (PROSITE); SignalP-NN(euk) (SIGNALP)
evm.model.scaffold00019.193	g8065.t1	---NA---	434			SignalP-NN(euk) (SIGNALP)
evm.model.scaffold00019.201	g8073.t1	---NA---	180			PS51257 (PROFILE), SignalP-NN(euk) (SIGNALP), tmhmm (TMHMM)
evm.model.scaffold00019.205	g8077.t1	---NA---	145			PS51257 (PROFILE), SignalP-NN(euk) (SIGNALP)
evm.model.scaffold00019.206	g8078.t1	---NA---	98			PS51257 (PROFILE), SignalP-NN(euk) (SIGNALP)
evm.model.scaffold00019.208	g8080.t1	---NA---	131			PS51257 (PROFILE), SignalP-NN(euk) (SIGNALP), tmhmm (TMHMM)
evm.model.scaffold00019.210	g8082.t1	---NA---	114			SignalP-NN(euk) (SIGNALP), tmhmm (TMHMM)
evm.model.scaffold00019.214	g8086.t1	---NA---	173			PR01217 (PRINTS), PS51257 (PROFILE), SignalP-NN(euk) (SIGNALP), tmhmm (TMHMM)
evm.model.scaffold00019.218	g8090.t1	---NA---	489			PS51257 (PROFILE), SignalP-NN(euk) (SIGNALP), tmhmm (TMHMM)
evm.model.scaffold00019.219	g8091.t1	---NA---	90			PS51257 (PROFILE), SignalP-NN(euk) (SIGNALP), tmhmm (TMHMM)
evm.model.scaffold00019.224	g8095.t1	---NA---	102			SignalP-NN(euk) (SIGNALP), tmhmm (TMHMM)
evm.model.scaffold00019.235	g8106.t1	transthyretin-like protein partial	150	2.86e-21	-	IPR001534 (PANTHER); SignalP-NN(euk) (SIGNALP)
evm.model.scaffold00019.37	g7908.t1	---NA---	230			SignalP-NN(euk) (SIGNALP)
evm.model.scaffold00019.4	g7875.t1	---NA---	262			SignalP-NN(euk) (SIGNALP), tmhmm (TMHMM)
evm.model.scaffold00019.40	g7911.t1	atp-dependent rna helicase	186	2.48e-17		SignalP-NN(euk) (SIGNALP), tmhmm (TMHMM)
evm.model.scaffold00019.42	g7913.t1	---NA---	85			SignalP-NN(euk) (SIGNALP)
evm.model.scaffold00019.47	g7919.t1	---NA---	176			SignalP-NN(euk) (SIGNALP)
evm.model.scaffold00019.49	g7921.t1	---NA---	123			SignalP-NN(euk) (SIGNALP)
evm.model.scaffold00019.50	g7922.t1	---NA---	178			SignalP-NN(euk) (SIGNALP)
evm.model.scaffold00019.53	g7925.t1	---NA---	181			SignalP-NN(euk) (SIGNALP)
evm.model.scaffold00019.68	g7940.t1	gilt-like protein	193	5.54e-102		IPR004911 (PANTHER); PTHR13234:SF4 (PANTHER), SignalP-NN(euk) (SIGNALP)
evm.model.scaffold00019.69	evm.model.scaffold00019.69	---NA---	261			SIGNAL_PEPTIDE_C_REGION (PHOBIUS); SIGNAL_PEPTIDE (PHOBIUS); NON_CYTOPLASMIC_DOMAIN (PHOBIUS); SIGNAL_PEPTIDE_N_REGION (PHOBIUS); SIGNAL_PEPTIDE_H_REGION (PHOBIUS); SignalP-noTM (SIGNALP_EUK); SignalP-TM (SIGNALP_GRAM_POSITIVE); SignalP-noTM (SIGNALP_GRAM_NEGATIVE); TMhelix (TMHMM)
evm.model.scaffold00019.8	g7879.t1	ylw1_caeel ame: full=uncharacterized protein	327	9.24e-44		SignalP-NN(euk) (SIGNALP)
evm.model.scaffold00019.83	g7955.t1	prolyl 4-hydroxylase	548	0	EC:1.14.11.2	IPR005123 (PFAM); IPR006620 (SMART); IPR011990 (G3DSA:1.25.40.GENE3D); IPR013547 (PFAM); PTHR10869 (PANTHER), PTHR10869:SF13 (PANTHER), SignalP-NN(euk) (SIGNALP), tmhmm (TMHMM), SSF48452 (SUPERFAMILY)
evm.model.scaffold00019.87	g7959.t1	---NA---	569		-	IPR000697 (PFAM); SignalP-NN(euk) (SIGNALP)
evm.model.scaffold00020.124	g8241.t1	---NA---	94			SignalP-NN(euk) (SIGNALP)
evm.model.scaffold00020.133	g8250.t1	fatty acid-binding protein	166	5.05e-39	-	IPR000463 (PRINTS); IPR011038 (SUPERFAMILY); IPR012674 (G3DSA:2.40.128.GENE3D); PTHR22725 (PANTHER), SignalP-NN(euk) (SIGNALP), tmhmm (TMHMM)
evm.model.scaffold00020.134	g8251.t1	fatty acid-binding protein	165	1.44e-41	-	IPR000463 (PRINTS); IPR011038 (SUPERFAMILY); IPR012674 (G3DSA:2.40.128.GENE3D); PTHR22725 (PANTHER), SignalP-NN(euk) (SIGNALP), tmhmm (TMHMM)
evm.model.scaffold00020.136	g8253.t1	---NA---	314			SignalP-NN(euk) (SIGNALP)
evm.model.scaffold00020.142	g8259.t1	---NA---	167			IPR025615 (PFAM); SignalP-NN(euk) (SIGNALP)
evm.model.scaffold00020.161	g8278.t1	cytochrome p450 2j2-like	484	6.31e-129	-	IPR001128 (PRINTS); IPR002401 (PRINTS); IPR017972 (PROSITE); PTHR24300 (PANTHER), SignalP-NN(euk) (SIGNALP), tmhmm (TMHMM)
evm.model.scaffold00020.173	g8291.t1	---NA---	153			SignalP-NN(euk) (SIGNALP), tmhmm (TMHMM)
evm.model.scaffold00020.174	g8292.t1	---NA---	157			SignalP-NN(euk) (SIGNALP), tmhmm (TMHMM)
evm.model.scaffold00020.193	g8311.t1	---NA---	244			SignalP-NN(euk) (SIGNALP), tmhmm (TMHMM)
evm.model.scaffold00020.204	g8322.t1	glycosyl group 2 family protein	433	2.17e-157	-	IPR001173 (PFAM); G3DSA:3.90.550.10 (GENE3D), PTHR11675 (PANTHER), SignalP-NN(euk) (SIGNALP), SSF53448 (SUPERFAMILY)
evm.model.scaffold00020.207	g8325.t1	protein	236	7.58e-109		SignalP-NN(euk) (SIGNALP), tmhmm (TMHMM)
evm.model.scaffold00020.211	g8329.t1	rare lipoprotein a	143	2.75e-37		IPR009009 (PFAM); IPR014733 (G3DSA:2.40.40.GENE3D); SignalP-NN(euk) (SIGNALP), tmhmm (TMHMM)
evm.model.scaffold00020.212	g8330.t1	rare lipoprotein a	129	1.01e-38	-	IPR009009 (PFAM); IPR014733 (G3DSA:2.40.40.GENE3D); SignalP-NN(euk) (SIGNALP)
evm.model.scaffold00020.213	g8331.t1	rare lipoprotein a	141	2.19e-38		IPR009009 (PFAM); IPR014733 (G3DSA:2.40.40.GENE3D); SignalP-NN(euk) (SIGNALP), tmhmm (TMHMM)
evm.model.scaffold00020.214	g8332.t1	---NA---	117			SignalP-NN(euk) (SIGNALP)
evm.model.scaffold00020.216	g8334.t1	---NA---	340		-	IPR008632 (PFAM); SignalP-NN(euk) (SIGNALP), tmhmm (TMHMM)
evm.model.scaffold00020.218	g8336.t1	---NA---	163		-	IPR008632 (PFAM); SignalP-NN(euk) (SIGNALP)
evm.model.scaffold00020.219	g8337.t1	fatty-acid and retinol-binding protein 1	154	0.000231	-	IPR008632 (PFAM); SignalP-NN(euk) (SIGNALP)
evm.model.scaffold00020.224	g8342.t1	fatty acid and retinol binding protein partial	159	5.91e-05	-	IPR008632 (PFAM); SignalP-NN(euk) (SIGNALP)
evm.model.scaffold00020.225	g8343.t1	protein far-4	157	5.3e-07	-	IPR008632 (PFAM); PTHR31418 (PANTHER), PTHR31418:SF0 (PANTHER), SignalP-NN(euk) (SIGNALP)
evm.model.scaffold00020.228	g8346.t1	fatty acid and retinol binding protein partial	152	4.97e-08	-	IPR008632 (PFAM); SignalP-NN(euk) (SIGNALP), tmhmm (TMHMM)
evm.model.scaffold00020.240	g8358.t1	---NA---	192			SignalP-NN(euk) (SIGNALP)
evm.model.scaffold00020.243	g8361.t1	---NA---	483			SignalP-NN(euk) (SIGNALP)
evm.model.scaffold00020.245	g8363.t1	fatty acid retinoid binding protein precursor	181	1.73e-21	-	IPR008632 (PFAM); PTHR31418 (PANTHER), PTHR31418:SF0 (PANTHER), SignalP-NN(euk) (SIGNALP)
evm.model.scaffold00020.246	g8364.t1	fatty acid retinoid binding protein precursor	179	1.82e-36	-	IPR008632 (PFAM); PTHR31418 (PANTHER), PTHR31418:SF0 (PANTHER), SignalP-NN(euk) (SIGNALP), tmhmm (TMHMM)
evm.model.scaffold00020.247	g8365.t1	fatty acid retinoid binding protein precursor	237	4.21e-23	-	IPR008632 (PFAM); PTHR31418 (PANTHER), PTHR31418:SF0 (PANTHER), SignalP-NN(euk) (SIGNALP)
evm.model.scaffold00020.248	g8366.t1	fatty acid retinoid binding protein precursor	179	4.19e-30	-	IPR008632 (PFAM); PTHR31418 (PANTHER), PTHR31418:SF0 (PANTHER), SignalP-NN(euk) (SIGNALP), tmhmm (TMHMM)
evm.model.scaffold00020.249	g8367.t1	fatty acid and retinol binding protein	180	3.74e-49	-	IPR008632 (PFAM); PTHR31418 (PANTHER), PTHR31418:SF0 (PANTHER), SignalP-NN(euk) (SIGNALP), tmhmm (TMHMM)
evm.model.scaffold00020.250	g8368.t1	fatty acid retinoid binding protein precursor	197	1.7e-20	-	IPR008632 (PFAM); PTHR31418 (PANTHER), PTHR31418:SF0 (PANTHER), SignalP-NN(euk) (SIGNALP)
evm.model.scaffold00020.252	g8370.t1	fatty acid retinoid binding protein precursor	219	3.59e-05	-	IPR008632 (PFAM); SignalP-NN(euk) (SIGNALP)
evm.model.scaffold00020.254	g8372.t1	---NA---	315		-	IPR008632 (PFAM); SignalP-NN(euk) (SIGNALP), tmhmm (TMHMM)
evm.model.scaffold00020.261	g8379.t1	---NA---	83			SignalP-NN(euk) (SIGNALP), tmhmm (TMHMM)
evm.model.scaffold00020.262	g8380.t1	fatty acid and retinol binding protein partial	195	2.72e-05	-	IPR008632 (PFAM); SignalP-NN(euk) (SIGNALP)
evm.model.scaffold00020.263	g8381.t1	cell surface protein precursor	203	1.18e-05		SignalP-NN(euk) (SIGNALP), tmhmm (TMHMM)
evm.model.scaffold00020.264	g8382.t1	---NA---	111		-	IPR016179 (SUPERFAMILY); IPR022353 (PROSITE); SignalP-NN(euk) (SIGNALP)
evm.model.scaffold00020.267	g8385.t1	---NA---	203			SignalP-NN(euk) (SIGNALP)
evm.model.scaffold00020.269	g8387.t1	---NA---	178			SignalP-NN(euk) (SIGNALP)
evm.model.scaffold00020.271	g8389.t1	---NA---	225			SignalP-NN(euk) (SIGNALP)
evm.model.scaffold00020.278	g8396.t1	sec-2 protein	219	6.94e-05	-	IPR008632 (PFAM); SignalP-NN(euk) (SIGNALP), tmhmm (TMHMM)
evm.model.scaffold00020.279	g8397.t1	---NA---	88			SignalP-NN(euk) (SIGNALP), tmhmm (TMHMM)
evm.model.scaffold00020.281	g8399.t1	fatty acid and retinol binding protein	209	7.07e-08	-	IPR008632 (PFAM); PTHR31418 (PANTHER), PTHR31418:SF0 (PANTHER), SignalP-NN(euk) (SIGNALP), tmhmm (TMHMM)
evm.model.scaffold00020.282	g8400.t1	---NA---	71			SignalP-NN(euk) (SIGNALP), tmhmm (TMHMM)
evm.model.scaffold00020.284	g8402.t1	---NA---	204			SignalP-NN(euk) (SIGNALP)
evm.model.scaffold00020.285	g8403.t1	---NA---	189			SignalP-NN(euk) (SIGNALP)
evm.model.scaffold00020.287	g8405.t1	---NA---	189			SignalP-NN(euk) (SIGNALP), tmhmm (TMHMM)
evm.model.scaffold00020.289	g8407.t1	---NA---	197			SignalP-NN(euk) (SIGNALP)
evm.model.scaffold00020.300	g8418.t1	---NA---	165			PS51257 (PROFILE), SignalP-NN(euk) (SIGNALP)
evm.model.scaffold00020.301	g8419.t1	---NA---	79			PS51257 (PROFILE), SignalP-NN(euk) (SIGNALP), tmhmm (TMHMM)
evm.model.scaffold00020.36	g8153.t1	---NA---	108			SignalP-NN(euk) (SIGNALP), tmhmm (TMHMM)
evm.model.scaffold00020.37	g8154.t1	---NA---	108			IPR008139 (PROFILE); IPR011001 (G3DSA:1.10.225.GENE3D); SignalP-NN(euk) (SIGNALP), tmhmm (TMHMM)
evm.model.scaffold00020.38	g8155.t1	---NA---	101			IPR008139 (PROFILE); IPR011001 (G3DSA:1.10.225.GENE3D); SignalP-NN(euk) (SIGNALP), tmhmm (TMHMM)
evm.model.scaffold00020.39	g8156.t1	---NA---	190			SignalP-NN(euk) (SIGNALP)
evm.model.scaffold00020.4	g8121.t1	---NA---	626			SignalP-NN(euk) (SIGNALP)
evm.model.scaffold00020.44	g8161.t1	---NA---	139			SignalP-NN(euk) (SIGNALP)
evm.model.scaffold00020.49	g8166.t1	transthyretin-like family protein	141	1.11e-60	-	IPR001534 (PANTHER); SignalP-NN(euk) (SIGNALP)
evm.model.scaffold00020.56	g8173.t1	ync9_caeel ame: full=uncharacterized protein flags: precursor	555	9.98e-68		IPR012336 (G3DSA:3.40.30.GENE3D); SignalP-NN(euk) (SIGNALP), tmhmm (TMHMM)
evm.model.scaffold00020.67	g8184.t1	protein grl-4	183	3.63e-20	-	IPR007284 (PFAM); PTHR23261 (PANTHER), SignalP-NN(euk) (SIGNALP)
evm.model.scaffold00020.92	g8209.t1	pan domain containing protein	188	3.63e-75		IPR003014 (PFAM); IPR003609 (SMART); SignalP-NN(euk) (SIGNALP), SSF57414 (SUPERFAMILY)
evm.model.scaffold00020.94	g8211.t1	---NA---	94			SignalP-NN(euk) (SIGNALP)
evm.model.scaffold00021.10	g8434.t1	---NA---	93			SignalP-NN(euk) (SIGNALP)
evm.model.scaffold00021.102	g8528.t1	---NA---	103			SignalP-NN(euk) (SIGNALP), tmhmm (TMHMM)
evm.model.scaffold00021.109	g8536.t1	cre-ins-18 protein	108	1.88e-13	-	IPR016179 (G3DSA:1.10.100.GENE3D); IPR022353 (PROSITE); SignalP-NN(euk) (SIGNALP), tmhmm (TMHMM)
evm.model.scaffold00021.137	g8564.t1	ground-like domain containing protein	469	6.05e-49		IPR007284 (PFAM); PTHR23261 (PANTHER), SignalP-NN(euk) (SIGNALP)
evm.model.scaffold00021.140	g8567.t1	db module family protein	250	2.16e-77		IPR002602 (PFAM); PTHR12974 (PANTHER), PTHR12974:SF14 (PANTHER), SignalP-NN(euk) (SIGNALP)
evm.model.scaffold00021.144	g8571.t1	---NA---	1007			SignalP-NN(euk) (SIGNALP), tmhmm (TMHMM)
evm.model.scaffold00021.152	g8579.t1	---NA---	121			SignalP-NN(euk) (SIGNALP), tmhmm (TMHMM)
evm.model.scaffold00021.153	g8580.t1	transthyretin-like protein partial	163	6.96e-19	-	IPR001534 (PANTHER); SignalP-NN(euk) (SIGNALP), tmhmm (TMHMM)
evm.model.scaffold00021.17	g8441.t1	---NA---	169			SignalP-NN(euk) (SIGNALP), tmhmm (TMHMM)
evm.model.scaffold00021.171	g8598.t1	bactericidal permeability increasing protein	493	1.47e-31	-	IPR001124 (PFAM); IPR017942 (PFAM); IPR017943 (SUPERFAMILY); G3DSA:3.15.10.10 (GENE3D), G3DSA:3.15.20.10 (GENE3D), PTHR10504 (PANTHER), SignalP-NN(euk) (SIGNALP), tmhmm (TMHMM)
evm.model.scaffold00021.177	g8604.t1	---NA---	522			SignalP-NN(euk) (SIGNALP)
evm.model.scaffold00021.180	g8607.t1	er degradation-enhancing alpha-mannosidase-like 2	821	0	-	IPR001382 (PRINTS); PTHR11742:SF10 (PANTHER), SignalP-NN(euk) (SIGNALP)
evm.model.scaffold00021.187	g8614.t1	protein	220	1.38e-60		IPR002602 (PFAM); PTHR12974 (PANTHER), PTHR12974:SF13 (PANTHER), SignalP-NN(euk) (SIGNALP)
evm.model.scaffold00021.24	g8448.t1	---NA---	527			SignalP-NN(euk) (SIGNALP)
evm.model.scaffold00021.25	g8449.t1	---NA---	222			SignalP-NN(euk) (SIGNALP)
evm.model.scaffold00021.26	g8450.t1	---NA---	654			SignalP-NN(euk) (SIGNALP)
evm.model.scaffold00021.27	g8451.t1	---NA---	453			SignalP-NN(euk) (SIGNALP)
evm.model.scaffold00021.3	g8427.t1	---NA---	67			SignalP-NN(euk) (SIGNALP)
evm.model.scaffold00021.4	g8428.t1	---NA---	70			SignalP-NN(euk) (SIGNALP), tmhmm (TMHMM)
evm.model.scaffold00021.47	g8471.t1	histidine acid phosphatase family protein	734	1.01e-88	EC:3.1.3.2	IPR000560 (PFAM); G3DSA:3.40.50.1240 (GENE3D), PTHR11567 (PANTHER), SignalP-NN(euk) (SIGNALP), SSF53254 (SUPERFAMILY)
evm.model.scaffold00021.49	g8473.t1	lysosomal acid phosphatase precursor	366	2.24e-67	EC:3.1.3.2	IPR000560 (PFAM); G3DSA:3.40.50.1240 (GENE3D), PTHR11567 (PANTHER), SignalP-NN(euk) (SIGNALP), SSF53254 (SUPERFAMILY)
evm.model.scaffold00021.50	g8474.t1	lysosomal acid phosphatase	394	1.2e-79	EC:3.1.3.2	IPR000560 (PFAM); G3DSA:3.40.50.1240 (GENE3D), PTHR11567 (PANTHER), SignalP-NN(euk) (SIGNALP), SSF53254 (SUPERFAMILY)
evm.model.scaffold00021.71	g8496.t1	---NA---	317			SignalP-NN(euk) (SIGNALP)
evm.model.scaffold00021.81	g8506.t1	---NA---	117			G3DSA:2.10.60.10 (GENE3D), SignalP-NN(euk) (SIGNALP), tmhmm (TMHMM)
evm.model.scaffold00021.9	g8433.t1	---NA---	78			SignalP-NN(euk) (SIGNALP)
evm.model.scaffold00022.119	evm.model.scaffold00022.119	---NA---	79			SIGNAL_PEPTIDE_C_REGION (PHOBIUS); SIGNAL_PEPTIDE_N_REGION (PHOBIUS); NON_CYTOPLASMIC_DOMAIN (PHOBIUS); SIGNAL_PEPTIDE (PHOBIUS); SIGNAL_PEPTIDE_H_REGION (PHOBIUS); SignalP-noTM (SIGNALP_EUK)
evm.model.scaffold00022.159	g8795.t1	---NA---	767			SignalP-NN(euk) (SIGNALP)
evm.model.scaffold00022.189	g8825.t1	beta- -n-acetylgalactosaminyltransferase bre-4	321	5.4e-103	-	IPR003859 (PRINTS); G3DSA:3.90.550.10 (GENE3D), PF13733 (PFAM), SignalP-NN(euk) (SIGNALP), tmhmm (TMHMM), SSF53448 (SUPERFAMILY)
evm.model.scaffold00022.24	g8665.t1	---NA---	107			SignalP-NN(euk) (SIGNALP)
evm.model.scaffold00022.30	g8671.t1	lysosomal alpha-mannosidase-like	983	0	EC:3.2.1.24	IPR000602 (PFAM); IPR011013 (SUPERFAMILY); IPR011330 (SUPERFAMILY); IPR011682 (PFAM); IPR013780 (G3DSA:2.60.40.GENE3D); IPR015341 (PFAM); IPR027291 (G3DSA:3.20.110.GENE3D); G3DSA:1.20.1270.50 (GENE3D), G3DSA:2.60.40.1360 (GENE3D), G3DSA:2.70.98.30 (GENE3D), PTHR11607 (PANTHER), PTHR11607:SF3 (PANTHER), SignalP-NN(euk) (SIGNALP), SSF88688 (SUPERFAMILY)
evm.model.scaffold00022.53	g8692.t1	beta-hexosaminidase subunit beta	309	6.21e-79	EC:3.2.1.52	IPR013781 (G3DSA:3.20.20.GENE3D); IPR015882 (PFAM); IPR015883 (PFAM); IPR017853 (SUPERFAMILY); IPR025705 (PRINTS); G3DSA:3.30.379.10 (GENE3D), PTHR22600 (PANTHER), SignalP-NN(euk) (SIGNALP), SSF55545 (SUPERFAMILY)
evm.model.scaffold00022.78	g8715.t1	protein cyp-34a8	508	6.26e-89	-	IPR001128 (PRINTS); IPR002401 (PRINTS); IPR017972 (PROSITE); PTHR24300 (PANTHER), SignalP-NN(euk) (SIGNALP)
evm.model.scaffold00022.8	g8649.t1	protein galt-1	398	4.98e-72		IPR008166 (PFAM); PTHR21461 (PANTHER), PTHR21461:SF0 (PANTHER), SignalP-NN(euk) (SIGNALP), tmhmm (TMHMM)
evm.model.scaffold00022.83	g8720.t1	---NA---	476			SignalP-NN(euk) (SIGNALP), tmhmm (TMHMM)
evm.model.scaffold00022.92	g8729.t1	protein isoform a	671	8.08e-86		IPR004245 (PANTHER); PTHR10974:SF23 (PANTHER), SignalP-NN(euk) (SIGNALP), tmhmm (TMHMM)
evm.model.scaffold00022.93	g8730.t1	plasma alpha-l-fucosidase	475	2.37e-178	EC:3.2.1.51	IPR000933 (PANTHER); IPR013780 (G3DSA:2.60.40.GENE3D); IPR013781 (G3DSA:3.20.20.GENE3D); IPR016286 (PRINTS); IPR017853 (SUPERFAMILY); IPR018526 (PROSITE); PS51257 (PROFILE), SignalP-NN(euk) (SIGNALP)
evm.model.scaffold00022.94	g8731.t1	---NA---	102			SignalP-NN(euk) (SIGNALP)
evm.model.scaffold00023.118	g8946.t1	protein ugt-61	123	1.77e-12	-	IPR002213 (PANTHER); PTHR11926:SF16 (PANTHER), SignalP-NN(euk) (SIGNALP)
evm.model.scaffold00023.12	g8840.t1	---NA---	280			SignalP-NN(euk) (SIGNALP), tmhmm (TMHMM)
evm.model.scaffold00023.124	g8952.t1	protein gcy-13	345	9.7e-44	-	IPR001828 (PFAM); G3DSA:3.40.50.2300 (GENE3D), PTHR11920 (PANTHER), PTHR11920:SF78 (PANTHER), SignalP-NN(euk) (SIGNALP), SSF53822 (SUPERFAMILY)
evm.model.scaffold00023.154	evm.model.scaffold00023.154	multicopper oxidase domain containing protein	1176	0	-	IPR011707 (PFAM); IPR008972 (G3DSA:2.60.40.GENE3D); IPR011706 (PFAM); IPR008972 (G3DSA:2.60.40.GENE3D); IPR008972 (G3DSA:2.60.40.GENE3D); IPR001117 (PFAM); PTHR11709 (PANTHER); PTHR11709:SF33 (PANTHER); IPR002355 (PROSITE_PATTERNS); SIGNAL_PEPTIDE_H_REGION (PHOBIUS); SIGNAL_PEPTIDE (PHOBIUS); SIGNAL_PEPTIDE_C_REGION (PHOBIUS); SIGNAL_PEPTIDE_N_REGION (PHOBIUS); NON_CYTOPLASMIC_DOMAIN (PHOBIUS); S…
evm.model.scaffold00023.167	g8994.t1	---NA---	93			PS51257 (PROFILE), SignalP-NN(euk) (SIGNALP), tmhmm (TMHMM)
evm.model.scaffold00023.20	g8848.t1	---NA---	278		-	IPR002035 (G3DSA:3.40.50.GENE3D); SignalP-NN(euk) (SIGNALP), SSF53300 (SUPERFAMILY)
evm.model.scaffold00023.35	g8863.t1	cre-phat-2 protein	333	2.52e-10		IPR003582 (PFAM); SignalP-NN(euk) (SIGNALP)
evm.model.scaffold00023.36	g8864.t1	domain containing protein	232	2.07e-16	-	IPR003582 (PFAM); PTHR21724 (PANTHER), PTHR21724:SF0 (PANTHER), SignalP-NN(euk) (SIGNALP), tmhmm (TMHMM)
evm.model.scaffold00023.40	g8868.t1	ferric-chelate reductase 1-like	389	7.53e-87		IPR002861 (PFAM); PTHR23130 (PANTHER), PTHR23130:SF6 (PANTHER), SignalP-NN(euk) (SIGNALP)
evm.model.scaffold00023.42	g8870.t1	---NA---	235			SignalP-NN(euk) (SIGNALP)
evm.model.scaffold00023.8	g8836.t1	enoyl- hydratase carnithine racemase	503	1.29e-46	-	IPR001753 (PFAM); G3DSA:3.90.226.10 (GENE3D), PTHR11941 (PANTHER), SignalP-NN(euk) (SIGNALP), SSF52096 (SUPERFAMILY)
evm.model.scaffold00023.80	g8908.t1	17-beta-hydroxysteroid dehydrogenase type 6	345	8.98e-140	-	IPR002198 (PFAM); IPR002347 (PRINTS); IPR016040 (G3DSA:3.40.50.GENE3D); IPR020904 (PROSITE); PTHR24316 (PANTHER), PTHR24316:SF40 (PANTHER), SignalP-NN(euk) (SIGNALP), SSF51735 (SUPERFAMILY)
evm.model.scaffold00023.81	g8909.t1	17-beta-hydroxysteroid dehydrogenase type 6	332	9.16e-127	-	IPR002198 (PRINTS); IPR002347 (PRINTS); IPR016040 (G3DSA:3.40.50.GENE3D); IPR020904 (PROSITE); PTHR24316 (PANTHER), PTHR24316:SF40 (PANTHER), SignalP-NN(euk) (SIGNALP), SSF51735 (SUPERFAMILY)
evm.model.scaffold00023.87	g8915.t1	---NA---	763			SignalP-NN(euk) (SIGNALP)
evm.model.scaffold00024.119	g9114.t1	---NA---	220			SignalP-NN(euk) (SIGNALP)
evm.model.scaffold00024.12	g9007.t1	---NA---	139			SignalP-NN(euk) (SIGNALP), tmhmm (TMHMM)
evm.model.scaffold00024.139	evm.model.scaffold00024.139	protein kinase domain-containing cytoplasmic	312	9.56e-67	-	SIGNAL_PEPTIDE_H_REGION (PHOBIUS); SIGNAL_PEPTIDE_N_REGION (PHOBIUS); NON_CYTOPLASMIC_DOMAIN (PHOBIUS); SIGNAL_PEPTIDE (PHOBIUS); SIGNAL_PEPTIDE_C_REGION (PHOBIUS); IPR011009 (SUPERFAMILY); TMhelix (TMHMM)
evm.model.scaffold00024.16	g9011.t1	hypothetical protein CRE_27116 [Caenorhabditis remanei]	274	1.32e-09		SignalP-NN(euk) (SIGNALP), tmhmm (TMHMM)
evm.model.scaffold00024.160	g9153.t1	protein isoform a	451	0	EC:3.2.1.14	IPR000726 (PFAM); IPR023346 (SUPERFAMILY); G3DSA:1.10.530.10 (GENE3D), PTHR22595 (PANTHER), PTHR22595:SF6 (PANTHER), SignalP-NN(euk) (SIGNALP)
evm.model.scaffold00024.22	g9017.t1	---NA---	72			SignalP-NN(euk) (SIGNALP), tmhmm (TMHMM)
evm.model.scaffold00024.220	g9213.t1	---NA---	133			SignalP-NN(euk) (SIGNALP), tmhmm (TMHMM)
evm.model.scaffold00024.223	g9216.t1	protein lipl-1	304	1.27e-89	-	IPR000073 (PFAM); IPR006693 (PFAM); G3DSA:3.40.50.1820 (GENE3D), PTHR11005 (PANTHER), PTHR11005:SF0 (PANTHER), SignalP-NN(euk) (SIGNALP), SSF53474 (SUPERFAMILY)
evm.model.scaffold00024.224	g9217.t1	protein isoform a	202	3.94e-92	-	IPR002172 (G3DSA:4.10.400.GENE3D); PTHR20967 (PANTHER), SignalP-NN(euk) (SIGNALP), tmhmm (TMHMM)
evm.model.scaffold00024.228	evm.model.scaffold00024.228	cre-cyp-32a1 protein	480	9.22e-157	-	IPR002403 (PRINTS); IPR001128 (PRINTS); IPR001128 (G3DSA:1.10.630.GENE3D); IPR001128 (PFAM); PTHR24290 (PANTHER); PTHR24290:SF0 (PANTHER); IPR017972 (PROSITE_PATTERNS); SIGNAL_PEPTIDE_H_REGION (PHOBIUS); SIGNAL_PEPTIDE (PHOBIUS); NON_CYTOPLASMIC_DOMAIN (PHOBIUS); SIGNAL_PEPTIDE_N_REGION (PHOBIUS); SIGNAL_PEPTIDE_C_REGION (PHOBIUS); SignalP-noTM (SIGNALP_EUK); IPR001128 (SUPERFAMILY)
evm.model.scaffold00024.23	g9018.t1	---NA---	72			SignalP-NN(euk) (SIGNALP), tmhmm (TMHMM)
evm.model.scaffold00024.231	g9224.t1	low quality protein: beta-galactosidase	634	0	EC:3.2.1.23	IPR001944 (PRINTS); IPR008979 (G3DSA:2.60.120.GENE3D); IPR013781 (G3DSA:3.20.20.GENE3D); IPR017853 (SUPERFAMILY); IPR025300 (PFAM); IPR026283 (PIR); PTHR23421:SF14 (PANTHER), SignalP-NN(euk) (SIGNALP)
evm.model.scaffold00024.234	g9227.t1	hypothetical protein WUBG_06374 [Wuchereria bancrofti]	208	2e-05		SignalP-NN(euk) (SIGNALP)
evm.model.scaffold00024.236	g9229.t1	beta 1	642	0	EC:3.2.1.23	IPR001944 (PRINTS); IPR008979 (G3DSA:2.60.120.GENE3D); IPR013781 (G3DSA:3.20.20.GENE3D); IPR017853 (SUPERFAMILY); IPR026283 (PIR); PTHR23421:SF14 (PANTHER), SignalP-NN(euk) (SIGNALP)
evm.model.scaffold00024.24	g9019.t1	---NA---	66			SignalP-NN(euk) (SIGNALP), tmhmm (TMHMM)
evm.model.scaffold00024.245	g9238.t1	cre-cyp-32a1 protein	511	1.43e-160	-	IPR001128 (PRINTS); IPR002401 (PRINTS); PTHR24290 (PANTHER), SignalP-NN(euk) (SIGNALP), tmhmm (TMHMM)
evm.model.scaffold00024.25	g9020.t1	---NA---	87			SignalP-NN(euk) (SIGNALP), tmhmm (TMHMM)
evm.model.scaffold00024.27	g9022.t1	---NA---	103			SignalP-NN(euk) (SIGNALP)
evm.model.scaffold00024.33	g9028.t1	protein grd-5	106	1.37e-49	-	IPR007284 (PFAM); PTHR23261 (PANTHER), SignalP-NN(euk) (SIGNALP), tmhmm (TMHMM)
evm.model.scaffold00024.4	g8999.t1	glycoside hydrolases	497	5.62e-171	-	IPR001360 (PRINTS); IPR013781 (G3DSA:3.20.20.GENE3D); IPR017853 (SUPERFAMILY); IPR018120 (PROSITE); SignalP-NN(euk) (SIGNALP)
evm.model.scaffold00024.60	g9055.t1	---NA---	87			SignalP-NN(euk) (SIGNALP), tmhmm (TMHMM)
evm.model.scaffold00024.74	g9069.t1	---NA---	625			SignalP-NN(euk) (SIGNALP), tmhmm (TMHMM)
evm.model.scaffold00024.8	g9003.t1	---NA---	131			SignalP-NN(euk) (SIGNALP), tmhmm (TMHMM)
evm.model.scaffold00024.97	g9092.t1	protein lon-3	338	2.32e-46	-	IPR002486 (PFAM); IPR008160 (PFAM); PTHR24023 (PANTHER), PS51257 (PROFILE), SignalP-NN(euk) (SIGNALP), tmhmm (TMHMM)
evm.model.scaffold00025.141	g9379.t1	beta- -n-acetylgalactosaminyltransferase bre-4	384	3.13e-146	-	IPR003859 (PRINTS); G3DSA:3.90.550.10 (GENE3D), PTHR19300:SF7 (PANTHER), PF13733 (PFAM), SignalP-NN(euk) (SIGNALP), tmhmm (TMHMM), SSF53448 (SUPERFAMILY)
evm.model.scaffold00025.151	g9389.t1	Protein F22F4.1 [Caenorhabditis elegans]	571	2.15e-100		SignalP-NN(euk) (SIGNALP)
evm.model.scaffold00025.169	g9406.t1	collagenase nc10 and endostatin family protein	698	9.18e-102	-	IPR008160 (PFAM); IPR010515 (PFAM); IPR016186 (G3DSA:3.10.100.GENE3D); IPR016187 (SUPERFAMILY); PTHR24637 (PANTHER), PTHR24637:SF88 (PANTHER), SignalP-NN(euk) (SIGNALP)
evm.model.scaffold00025.178	g9415.t1	peptidylglycine alpha-amidating monooxygenase precursor	359	2.19e-148	EC:4.3.2.0; EC:1.14.17.3	IPR000720 (PRINTS); IPR001258 (PFAM); IPR011042 (G3DSA:2.120.10.GENE3D); IPR013017 (PROFILE); PTHR10680 (PANTHER), PTHR10680:SF11 (PANTHER), SignalP-NN(euk) (SIGNALP), tmhmm (TMHMM), SSF101898 (SUPERFAMILY)
evm.model.scaffold00025.248	g9485.t1	---NA---	632			SignalP-NN(euk) (SIGNALP)
evm.model.scaffold00025.250	g9487.t1	hypothetical protein CRE_03241 [Caenorhabditis remanei]	116	0.00062		SignalP-NN(euk) (SIGNALP)
evm.model.scaffold00025.285	g9522.t1	hypothetical protein CRE_19292 [Caenorhabditis remanei]	402	1.24e-13		PS51257 (PROFILE), SignalP-NN(euk) (SIGNALP), tmhmm (TMHMM)
evm.model.scaffold00025.287	g9524.t1	---NA---	76			SignalP-NN(euk) (SIGNALP), tmhmm (TMHMM)
evm.model.scaffold00025.288	g9525.t1	---NA---	89			SignalP-NN(euk) (SIGNALP), tmhmm (TMHMM)
evm.model.scaffold00025.33	g9272.t1	---NA---	186			SignalP-NN(euk) (SIGNALP), tmhmm (TMHMM)
evm.model.scaffold00025.39	g9278.t1	udp-glucoronosyl and udp-glucosyl transferase family protein	522	2.25e-120	-	IPR002213 (PANTHER); G3DSA:3.40.50.2000 (GENE3D), PTHR11926:SF53 (PANTHER), SignalP-NN(euk) (SIGNALP), SSF53756 (SUPERFAMILY)
evm.model.scaffold00025.45	g9284.t1	---NA---	99			SignalP-NN(euk) (SIGNALP)
evm.model.scaffold00025.52	g9291.t1	phospholipase a2-like protein	200	1.03e-27		IPR016090 (SUPERFAMILY); SignalP-NN(euk) (SIGNALP)
evm.model.scaffold00025.60	g9299.t1	hypothetical protein CRE_22297 [Caenorhabditis remanei]	101	2.91e-12		SignalP-NN(euk) (SIGNALP), tmhmm (TMHMM)
evm.model.scaffold00025.88	g9325.t1	coatomer subunit alpha isoform 2	1331	0	-	IPR001680 (PFAM); IPR006692 (PFAM); IPR010714 (PFAM); IPR015943 (G3DSA:2.130.10.GENE3D); IPR016391 (PIR); IPR017986 (PROFILE); IPR019775 (PROSITE); IPR020472 (PRINTS); PTHR19876 (PANTHER), PTHR19876:SF1 (PANTHER), SignalP-NN(euk) (SIGNALP), SSF101908 (SUPERFAMILY)
evm.model.scaffold00026.129	g9665.t1	---NA---	93			SignalP-NN(euk) (SIGNALP), tmhmm (TMHMM)
evm.model.scaffold00026.156	g9692.t1	---NA---	113			SignalP-NN(euk) (SIGNALP), tmhmm (TMHMM)
evm.model.scaffold00026.217	g9754.t1	hypothetical protein WUBG_10800 [Wuchereria bancrofti]	178	7.29e-27		SignalP-NN(euk) (SIGNALP)
evm.model.scaffold00026.236	g9773.t1	---NA---	227			SignalP-NN(euk) (SIGNALP)
evm.model.scaffold00026.243	g9780.t1	---NA---	141			PS51257 (PROFILE), SignalP-NN(euk) (SIGNALP)
evm.model.scaffold00026.70	g9606.t1	protein col-150	294	6e-72	-	IPR002486 (PFAM); IPR008160 (PFAM); PTHR24637 (PANTHER), PTHR24637:SF39 (PANTHER), PS51257 (PROFILE), SignalP-NN(euk) (SIGNALP), tmhmm (TMHMM)
evm.model.scaffold00026.75	g9611.t1	c-type mannose receptor 2	263	6.95e-08	-	IPR001304 (PFAM); IPR016186 (G3DSA:3.10.100.GENE3D); IPR016187 (SUPERFAMILY); IPR018378 (PROSITE); PTHR22800 (PANTHER), SignalP-NN(euk) (SIGNALP), tmhmm (TMHMM)
evm.model.scaffold00026.91	g9627.t1	peptidyl-prolyl cis-trans isomerase fkbp10	329	3.88e-150	-	IPR001179 (PFAM); IPR002048 (PROFILE); IPR011992 (G3DSA:1.10.238.GENE3D); IPR018247 (PROSITE); IPR023566 (PANTHER); G3DSA:3.10.50.40 (GENE3D), PTHR10516:SF5 (PANTHER), SignalP-NN(euk) (SIGNALP), tmhmm (TMHMM), SSF47473 (SUPERFAMILY), SSF54534 (SUPERFAMILY)
evm.model.scaffold00027.129	g9909.t1	---NA---	175			SignalP-NN(euk) (SIGNALP)
evm.model.scaffold00027.142	g9922.t1	---NA---	256			SignalP-NN(euk) (SIGNALP), tmhmm (TMHMM)
evm.model.scaffold00027.146	g9926.t1	---NA---	138			SignalP-NN(euk) (SIGNALP)
evm.model.scaffold00027.19	g9799.t1	---NA---	231			SignalP-NN(euk) (SIGNALP)
evm.model.scaffold00027.24	g9804.t1	---NA---	223			SignalP-NN(euk) (SIGNALP)
evm.model.scaffold00027.28	g9808.t1	---NA---	395			SignalP-NN(euk) (SIGNALP)
evm.model.scaffold00027.33	g9813.t1	---NA---	220			SignalP-NN(euk) (SIGNALP)
evm.model.scaffold00027.36	g9816.t1	protein spp-16	101	1.02e-12		IPR008139 (SMART); IPR011001 (G3DSA:1.10.225.GENE3D); SignalP-NN(euk) (SIGNALP), tmhmm (TMHMM)
evm.model.scaffold00027.57	g9837.t1	cre-cah-1 protein	350	2.66e-96	EC:4.2.1.1	IPR001148 (G3DSA:3.10.200.GENE3D); IPR018347 (PTHR18952:PANTHER); IPR023561 (PANTHER); SignalP-NN(euk) (SIGNALP)
evm.model.scaffold00027.6	g9786.t1	---NA---	177			SignalP-NN(euk) (SIGNALP), tmhmm (TMHMM)
evm.model.scaffold00027.7	g9787.t1	---NA---	276			SignalP-NN(euk) (SIGNALP), tmhmm (TMHMM)
evm.model.scaffold00027.74	g9854.t1	---NA---	252			SignalP-NN(euk) (SIGNALP)
evm.model.scaffold00028.12	g9945.t1	---NA---	513			SignalP-NN(euk) (SIGNALP)
evm.model.scaffold00028.129	g10061.t1	---NA---	237			SignalP-NN(euk) (SIGNALP)
evm.model.scaffold00028.136	g10068.t1	hypothetical protein CAEBREN_25150 [Caenorhabditis brenneri]	96	1.62e-10		SignalP-NN(euk) (SIGNALP), tmhmm (TMHMM)
evm.model.scaffold00028.137	g10069.t1	---NA---	123			SignalP-NN(euk) (SIGNALP), tmhmm (TMHMM)
evm.model.scaffold00028.140	g10072.t1	glutathione peroxidase	211	2.19e-62	EC:1.11.1.9	IPR000889 (PRINTS); IPR012336 (G3DSA:3.40.30.GENE3D); PTHR11592:SF0 (PANTHER), SignalP-NN(euk) (SIGNALP)
evm.model.scaffold00028.15	g9948.t1	---NA---	453			SignalP-NN(euk) (SIGNALP)
evm.model.scaffold00028.20	g9953.t1	gdp-fucose protein o-fucosyltransferase 1	395	1.27e-143	EC:2.4.1.0	IPR019378 (PFAM); PTHR21420 (PANTHER), PTHR21420:SF0 (PANTHER), SignalP-NN(euk) (SIGNALP)
evm.model.scaffold00028.25	g9958.t1	protein mans- isoform a	585	0	-	IPR001382 (PRINTS); PTHR11742:SF6 (PANTHER), SignalP-NN(euk) (SIGNALP), tmhmm (TMHMM)
evm.model.scaffold00028.35	g9968.t1	nematode cuticle collagen n-terminal domain containing protein	380	7.2e-18	-	IPR002486 (PFAM); PTHR24023 (PANTHER), PS51257 (PROFILE), SignalP-NN(euk) (SIGNALP), tmhmm (TMHMM)
evm.model.scaffold00028.48	g9981.t1	her- identical	137	1.1e-15		IPR015313 (PFAM); SignalP-NN(euk) (SIGNALP)
evm.model.scaffold00028.5	g9938.t1	udp-glucuronosyltransferase ugt-50	504	0	-	IPR002213 (PANTHER); G3DSA:3.40.50.2000 (GENE3D), PTHR11926:SF16 (PANTHER), SignalP-NN(euk) (SIGNALP), SSF53756 (SUPERFAMILY)
evm.model.scaffold00028.77	g10010.t1	protein grl-9	446	6.29e-24	-	IPR007284 (PFAM); PTHR23261 (PANTHER), SignalP-NN(euk) (SIGNALP)
evm.model.scaffold00028.86	g10019.t1	---NA---	103			SignalP-NN(euk) (SIGNALP)
evm.model.scaffold00028.87	g10020.t1	---NA---	105			SignalP-NN(euk) (SIGNALP)
evm.model.scaffold00028.91	g10024.t1	---NA---	82			SignalP-NN(euk) (SIGNALP), tmhmm (TMHMM)
evm.model.scaffold00028.92	g10025.t1	---NA---	84			SignalP-NN(euk) (SIGNALP), tmhmm (TMHMM)
evm.model.scaffold00028.94	g10027.t1	---NA---	392			SignalP-NN(euk) (SIGNALP), tmhmm (TMHMM)
evm.model.scaffold00029.1	g10092.t1	---NA---	98			SignalP-NN(euk) (SIGNALP), tmhmm (TMHMM)
evm.model.scaffold00029.107	g10197.t1	transthyretin-like protein 5	145	1.02e-60	-	IPR001534 (PANTHER); SignalP-NN(euk) (SIGNALP)
evm.model.scaffold00029.112	g10202.t1	transthyretin-like protein 5	106	9.03e-33	-	IPR001534 (PANTHER); SignalP-NN(euk) (SIGNALP), tmhmm (TMHMM)
evm.model.scaffold00029.125	g10215.t1	GF24409 [Drosophila ananassae]	143	0.000542		G3DSA:2.10.60.10 (GENE3D), SignalP-NN(euk) (SIGNALP), tmhmm (TMHMM), SSF57302 (SUPERFAMILY)
evm.model.scaffold00029.126	g10216.t1	---NA---	110			SignalP-NN(euk) (SIGNALP), tmhmm (TMHMM)
evm.model.scaffold00029.127	g10217.t1	---NA---	105			G3DSA:2.10.60.10 (GENE3D), SignalP-NN(euk) (SIGNALP), tmhmm (TMHMM), SSF57302 (SUPERFAMILY)
evm.model.scaffold00029.2	g10093.t1	deoxyribonuclease ii family protein	238	1.14e-37	EC:3.1.22.1	IPR004947 (PANTHER); PS51257 (PROFILE), SignalP-NN(euk) (SIGNALP)
evm.model.scaffold00029.56	g10146.t1	---NA---	80			SignalP-NN(euk) (SIGNALP)
evm.model.scaffold00029.71	g10161.t1	lipolytic protein g-d-s-l family	277	2.16e-68	-	IPR001087 (PFAM); IPR013831 (G3DSA:3.40.50.GENE3D); SignalP-NN(euk) (SIGNALP)
evm.model.scaffold00029.9	g10100.t1	17-beta-hydroxysteroid dehydrogenase type 6	337	2.74e-150	-	IPR002198 (PRINTS); IPR002347 (PRINTS); IPR016040 (G3DSA:3.40.50.GENE3D); IPR020904 (PROSITE); PTHR24316 (PANTHER), PTHR24316:SF40 (PANTHER), SignalP-NN(euk) (SIGNALP), tmhmm (TMHMM), SSF51735 (SUPERFAMILY)
evm.model.scaffold00029.90	g10180.t1	oxidase partial	1461	0	EC:1.11.1.7	IPR002007 (G3DSA:1.10.640.GENE3D); IPR010255 (SUPERFAMILY); IPR019791 (PRINTS); PTHR11475 (PANTHER), PTHR11475:SF6 (PANTHER), SignalP-NN(euk) (SIGNALP), tmhmm (TMHMM)
evm.model.scaffold00029.98	g10188.t1	loc733425 protein	129	2.7e-16		SignalP-NN(euk) (SIGNALP), tmhmm (TMHMM)
evm.model.scaffold00030.107	g10325.t1	---NA---	68			SignalP-NN(euk) (SIGNALP)
evm.model.scaffold00030.108	g10326.t1	---NA---	95			SignalP-NN(euk) (SIGNALP)
evm.model.scaffold00030.110	g10328.t1	laminin subunit alpha-1	3208	0	-	IPR000034 (PFAM); IPR000742 (SMART); IPR001791 (PFAM); IPR002049 (PFAM); IPR008211 (PFAM); IPR008985 (SUPERFAMILY); IPR009254 (PFAM); IPR010307 (PFAM); IPR013032 (PROSITE); IPR013320 (G3DSA:2.60.120.GENE3D); IPR018031 (SMART); PR00011 (PRINTS), G3DSA:2.10.25.10 (GENE3D), PTHR10574 (PANTHER), PTHR10574:SF110 (PANTHER), SignalP-NN(euk) (SIGNALP), tmhmm (TMHMM), SSF57196 (SUPERFAMILY)
evm.model.scaffold00030.125	g10343.t1	---NA---	348			SignalP-NN(euk) (SIGNALP)
evm.model.scaffold00030.143	g10361.t1	Hypothetical protein CBG23057 [Caenorhabditis briggsae]	93	1.61e-25		SignalP-NN(euk) (SIGNALP)
evm.model.scaffold00030.146	g10364.t1	domain-containing protein	157	0.000125		IPR003582 (PFAM); PTHR21724 (PANTHER), SignalP-NN(euk) (SIGNALP)
evm.model.scaffold00030.148	g10366.t1	protein cyp-34a2	506	2.03e-117	-	IPR001128 (PRINTS); IPR002401 (PRINTS); IPR017972 (PROSITE); PTHR24300 (PANTHER), SignalP-NN(euk) (SIGNALP)
evm.model.scaffold00030.159	g10377.t1	cre-cyp-34a4 protein	1053	1.29e-101	-	IPR001128 (PRINTS); IPR001232 (SMART); IPR002401 (PRINTS); IPR011333 (G3DSA:3.30.710.GENE3D); IPR016072 (SUPERFAMILY); IPR016073 (PFAM); IPR017972 (PROSITE); PTHR24300 (PANTHER), SignalP-NN(euk) (SIGNALP)
evm.model.scaffold00030.160	g10378.t1	protein cyp-34a5	508	6.79e-86	-	IPR001128 (PRINTS); IPR002401 (PRINTS); IPR017972 (PROSITE); PTHR24300 (PANTHER), SignalP-NN(euk) (SIGNALP)
evm.model.scaffold00030.161	g10379.t1	---NA---	138			SignalP-NN(euk) (SIGNALP)
evm.model.scaffold00030.166	g10384.t1	protein cyp-34a2	513	4.97e-88	-	IPR001128 (PRINTS); IPR002401 (PRINTS); IPR017972 (PROSITE); PTHR24300 (PANTHER), SignalP-NN(euk) (SIGNALP), tmhmm (TMHMM)
evm.model.scaffold00030.29	g10247.t1	---NA---	232			IPR007284 (PFAM); SignalP-NN(euk) (SIGNALP)
evm.model.scaffold00030.5	g10222.t1	---NA---	195		-	IPR008632 (PFAM); SignalP-NN(euk) (SIGNALP)
evm.model.scaffold00030.6	g10223.t1	---NA---	185		-	IPR008632 (PFAM); SignalP-NN(euk) (SIGNALP)
evm.model.scaffold00030.85	g10303.t1	protein	773	5.45e-06		IPR003582 (PFAM); PR01217 (PRINTS), PTHR21724 (PANTHER), PTHR21724:SF0 (PANTHER), SignalP-NN(euk) (SIGNALP)
evm.model.scaffold00030.87	g10305.t1	protein	276	2.67e-12		IPR003582 (PFAM); PTHR21724 (PANTHER), PTHR21724:SF0 (PANTHER), SignalP-NN(euk) (SIGNALP)
evm.model.scaffold00030.90	g10308.t1	protein isoform a	206	4.38e-10		IPR003582 (PFAM); PTHR21724 (PANTHER), PTHR21724:SF0 (PANTHER), SignalP-NN(euk) (SIGNALP)
evm.model.scaffold00030.92	g10310.t1	cre-col-176 protein	296	2.62e-65	-	IPR002486 (PFAM); IPR008160 (PFAM); PTHR24637 (PANTHER), PTHR24637:SF39 (PANTHER), PS51257 (PROFILE), SignalP-NN(euk) (SIGNALP), tmhmm (TMHMM)
evm.model.scaffold00031.108	g10497.t1	von willebrand factor type a domain containing protein	450	0	-	IPR002035 (G3DSA:3.40.50.GENE3D); PTHR22992 (PANTHER), PTHR22992:SF6 (PANTHER), SignalP-NN(euk) (SIGNALP), SSF53300 (SUPERFAMILY)
evm.model.scaffold00031.114	g10503.t1	beta-galactosidase precursor	675	0	EC:3.2.1.23	IPR001944 (PRINTS); IPR008979 (G3DSA:2.60.120.GENE3D); IPR013781 (G3DSA:3.20.20.GENE3D); IPR017853 (SUPERFAMILY); IPR026283 (PIR); PTHR23421:SF14 (PANTHER), SignalP-NN(euk) (SIGNALP)
evm.model.scaffold00031.154	g10543.t1	protein flp- isoform a	198	4.2e-80	-	IPR002544 (PFAM); PTHR20986 (PANTHER), SignalP-NN(euk) (SIGNALP)
evm.model.scaffold00031.16	g10405.t1	protein isoform b	296	3.92e-89		SignalP-NN(euk) (SIGNALP)
evm.model.scaffold00031.24	g10413.t1	protein isoform a	118	4.87e-07		SignalP-NN(euk) (SIGNALP)
evm.model.scaffold00031.27	g10416.t1	protein isoform a	168	1.04e-24		IPR020328 (PRODOM); SignalP-NN(euk) (SIGNALP)
evm.model.scaffold00031.28	g10417.t1	epicuticlin	230	9.24e-16		SignalP-NN(euk) (SIGNALP)
evm.model.scaffold00031.30	g10419.t1	protein isoform a	169	4.85e-73	-	IPR020328 (PRODOM); SignalP-NN(euk) (SIGNALP), tmhmm (TMHMM)
evm.model.scaffold00031.40	g10429.t1	---NA---	447			SignalP-NN(euk) (SIGNALP), tmhmm (TMHMM)
evm.model.scaffold00031.58	g10447.t1	cre-ins-1 protein	107	8.15e-21	-	IPR016179 (G3DSA:1.10.100.GENE3D); IPR022352 (PRINTS); IPR022353 (PROSITE); PTHR11454 (PANTHER), SignalP-NN(euk) (SIGNALP)
evm.model.scaffold00031.66	g10455.t1	---NA---	91			SignalP-NN(euk) (SIGNALP), tmhmm (TMHMM)
evm.model.scaffold00032.10	g10556.t1	pore-forming protein	99	3.93e-19		IPR008138 (PFAM); IPR008139 (SMART); IPR011001 (G3DSA:1.10.225.GENE3D); PTHR11480 (PANTHER), SignalP-NN(euk) (SIGNALP)
evm.model.scaffold00032.11	g10557.t1	pore-forming protein	100	1.13e-05		IPR008139 (SMART); IPR011001 (G3DSA:1.10.225.GENE3D); PTHR15541 (PANTHER), SignalP-NN(euk) (SIGNALP), tmhmm (TMHMM)
evm.model.scaffold00032.113	g10657.t1	db module family protein	162	7.62e-71		IPR002602 (PFAM); PTHR21679 (PANTHER), PTHR21679:SF0 (PANTHER), SignalP-NN(euk) (SIGNALP)
evm.model.scaffold00032.12	g10558.t1	pore-forming protein	97	1.93e-20		IPR008138 (PFAM); IPR008139 (SMART); IPR011001 (G3DSA:1.10.225.GENE3D); PTHR11480 (PANTHER), SignalP-NN(euk) (SIGNALP)
evm.model.scaffold00032.29	g10575.t1	---NA---	151			SignalP-NN(euk) (SIGNALP)
evm.model.scaffold00032.36	g10582.t1	---NA---	66			SignalP-NN(euk) (SIGNALP), tmhmm (TMHMM)
evm.model.scaffold00032.48	g10594.t1	---NA---	303			SignalP-NN(euk) (SIGNALP), tmhmm (TMHMM)
evm.model.scaffold00032.49	g10595.t1	epicuticlin	346	3.4e-21		SignalP-NN(euk) (SIGNALP)
evm.model.scaffold00032.5	g10551.t1	pore-forming protein	142	2.63e-10		IPR008139 (SMART); IPR011001 (G3DSA:1.10.225.GENE3D); PTHR11480 (PANTHER), SignalP-NN(euk) (SIGNALP)
evm.model.scaffold00032.6	g10552.t1	pore-forming protein	97	2.4e-15		IPR008138 (PFAM); IPR008139 (SMART); IPR011001 (G3DSA:1.10.225.GENE3D); PTHR11480 (PANTHER), SignalP-NN(euk) (SIGNALP), tmhmm (TMHMM)
evm.model.scaffold00032.62	g10607.t1	orcokinin peptides type b precursor	298	2.55e-86		PTHR22283 (PANTHER), SignalP-NN(euk) (SIGNALP)
evm.model.scaffold00032.7	g10553.t1	nonpathogenic pore-forming peptide	106	4.96e-59		IPR008138 (PFAM); IPR008139 (SMART); IPR011001 (G3DSA:1.10.225.GENE3D); PTHR11480 (PANTHER), SignalP-NN(euk) (SIGNALP), tmhmm (TMHMM)
evm.model.scaffold00032.79	g10624.t1	---NA---	370			SignalP-NN(euk) (SIGNALP), tmhmm (TMHMM)
evm.model.scaffold00032.8	g10554.t1	nonpathogenic pore-forming peptide	95	1.79e-11		IPR008138 (PFAM); IPR008139 (SMART); IPR011001 (G3DSA:1.10.225.GENE3D); PTHR11480 (PANTHER), SignalP-NN(euk) (SIGNALP)
evm.model.scaffold00032.80	g10625.t1	---NA---	1014			SignalP-NN(euk) (SIGNALP), tmhmm (TMHMM)
evm.model.scaffold00032.82	g10627.t1	---NA---	476			SignalP-NN(euk) (SIGNALP)
evm.model.scaffold00032.9	g10555.t1	pore-forming protein	103	1.54e-09	-	IPR007856 (PFAM); IPR008138 (PFAM); IPR008139 (SMART); IPR011001 (G3DSA:1.10.225.GENE3D); PTHR11480 (PANTHER), SignalP-NN(euk) (SIGNALP)
evm.model.scaffold00032.94	g10639.t1	---NA---	155			SignalP-NN(euk) (SIGNALP)
evm.model.scaffold00033.1	g10669.t1	---NA---	107			SignalP-NN(euk) (SIGNALP)
evm.model.scaffold00033.157	g10826.t1	---NA---	227		-	IPR001534 (PFAM); SignalP-NN(euk) (SIGNALP)
evm.model.scaffold00033.169	g10838.t1	protein isoform a	669	2.7e-143	-	IPR001117 (PFAM); IPR002355 (PROSITE); IPR008972 (G3DSA:2.60.40.GENE3D); IPR011706 (PFAM); IPR011707 (PFAM); PTHR11709 (PANTHER), PTHR11709:SF6 (PANTHER), SignalP-NN(euk) (SIGNALP)
evm.model.scaffold00033.175	g10844.t1	a chain crystal structure of porcine pancreatic phospholipase a2 in complex with taurochenodeoxycholate	152	2.8e-41	EC:3.1.1.4	IPR001211 (PRINTS); IPR013090 (PROSITE); IPR016090 (G3DSA:1.20.90.GENE3D); PTHR11716:SF2 (PANTHER), SignalP-NN(euk) (SIGNALP), tmhmm (TMHMM)
evm.model.scaffold00033.23	g10691.t1	---NA---	273			SignalP-NN(euk) (SIGNALP), tmhmm (TMHMM)
evm.model.scaffold00033.42	g10711.t1	---NA---	126			SignalP-NN(euk) (SIGNALP)
evm.model.scaffold00033.52	g10721.t1	cre-grl-17 protein	312	1.34e-13	-	IPR007284 (PFAM); PTHR23261 (PANTHER), SignalP-NN(euk) (SIGNALP), tmhmm (TMHMM)
evm.model.scaffold00033.57	g10726.t1	cre-grl-17 protein	264	1.38e-24	-	IPR007284 (PFAM); PTHR23261 (PANTHER), PS51257 (PROFILE), SignalP-NN(euk) (SIGNALP), tmhmm (TMHMM)
evm.model.scaffold00033.62	g10731.t1	---NA---	121			SignalP-NN(euk) (SIGNALP), tmhmm (TMHMM)
evm.model.scaffold00033.80	g10749.t1	---NA---	126			SignalP-NN(euk) (SIGNALP)
evm.model.scaffold00033.81	g10750.t1	---NA---	82			SignalP-NN(euk) (SIGNALP)
evm.model.scaffold00033.86	g10755.t1	---NA---	162			SignalP-NN(euk) (SIGNALP)
evm.model.scaffold00033.87	g10756.t1	gamma-aminobutyric acid receptor subunit beta-like	233	1.03e-07	-	IPR006201 (PANTHER); IPR006202 (G3DSA:2.70.170.GENE3D); PTHR18945:SF201 (PANTHER), SignalP-NN(euk) (SIGNALP), tmhmm (TMHMM)
evm.model.scaffold00034.100	g10955.t1	granulins precursor	98	4.62e-06	-	IPR000118 (PFAM); PTHR12274 (PANTHER), PTHR12274:SF0 (PANTHER), SignalP-NN(euk) (SIGNALP), tmhmm (TMHMM)
evm.model.scaffold00034.15	g10870.t1	nadh-dependent fumarate reductase	515	0	EC:1.3.99.1	IPR003953 (PFAM); IPR010960 (TIGRFAMs); IPR027477 (G3DSA:3.90.700.GENE3D); G3DSA:3.50.50.60 (GENE3D), PTHR11632 (PANTHER), PTHR11632:SF3 (PANTHER), SignalP-NN(euk) (SIGNALP), SSF51905 (SUPERFAMILY)
evm.model.scaffold00034.59	g10914.t1	Hypothetical protein CBG24887 [Caenorhabditis briggsae]	100	1.38e-13		SignalP-NN(euk) (SIGNALP)
evm.model.scaffold00034.75	g10930.t1	thioredoxin domain-containing protein 12	206	6.54e-83	-	IPR012336 (G3DSA:3.40.30.GENE3D); PTHR15337 (PANTHER), PTHR15337:SF4 (PANTHER), PF13899 (PFAM), SignalP-NN(euk) (SIGNALP)
evm.model.scaffold00034.76	g10931.t1	animal haem peroxidase family protein	451	8.34e-27	-	IPR003582 (PFAM); PTHR11475 (PANTHER), PTHR11475:SF3 (PANTHER), SignalP-NN(euk) (SIGNALP)
evm.model.scaffold00035.105	g11079.t1	protein isoform b	137	3.94e-19		SignalP-NN(euk) (SIGNALP), tmhmm (TMHMM)
evm.model.scaffold00035.107	g11081.t1	protein isoform b	139	1.86e-06		SignalP-NN(euk) (SIGNALP)
evm.model.scaffold00035.114	g11088.t1	---NA---	193			IPR025615 (PFAM); SignalP-NN(euk) (SIGNALP)
evm.model.scaffold00035.121	g11095.t1	---NA---	109			PS51257 (PROFILE), SignalP-NN(euk) (SIGNALP), tmhmm (TMHMM)
evm.model.scaffold00035.122	g11096.t1	---NA---	107			PS51257 (PROFILE), SignalP-NN(euk) (SIGNALP), tmhmm (TMHMM)
evm.model.scaffold00035.123	g11097.t1	---NA---	112			PS51257 (PROFILE), SignalP-NN(euk) (SIGNALP), tmhmm (TMHMM)
evm.model.scaffold00035.15	g10989.t1	protein dct-18	120	6.14e-23		PS51257 (PROFILE), SignalP-NN(euk) (SIGNALP)
evm.model.scaffold00035.153	g11127.t1	---NA---	157		-	IPR001304 (PFAM); IPR016186 (G3DSA:3.10.100.GENE3D); IPR016187 (SUPERFAMILY); SignalP-NN(euk) (SIGNALP)
evm.model.scaffold00035.21	g10995.t1	fibrinogen c domain-containing protein 1	445	6.35e-50		IPR002181 (PFAM); IPR014715 (G3DSA:4.10.530.GENE3D); IPR014716 (G3DSA:3.90.215.GENE3D); PTHR19143 (PANTHER), PTHR19143:SF11 (PANTHER), SignalP-NN(euk) (SIGNALP), tmhmm (TMHMM)
evm.model.scaffold00035.22	g10996.t1	---NA---	113			SignalP-NN(euk) (SIGNALP), tmhmm (TMHMM)
evm.model.scaffold00035.58	g11032.t1	---NA---	112			SignalP-NN(euk) (SIGNALP), tmhmm (TMHMM)
evm.model.scaffold00035.90	g11064.t1	---NA---	162			SignalP-NN(euk) (SIGNALP)
evm.model.scaffold00035.91	g11065.t1	---NA---	210			SignalP-NN(euk) (SIGNALP)
evm.model.scaffold00035.98	g11072.t1	heat shock protein 70-c	665	0	EC:3.6.1.15	IPR013126 (PRINTS); IPR018181 (PROSITE); G3DSA:1.20.1270.10 (GENE3D), G3DSA:2.60.34.10 (GENE3D), G3DSA:3.30.30.30 (GENE3D), G3DSA:3.30.420.40 (GENE3D), G3DSA:3.90.640.10 (GENE3D), PTHR19375 (PANTHER), PTHR19375:SF1 (PANTHER), SignalP-NN(euk) (SIGNALP), SSF100920 (SUPERFAMILY), SSF100934 (SUPERFAMILY), SSF53067 (SUPERFAMILY)
evm.model.scaffold00036.111	g11248.t1	ef hand family protein	537	3.79e-29	-	IPR002048 (PFAM); IPR006933 (PFAM); IPR011992 (G3DSA:1.10.238.GENE3D); IPR018247 (PROSITE); PTHR15751 (PANTHER), PS51257 (PROFILE), SignalP-NN(euk) (SIGNALP), tmhmm (TMHMM), SSF47473 (SUPERFAMILY)
evm.model.scaffold00036.12	g11148.t1	---NA---	77			SignalP-NN(euk) (SIGNALP), tmhmm (TMHMM)
evm.model.scaffold00036.13	g11149.t1	---NA---	239			PS51257 (PROFILE), SignalP-NN(euk) (SIGNALP)
evm.model.scaffold00036.158	g11295.t1	protein	364	1.31e-21		SignalP-NN(euk) (SIGNALP)
evm.model.scaffold00036.16	g11152.t1	---NA---	132			SignalP-NN(euk) (SIGNALP), tmhmm (TMHMM)
evm.model.scaffold00036.20	g11156.t1	lipopolysaccharide-binding protein	491	0	-	IPR001124 (PFAM); IPR017942 (PFAM); IPR017943 (SUPERFAMILY); G3DSA:3.15.10.10 (GENE3D), G3DSA:3.15.20.10 (GENE3D), PTHR10504 (PANTHER), PTHR10504:SF14 (PANTHER), SignalP-NN(euk) (SIGNALP)
evm.model.scaffold00036.22	g11158.t1	ground-like domain containing protein	165	1.21e-09		IPR007284 (PFAM); PTHR23261 (PANTHER), PS51257 (PROFILE), SignalP-NN(euk) (SIGNALP), tmhmm (TMHMM)
evm.model.scaffold00036.26	g11162.t1	---NA---	83			SignalP-NN(euk) (SIGNALP)
evm.model.scaffold00036.33	g11169.t1	c-type lectin protein 160	383	3.98e-44	-	IPR002035 (G3DSA:3.40.50.GENE3D); IPR016187 (SUPERFAMILY); PTHR31024 (PANTHER), PTHR31024:SF0 (PANTHER), SignalP-NN(euk) (SIGNALP), SSF53300 (SUPERFAMILY)
evm.model.scaffold00036.38	g11174.t1	---NA---	230			SignalP-NN(euk) (SIGNALP)
evm.model.scaffold00036.43	g11179.t1	---NA---	127			SignalP-NN(euk) (SIGNALP), tmhmm (TMHMM)
evm.model.scaffold00036.47	g11183.t1	ground-like domain containing protein	193	2.75e-23		IPR007284 (PFAM); PTHR23261 (PANTHER), SignalP-NN(euk) (SIGNALP)
evm.model.scaffold00036.48	g11184.t1	ground-like domain containing protein	195	5.51e-14		IPR007284 (PFAM); PTHR23261 (PANTHER), SignalP-NN(euk) (SIGNALP), tmhmm (TMHMM)
evm.model.scaffold00036.49	g11185.t1	ground-like domain containing protein	192	1.03e-24		IPR007284 (PFAM); PTHR23261 (PANTHER), SignalP-NN(euk) (SIGNALP)
evm.model.scaffold00036.50	g11186.t1	---NA---	293			SignalP-NN(euk) (SIGNALP)
evm.model.scaffold00036.86	g11223.t1	protein fbl- isoform c	693	0	-	IPR000152 (PROSITE); IPR000742 (SMART); IPR001881 (PFAM); IPR013032 (PROSITE); IPR018097 (PROSITE); IPR026823 (PFAM); G3DSA:2.10.25.10 (GENE3D), PTHR24048 (PANTHER), PTHR24048:SF10 (PANTHER), SignalP-NN(euk) (SIGNALP), SSF57196 (SUPERFAMILY)
evm.model.scaffold00036.98	g11235.t1	thioredoxin family protein	411	0	-	IPR012336 (G3DSA:3.40.30.GENE3D); IPR013766 (PFAM); PTHR18929 (PANTHER), PF13848 (PFAM), PS51257 (PROFILE), SignalP-NN(euk) (SIGNALP), tmhmm (TMHMM)
evm.model.scaffold00037.101	g11398.t1	---NA---	335			SignalP-NN(euk) (SIGNALP), tmhmm (TMHMM)
evm.model.scaffold00037.12	g11309.t1	---NA---	89			SignalP-NN(euk) (SIGNALP), tmhmm (TMHMM)
evm.model.scaffold00037.13	g11310.t1	---NA---	116			SignalP-NN(euk) (SIGNALP), tmhmm (TMHMM)
evm.model.scaffold00037.14	g11311.t1	---NA---	83			SignalP-NN(euk) (SIGNALP), tmhmm (TMHMM)
evm.model.scaffold00037.15	g11312.t1	---NA---	99			SignalP-NN(euk) (SIGNALP), tmhmm (TMHMM)
evm.model.scaffold00037.16	g11313.t1	Ahn-5 [Steinernema carpocapsae]	74	1.03e-17		SignalP-NN(euk) (SIGNALP), tmhmm (TMHMM)
evm.model.scaffold00037.17	g11314.t1	---NA---	75			SignalP-NN(euk) (SIGNALP), tmhmm (TMHMM)
evm.model.scaffold00037.18	g11315.t1	---NA---	73			SignalP-NN(euk) (SIGNALP), tmhmm (TMHMM)
evm.model.scaffold00037.19	g11316.t1	---NA---	88			SignalP-NN(euk) (SIGNALP), tmhmm (TMHMM)
evm.model.scaffold00037.25	g11322.t1	---NA---	392			SignalP-NN(euk) (SIGNALP)
evm.model.scaffold00037.34	g11331.t1	---NA---	363			SignalP-NN(euk) (SIGNALP)
evm.model.scaffold00037.51	g11348.t1	---NA---	79			SignalP-NN(euk) (SIGNALP), tmhmm (TMHMM)
evm.model.scaffold00037.52	g11349.t1	---NA---	182			SignalP-NN(euk) (SIGNALP)
evm.model.scaffold00037.68	g11365.t1	---NA---	267			SignalP-NN(euk) (SIGNALP), tmhmm (TMHMM)
evm.model.scaffold00037.9	g11306.t1	---NA---	76			SignalP-NN(euk) (SIGNALP), tmhmm (TMHMM)
evm.model.scaffold00038.109	g11514.t1	---NA---	84			SignalP-NN(euk) (SIGNALP), tmhmm (TMHMM)
evm.model.scaffold00038.112	g11517.t1	---NA---	76			SignalP-NN(euk) (SIGNALP), tmhmm (TMHMM)
evm.model.scaffold00038.118	g11523.t1	---NA---	80			SignalP-NN(euk) (SIGNALP), tmhmm (TMHMM)
evm.model.scaffold00038.148	g11553.t1	---NA---	77			SignalP-NN(euk) (SIGNALP)
evm.model.scaffold00038.149	g11554.t1	---NA---	181			SignalP-NN(euk) (SIGNALP)
evm.model.scaffold00038.151	g11556.t1	---NA---	138			SignalP-NN(euk) (SIGNALP), tmhmm (TMHMM)
evm.model.scaffold00038.156	g11561.t1	---NA---	134			SignalP-NN(euk) (SIGNALP)
evm.model.scaffold00038.160	g11565.t1	---NA---	133			SignalP-NN(euk) (SIGNALP), tmhmm (TMHMM)
evm.model.scaffold00038.161	g11566.t1	---NA---	126			SignalP-NN(euk) (SIGNALP), tmhmm (TMHMM)
evm.model.scaffold00038.163	g11568.t1	---NA---	149			SignalP-NN(euk) (SIGNALP), tmhmm (TMHMM)
evm.model.scaffold00038.164	g11569.t1	---NA---	252			SignalP-NN(euk) (SIGNALP), tmhmm (TMHMM)
evm.model.scaffold00038.166	g11571.t1	---NA---	168			SignalP-NN(euk) (SIGNALP)
evm.model.scaffold00038.167	g11572.t1	---NA---	330			SignalP-NN(euk) (SIGNALP)
evm.model.scaffold00038.168	g11573.t1	---NA---	152			SignalP-NN(euk) (SIGNALP), tmhmm (TMHMM)
evm.model.scaffold00038.170	g11575.t1	---NA---	169			SignalP-NN(euk) (SIGNALP)
evm.model.scaffold00038.174	g11579.t1	---NA---	149			SignalP-NN(euk) (SIGNALP)
evm.model.scaffold00038.175	g11580.t1	---NA---	254			SignalP-NN(euk) (SIGNALP), tmhmm (TMHMM)
evm.model.scaffold00038.176	g11581.t1	---NA---	146			SignalP-NN(euk) (SIGNALP), tmhmm (TMHMM)
evm.model.scaffold00038.177	g11582.t1	---NA---	141			SignalP-NN(euk) (SIGNALP), tmhmm (TMHMM)
evm.model.scaffold00038.178	g11583.t1	---NA---	292			SignalP-NN(euk) (SIGNALP)
evm.model.scaffold00038.179	g11584.t1	---NA---	142			PS51257 (PROFILE), SignalP-NN(euk) (SIGNALP), tmhmm (TMHMM)
evm.model.scaffold00038.180	g11585.t1	---NA---	281			SignalP-NN(euk) (SIGNALP)
evm.model.scaffold00038.181	g11586.t1	---NA---	151			SignalP-NN(euk) (SIGNALP), tmhmm (TMHMM)
evm.model.scaffold00038.182	g11587.t1	---NA---	137			PS51257 (PROFILE), SignalP-NN(euk) (SIGNALP)
evm.model.scaffold00038.183	g11588.t1	---NA---	95			PR01217 (PRINTS), SignalP-NN(euk) (SIGNALP)
evm.model.scaffold00038.184	g11589.t1	---NA---	142			SignalP-NN(euk) (SIGNALP)
evm.model.scaffold00038.185	g11590.t1	---NA---	295			SignalP-NN(euk) (SIGNALP)
evm.model.scaffold00038.189	g11594.t1	---NA---	182			SignalP-NN(euk) (SIGNALP), tmhmm (TMHMM)
evm.model.scaffold00038.43	g11448.t1	---NA---	128			SignalP-NN(euk) (SIGNALP)
evm.model.scaffold00038.49	g11454.t1	protein isoform a	1189	2.75e-116		IPR000436 (PFAM); G3DSA:2.10.70.10 (GENE3D), PTHR19325 (PANTHER), PTHR19325:SF25 (PANTHER), SignalP-NN(euk) (SIGNALP)
evm.model.scaffold00038.61	g11466.t1	protein ddo- isoform a	349	2.54e-110	EC:1.4.3.3	IPR006076 (PFAM); IPR006181 (PROSITE); IPR016040 (G3DSA:3.40.50.GENE3D); IPR023209 (PIR); SignalP-NN(euk) (SIGNALP), SSF51971 (SUPERFAMILY), SSF54373 (SUPERFAMILY)
evm.model.scaffold00038.62	g11467.t1	protein ddo- isoform a	346	4.83e-117	EC:1.4.3.3	IPR006076 (PFAM); IPR006181 (PROSITE); IPR016040 (G3DSA:3.40.50.GENE3D); IPR023209 (PIR); SignalP-NN(euk) (SIGNALP), SSF51971 (SUPERFAMILY), SSF54373 (SUPERFAMILY)
evm.model.scaffold00038.65	g11470.t1	cre-dnj-27 protein	800	0	-	IPR001623 (PRINTS); IPR012336 (G3DSA:3.40.30.GENE3D); IPR013766 (PFAM); IPR017937 (PROSITE); IPR018253 (PROSITE); PTHR24078 (PANTHER), PTHR24078:SF26 (PANTHER), SignalP-NN(euk) (SIGNALP)
evm.model.scaffold00038.78	g11483.t1	---NA---	111			SignalP-NN(euk) (SIGNALP), tmhmm (TMHMM)
evm.model.scaffold00038.79	g11484.t1	choline-phosphate cytidylyltransferase b-like	258	7.1e-48	-	IPR004821 (PFAM); IPR014729 (G3DSA:3.40.50.GENE3D); PTHR10739 (PANTHER), PTHR10739:SF13 (PANTHER), SignalP-NN(euk) (SIGNALP), tmhmm (TMHMM), SSF52374 (SUPERFAMILY)
evm.model.scaffold00038.82	g11487.t1	---NA---	117			SignalP-NN(euk) (SIGNALP), tmhmm (TMHMM)
evm.model.scaffold00039.119	g11731.t1	---NA---	196			SignalP-NN(euk) (SIGNALP), tmhmm (TMHMM)
evm.model.scaffold00039.145	g11757.t1	---NA---	70			SignalP-NN(euk) (SIGNALP), tmhmm (TMHMM)
evm.model.scaffold00039.147	g11759.t1	gdp-fucose protein o-fucosyltransferase 2	756	6.06e-136	EC:2.7.11.0; EC:2.7.10.0	IPR000719 (PFAM); IPR002290 (SMART); IPR008271 (PROSITE); IPR011009 (SUPERFAMILY); IPR017441 (PROSITE); IPR019378 (PFAM); IPR020635 (SMART); G3DSA:1.10.510.10 (GENE3D), G3DSA:3.30.200.20 (GENE3D), PTHR13398 (PANTHER), SignalP-NN(euk) (SIGNALP)
evm.model.scaffold00039.32	g11645.t1	protein isoform b	175	2.29e-85		SignalP-NN(euk) (SIGNALP), tmhmm (TMHMM)
evm.model.scaffold00039.56	g11669.t1	---NA---	215			SignalP-NN(euk) (SIGNALP)
evm.model.scaffold00039.59	g11672.t1	---NA---	222		-	IPR008632 (PFAM); SignalP-NN(euk) (SIGNALP)
evm.model.scaffold00039.62	g11675.t1	---NA---	235			SignalP-NN(euk) (SIGNALP)
evm.model.scaffold00039.74	g11687.t1	receptor-type tyrosine-protein phosphatase eta	382	1.26e-107	EC:3.1.3.48	IPR000242 (PRINTS); IPR000387 (PROFILE); IPR003595 (SMART); IPR016130 (PROSITE); G3DSA:3.90.190.10 (GENE3D), PTHR19134 (PANTHER), PTHR19134:SF26 (PANTHER), SignalP-NN(euk) (SIGNALP), SSF52799 (SUPERFAMILY)
evm.model.scaffold00040.100	g11868.t1	---NA---	122			SignalP-NN(euk) (SIGNALP), tmhmm (TMHMM)
evm.model.scaffold00040.103	g11871.t1	nudix hydrolase 6	109	8.76e-23	-	IPR001166 (G3DSA:1.10.2010.GENE3D); IPR018251 (PROSITE); SignalP-NN(euk) (SIGNALP)
evm.model.scaffold00040.104	g11872.t1	nudix hydrolase 6	105	1.87e-20	-	IPR001166 (G3DSA:1.10.2010.GENE3D); IPR018251 (PROSITE); SignalP-NN(euk) (SIGNALP)
evm.model.scaffold00040.111	g11879.t1	protein col-156	282	1.15e-20	-	IPR002486 (PFAM); PTHR24023 (PANTHER), PTHR24023:SF157 (PANTHER), PS51257 (PROFILE), SignalP-NN(euk) (SIGNALP), tmhmm (TMHMM)
evm.model.scaffold00040.23	g11790.t1	---NA---	228			SignalP-NN(euk) (SIGNALP)
evm.model.scaffold00040.25	g11792.t1	---NA---	232			SignalP-NN(euk) (SIGNALP)
evm.model.scaffold00040.26	g11793.t1	---NA---	181			SignalP-NN(euk) (SIGNALP)
evm.model.scaffold00040.33	g11800.t1	upf0378 protein kiaa0100-like	809	0		IPR019409 (PFAM); IPR019441 (PFAM); PTHR15678 (PANTHER), PTHR15678:SF6 (PANTHER), SignalP-NN(euk) (SIGNALP)
evm.model.scaffold00040.49	g11816.t1	---NA---	72			SignalP-NN(euk) (SIGNALP), tmhmm (TMHMM)
evm.model.scaffold00040.50	g11817.t1	---NA---	69			SignalP-NN(euk) (SIGNALP), tmhmm (TMHMM)
evm.model.scaffold00040.51	g11818.t1	---NA---	70			SignalP-NN(euk) (SIGNALP), tmhmm (TMHMM)
evm.model.scaffold00040.51	g11819.t1	---NA---	70			SignalP-NN(euk) (SIGNALP), tmhmm (TMHMM)
evm.model.scaffold00040.56	g11823.t1	---NA---	381			SignalP-NN(euk) (SIGNALP)
evm.model.scaffold00040.57	g11824.t1	---NA---	381			SignalP-NN(euk) (SIGNALP), tmhmm (TMHMM)
evm.model.scaffold00040.72	g11839.t1	---NA---	462			SignalP-NN(euk) (SIGNALP)
evm.model.scaffold00040.74	g11842.t1	---NA---	138			SignalP-NN(euk) (SIGNALP), tmhmm (TMHMM)
evm.model.scaffold00040.75	g11843.t1	---NA---	272			SignalP-NN(euk) (SIGNALP), tmhmm (TMHMM)
evm.model.scaffold00040.96	g11864.t1	---NA---	84			SignalP-NN(euk) (SIGNALP)
evm.model.scaffold00040.99	g11867.t1	---NA---	94			SignalP-NN(euk) (SIGNALP)
evm.model.scaffold00041.1	g11886.t1	---NA---	150			SignalP-NN(euk) (SIGNALP)
evm.model.scaffold00041.120	g12006.t1	---NA---	85			SignalP-NN(euk) (SIGNALP), tmhmm (TMHMM)
evm.model.scaffold00041.144	g12030.t1	---NA---	83			SignalP-NN(euk) (SIGNALP), tmhmm (TMHMM)
evm.model.scaffold00041.156	g12042.t1	beta- -galactosyltransferase 1	366	5.48e-33	-	IPR002659 (PANTHER); SignalP-NN(euk) (SIGNALP), tmhmm (TMHMM)
evm.model.scaffold00041.36	g11921.t1	---NA---	205			SignalP-NN(euk) (SIGNALP)
evm.model.scaffold00041.37	g11922.t1	chondroitin proteoglycan 3	140	1.92e-17		SignalP-NN(euk) (SIGNALP)
evm.model.scaffold00041.59	g11945.t1	---NA---	238			PR01228 (PRINTS), SignalP-NN(euk) (SIGNALP), tmhmm (TMHMM)
evm.model.scaffold00041.68	g11954.t1	---NA---	184			SignalP-NN(euk) (SIGNALP)
evm.model.scaffold00042.10	g12061.t1	protein isoform b	218	3.91e-42		IPR007621 (PFAM); SignalP-NN(euk) (SIGNALP)
evm.model.scaffold00042.100	g12152.t1	poly -specific endoribonuclease-b-like	219	1.94e-33	-	IPR018998 (PFAM); PTHR12439 (PANTHER), PTHR12439:SF6 (PANTHER), SignalP-NN(euk) (SIGNALP), SSF142877 (SUPERFAMILY)
evm.model.scaffold00042.11	g12062.t1	Hypothetical protein CBG00075 [Caenorhabditis briggsae]	187	1.87e-08	-	IPR010345 (PFAM); G3DSA:2.10.90.10 (GENE3D), SignalP-NN(euk) (SIGNALP), SSF57501 (SUPERFAMILY)
evm.model.scaffold00042.111	g12163.t1	---NA---	133			IPR008160 (PFAM); PTHR24637 (PANTHER), SignalP-NN(euk) (SIGNALP), tmhmm (TMHMM)
evm.model.scaffold00042.112	g12164.t1	hypothetical protein KAOT1_13062 [Kordia algicida OT-1]	170	9e-05		SignalP-NN(euk) (SIGNALP), tmhmm (TMHMM)
evm.model.scaffold00042.137	g12189.t1	---NA---	111			SignalP-NN(euk) (SIGNALP), tmhmm (TMHMM)
evm.model.scaffold00042.141	g12193.t1	---NA---	155			PTHR23261 (PANTHER), SignalP-NN(euk) (SIGNALP)
evm.model.scaffold00042.147	g12199.t1	---NA---	216			PR00021 (PRINTS), SignalP-NN(euk) (SIGNALP)
evm.model.scaffold00042.150	g12202.t1	ground-like domain containing protein	187	0.000136		IPR007284 (PFAM); PS51257 (PROFILE), SignalP-NN(euk) (SIGNALP), tmhmm (TMHMM)
evm.model.scaffold00042.154	g12206.t1	---NA---	123			PTHR23261 (PANTHER), SignalP-NN(euk) (SIGNALP), tmhmm (TMHMM)
evm.model.scaffold00042.155	g12207.t1	---NA---	76			SignalP-NN(euk) (SIGNALP), tmhmm (TMHMM)
evm.model.scaffold00042.156	g12208.t1	---NA---	142			IPR007284 (PFAM); SignalP-NN(euk) (SIGNALP), tmhmm (TMHMM)
evm.model.scaffold00042.157	g12209.t1	cre-grl-15 protein	185	4.35e-05		IPR007284 (PFAM); SignalP-NN(euk) (SIGNALP), tmhmm (TMHMM)
evm.model.scaffold00042.158	g12210.t1	protein grl-28	143	1.33e-05		IPR007284 (PFAM); PTHR23261 (PANTHER), SignalP-NN(euk) (SIGNALP), tmhmm (TMHMM)
evm.model.scaffold00042.5	g12056.t1	---NA---	89			SignalP-NN(euk) (SIGNALP), tmhmm (TMHMM)
evm.model.scaffold00042.53	g12104.t1	---NA---	85			SignalP-NN(euk) (SIGNALP), tmhmm (TMHMM)
evm.model.scaffold00042.6	g12057.t1	cre-asm-2 protein	594	0	EC:3.1.4.12	IPR004843 (PFAM); IPR007856 (PFAM); IPR008139 (SMART); IPR011001 (G3DSA:1.10.225.GENE3D); IPR011160 (PIR); G3DSA:3.60.21.10 (GENE3D), PTHR10340 (PANTHER), PTHR10340:SF13 (PANTHER), SignalP-NN(euk) (SIGNALP), tmhmm (TMHMM), SSF56300 (SUPERFAMILY)
evm.model.scaffold00042.60	g12111.t1	xpg i-region family protein	1497	5.64e-112	-	IPR006084 (PRINTS); IPR006085 (PFAM); IPR006086 (PFAM); IPR008918 (SMART); IPR020045 (SUPERFAMILY); G3DSA:3.40.50.1010 (GENE3D), PTHR11081:SF8 (PANTHER), SignalP-NN(euk) (SIGNALP), SSF57501 (SUPERFAMILY), SSF88723 (SUPERFAMILY)
evm.model.scaffold00042.71	g12122.t1	cuticle collagen	430	4.56e-49		IPR008160 (PFAM); PTHR24023 (PANTHER), SignalP-NN(euk) (SIGNALP), tmhmm (TMHMM)
evm.model.scaffold00042.75	g12126.t1	cre-col-84 protein	329	3.14e-35	-	IPR002486 (PFAM); IPR008160 (PFAM); PTHR24023 (PANTHER), PS51257 (PROFILE), SignalP-NN(euk) (SIGNALP), tmhmm (TMHMM)
evm.model.scaffold00042.82	g12133.t1	---NA---	153			SignalP-NN(euk) (SIGNALP), tmhmm (TMHMM)
evm.model.scaffold00042.9	g12060.t1	---NA---	195			PR01228 (PRINTS), PS51257 (PROFILE), SignalP-NN(euk) (SIGNALP), tmhmm (TMHMM)
evm.model.scaffold00042.96	g12148.t1	cre-wrt- protein	531	2.19e-66	-	PTHR11889 (PANTHER), PTHR11889:SF26 (PANTHER), SignalP-NN(euk) (SIGNALP), tmhmm (TMHMM)
evm.model.scaffold00043.119	g12336.t1	---NA---	327			SignalP-NN(euk) (SIGNALP), tmhmm (TMHMM)
evm.model.scaffold00043.121	g12338.t1	---NA---	122			SignalP-NN(euk) (SIGNALP)
evm.model.scaffold00043.25	g12242.t1	protein	168	1.4e-08		IPR003582 (PFAM); PTHR21724 (PANTHER), PTHR21724:SF0 (PANTHER), SignalP-NN(euk) (SIGNALP)
evm.model.scaffold00043.26	g12243.t1	protein isoform a	211	6.28e-09		IPR003582 (PFAM); PTHR21724 (PANTHER), PTHR21724:SF0 (PANTHER), SignalP-NN(euk) (SIGNALP), tmhmm (TMHMM)
evm.model.scaffold00043.3	g12220.t1	---NA---	154			SignalP-NN(euk) (SIGNALP)
evm.model.scaffold00043.43	g12260.t1	intraflagellar transport protein 140 homolog	1734	0	-	IPR011990 (G3DSA:1.25.40.GENE3D); IPR015943 (G3DSA:2.130.10.GENE3D); IPR017986 (SUPERFAMILY); PTHR15722 (PANTHER), PTHR15722:SF7 (PANTHER), SignalP-NN(euk) (SIGNALP), tmhmm (TMHMM), SSF48452 (SUPERFAMILY), SSF63829 (SUPERFAMILY)
evm.model.scaffold00043.78	g12295.t1	unnamed protein product [Blastocystis hominis]	222	3.48e-12	-	SignalP-NN(euk) (SIGNALP), tmhmm (TMHMM)
evm.model.scaffold00044.33	g12374.t1	hypothetical protein LOAG_01588 [Loa loa]	175	8.82e-21		SignalP-NN(euk) (SIGNALP)
evm.model.scaffold00044.34	g12375.t1	protein spp-18	127	1.61e-13		IPR008139 (SMART); SignalP-NN(euk) (SIGNALP)
evm.model.scaffold00044.37	g12378.t1	---NA---	140			SignalP-NN(euk) (SIGNALP)
evm.model.scaffold00044.39	g12380.t1	protein	383	3.9e-102	-	IPR000742 (PFAM); IPR001881 (SMART); IPR013032 (PFAM); G3DSA:2.10.25.10 (GENE3D), G3DSA:2.170.300.10 (GENE3D), PTHR24044 (PANTHER), PTHR24044:SF44 (PANTHER), SignalP-NN(euk) (SIGNALP), SSF57196 (SUPERFAMILY)
evm.model.scaffold00044.45	g12386.t1	---NA---	70			SignalP-NN(euk) (SIGNALP), tmhmm (TMHMM)
evm.model.scaffold00044.49	g12390.t1	wrt-10 protein	236	1.37e-69		SignalP-NN(euk) (SIGNALP)
evm.model.scaffold00044.83	g12424.t1	---NA---	199			PS51257 (PROFILE), SignalP-NN(euk) (SIGNALP), tmhmm (TMHMM)
evm.model.scaffold00044.84	g12425.t1	---NA---	169			SignalP-NN(euk) (SIGNALP)
evm.model.scaffold00044.85	g12426.t1	---NA---	147			SignalP-NN(euk) (SIGNALP)
evm.model.scaffold00045.61	g12490.t1	---NA---	89			SignalP-NN(euk) (SIGNALP)
evm.model.scaffold00045.72	g12501.t1	---NA---	250			SignalP-NN(euk) (SIGNALP), tmhmm (TMHMM)
evm.model.scaffold00046.115	g12635.t1	---NA---	689			SignalP-NN(euk) (SIGNALP)
evm.model.scaffold00046.124	g12644.t1	---NA---	151			SignalP-NN(euk) (SIGNALP)
evm.model.scaffold00046.126	g12646.t1	---NA---	263			SignalP-NN(euk) (SIGNALP), tmhmm (TMHMM)
evm.model.scaffold00046.154	g12674.t1	protein	374	1.08e-164	EC:3.1.1.3	IPR002921 (PFAM); G3DSA:3.40.50.1820 (GENE3D), PTHR31039 (PANTHER), PTHR31039:SF0 (PANTHER), SignalP-NN(euk) (SIGNALP), SSF53474 (SUPERFAMILY)
evm.model.scaffold00046.157	g12677.t1	---NA---	77			SignalP-NN(euk) (SIGNALP), tmhmm (TMHMM)
evm.model.scaffold00046.37	g12557.t1	von willebrand factor type a domain containing protein	251	1.16e-27	-	IPR002035 (G3DSA:3.40.50.GENE3D); PTHR22992 (PANTHER), SignalP-NN(euk) (SIGNALP), SSF53300 (SUPERFAMILY)
evm.model.scaffold00046.49	g12569.t1	macrophage mannose receptor 1-like	244	6.43e-06	-	IPR001304 (PFAM); IPR016186 (G3DSA:3.10.100.GENE3D); IPR016187 (SUPERFAMILY); PTHR22802 (PANTHER), SignalP-NN(euk) (SIGNALP), tmhmm (TMHMM)
evm.model.scaffold00046.66	g12586.t1	spermidine synthase	247	2.98e-19	-	IPR001045 (PFAM); G3DSA:3.40.50.150 (GENE3D), PTHR12176 (PANTHER), SignalP-NN(euk) (SIGNALP), SSF53335 (SUPERFAMILY)
evm.model.scaffold00046.67	g12587.t1	---NA---	85			PS51257 (PROFILE), SignalP-NN(euk) (SIGNALP), tmhmm (TMHMM)
evm.model.scaffold00046.70	g12590.t1	protein	186	1.81e-39	EC:3.2.1.14	IPR000726 (PFAM); IPR023346 (SUPERFAMILY); G3DSA:1.10.530.10 (GENE3D), PTHR22595 (PANTHER), PTHR22595:SF6 (PANTHER), SignalP-NN(euk) (SIGNALP)
evm.model.scaffold00046.72	g12592.t1	---NA---	106			IPR008139 (PROFILE); IPR011001 (G3DSA:1.10.225.GENE3D); SignalP-NN(euk) (SIGNALP), tmhmm (TMHMM)
evm.model.scaffold00046.73	g12593.t1	---NA---	106			IPR008138 (PFAM); IPR008139 (SMART); IPR011001 (G3DSA:1.10.225.GENE3D); PTHR11480 (PANTHER), SignalP-NN(euk) (SIGNALP)
evm.model.scaffold00046.74	g12594.t1	---NA---	110			IPR008139 (PROFILE); IPR011001 (G3DSA:1.10.225.GENE3D); SignalP-NN(euk) (SIGNALP)
evm.model.scaffold00046.75	g12595.t1	cre-spp-12 protein	96	8.07e-05		IPR008139 (SMART); IPR011001 (G3DSA:1.10.225.GENE3D); SignalP-NN(euk) (SIGNALP), tmhmm (TMHMM)
evm.model.scaffold00046.76	g12596.t1	---NA---	112			IPR008139 (SMART); IPR011001 (G3DSA:1.10.225.GENE3D); SignalP-NN(euk) (SIGNALP)
evm.model.scaffold00046.80	g12600.t1	protein scabrous	666	1.69e-52		IPR002181 (PFAM); IPR014716 (G3DSA:3.90.215.GENE3D); PTHR19143 (PANTHER), SignalP-NN(euk) (SIGNALP)
evm.model.scaffold00047.17	g12699.t1	hypothetical protein LOAG_03001 [Loa loa]	150	2.72e-11		G3DSA:2.10.60.10 (GENE3D), SignalP-NN(euk) (SIGNALP), SSF57302 (SUPERFAMILY)
evm.model.scaffold00047.18	g12700.t1	granulin 1	97	9.12e-06	-	IPR000118 (PFAM); PTHR12274 (PANTHER), PTHR12274:SF0 (PANTHER), SignalP-NN(euk) (SIGNALP)
evm.model.scaffold00047.19	g12701.t1	granulin superfamily	99	1.96e-06	-	IPR000118 (PFAM); PTHR12274 (PANTHER), PTHR12274:SF0 (PANTHER), SignalP-NN(euk) (SIGNALP)
evm.model.scaffold00047.21	g12703.t1	---NA---	75			SignalP-NN(euk) (SIGNALP)
evm.model.scaffold00047.22	g12704.t1	---NA---	71			SignalP-NN(euk) (SIGNALP)
evm.model.scaffold00047.23	g12705.t1	---NA---	382			SignalP-NN(euk) (SIGNALP)
evm.model.scaffold00047.30	g12712.t1	protein mlt-10	646	2.67e-47	-	IPR006954 (PANTHER); PTHR21523:SF0 (PANTHER), SignalP-NN(euk) (SIGNALP)
evm.model.scaffold00047.4	g12686.t1	---NA---	74			SignalP-NN(euk) (SIGNALP), tmhmm (TMHMM)
evm.model.scaffold00047.43	g12725.t1	rare lipoprotein a	128	2.08e-37		IPR009009 (PFAM); IPR014733 (G3DSA:2.40.40.GENE3D); SignalP-NN(euk) (SIGNALP)
evm.model.scaffold00047.48	g12730.t1	cre-fil-1 protein	326	1.9e-103	-	IPR002918 (PFAM); G3DSA:3.40.50.1820 (GENE3D), PTHR32015 (PANTHER), PTHR32015:SF0 (PANTHER), SignalP-NN(euk) (SIGNALP), SSF53474 (SUPERFAMILY)
evm.model.scaffold00047.5	g12687.t1	---NA---	180			SignalP-NN(euk) (SIGNALP)
evm.model.scaffold00047.72	g12754.t1	protein gly- isoform a	473	6.98e-104	-	IPR003406 (PFAM); PTHR19297 (PANTHER), PTHR19297:SF4 (PANTHER), SignalP-NN(euk) (SIGNALP), tmhmm (TMHMM)
evm.model.scaffold00047.73	g12755.t1	---NA---	109			SignalP-NN(euk) (SIGNALP), tmhmm (TMHMM)
evm.model.scaffold00047.74	g12756.t1	---NA---	265			SignalP-NN(euk) (SIGNALP)
evm.model.scaffold00048.105	evm.model.scaffold00048.105	protein isoform b	180	9.91e-67		SIGNAL_PEPTIDE (PHOBIUS); SIGNAL_PEPTIDE_H_REGION (PHOBIUS); NON_CYTOPLASMIC_DOMAIN (PHOBIUS); SIGNAL_PEPTIDE_N_REGION (PHOBIUS); SIGNAL_PEPTIDE_C_REGION (PHOBIUS); SignalP-noTM (SIGNALP_EUK)
evm.model.scaffold00048.153	g12909.t1	---NA---	114			SignalP-NN(euk) (SIGNALP), tmhmm (TMHMM)
evm.model.scaffold00048.42	g12797.t1	protein cwp-4	187	6.74e-15		SignalP-NN(euk) (SIGNALP)
evm.model.scaffold00048.48	g12803.t1	isoform c	271	1.71e-28		IPR000859 (G3DSA:2.60.120.GENE3D); PTHR10127 (PANTHER), PTHR10127:SF320 (PANTHER), SignalP-NN(euk) (SIGNALP)
evm.model.scaffold00048.49	g12804.t1	major allergen	246	7.02e-50		SignalP-NN(euk) (SIGNALP)
evm.model.scaffold00049.12	evm.model.scaffold00049.12	protein srap- isoform a	3493	2.25e-92		IPR003609 (SMART); SIGNAL_PEPTIDE_H_REGION (PHOBIUS); SIGNAL_PEPTIDE_N_REGION (PHOBIUS); SIGNAL_PEPTIDE (PHOBIUS); NON_CYTOPLASMIC_DOMAIN (PHOBIUS); SIGNAL_PEPTIDE_C_REGION (PHOBIUS); IPR003609 (PROSITE_PROFILES); IPR003609 (PROSITE_PROFILES); IPR003609 (PROSITE_PROFILES); IPR003609 (PROSITE_PROFILES); IPR003609 (PROSITE_PROFILES); IPR003609 (PROSITE_PROFILES); SignalP-noTM (SIGNALP_GRAM_NEGATIVE…
evm.model.scaffold00049.18	g12935.t1	---NA---	622			SignalP-NN(euk) (SIGNALP), tmhmm (TMHMM)
evm.model.scaffold00049.23	g12940.t1	---NA---	188			SignalP-NN(euk) (SIGNALP)
evm.model.scaffold00049.43	g12960.t1	isoform x	87	6.16e-05	-	IPR000742 (PROFILE); IPR013032 (PROSITE); PTHR22963 (PANTHER), PTHR22963:SF13 (PANTHER), SignalP-NN(euk) (SIGNALP), tmhmm (TMHMM)
evm.model.scaffold00049.60	g12978.t1	---NA---	89			SignalP-NN(euk) (SIGNALP), tmhmm (TMHMM)
evm.model.scaffold00049.61	g12979.t1	---NA---	101			SignalP-NN(euk) (SIGNALP)
evm.model.scaffold00050.106	g13096.t1	protein	211	2.75e-70		IPR002602 (PFAM); PTHR12974 (PANTHER), PTHR12974:SF15 (PANTHER), PS51257 (PROFILE), SignalP-NN(euk) (SIGNALP), tmhmm (TMHMM)
evm.model.scaffold00050.112	g13102.t1	isoform v	626	3.16e-56	-	IPR000742 (SMART); IPR013032 (PROSITE); G3DSA:2.10.25.10 (GENE3D), PTHR22963 (PANTHER), PTHR22963:SF13 (PANTHER), SignalP-NN(euk) (SIGNALP), SSF57196 (SUPERFAMILY)
evm.model.scaffold00050.116	g13106.t1	cre-col-176 protein	295	6.07e-58	-	IPR002486 (PFAM); IPR008160 (PFAM); PTHR24637 (PANTHER), PTHR24637:SF39 (PANTHER), PS51257 (PROFILE), SignalP-NN(euk) (SIGNALP), tmhmm (TMHMM)
evm.model.scaffold00050.12	g13002.t1	---NA---	103			SignalP-NN(euk) (SIGNALP), tmhmm (TMHMM)
evm.model.scaffold00050.124	g13114.t1	---NA---	118			SignalP-NN(euk) (SIGNALP)
evm.model.scaffold00050.42	g13032.t1	---NA---	214			SignalP-NN(euk) (SIGNALP)
evm.model.scaffold00050.43	g13033.t1	---NA---	175			SignalP-NN(euk) (SIGNALP)
evm.model.scaffold00050.56	g13046.t1	---NA---	117			SignalP-NN(euk) (SIGNALP), tmhmm (TMHMM)
evm.model.scaffold00050.57	g13047.t1	periplasmic component of the tol biopolymer transport system	603	2.65e-154	-	IPR011659 (PFAM); IPR015943 (G3DSA:2.130.10.GENE3D); G3DSA:2.120.10.60 (GENE3D), PTHR32161 (PANTHER), SignalP-NN(euk) (SIGNALP), SSF82171 (SUPERFAMILY)
evm.model.scaffold00050.59	g13049.t1	---NA---	302			SignalP-NN(euk) (SIGNALP)
evm.model.scaffold00050.68	g13058.t1	protein	386	1.69e-156	-	IPR001087 (PFAM); IPR013831 (G3DSA:3.40.50.GENE3D); PTHR21325 (PANTHER), SignalP-NN(euk) (SIGNALP), SSF52266 (SUPERFAMILY)
evm.model.scaffold00050.69	g13059.t1	protein	385	1.19e-150	-	IPR001087 (PFAM); IPR013831 (G3DSA:3.40.50.GENE3D); PTHR21325 (PANTHER), SignalP-NN(euk) (SIGNALP), SSF52266 (SUPERFAMILY)
evm.model.scaffold00050.71	g13061.t1	mir domain containing protein	222	1.43e-81	-	IPR016093 (PFAM); IPR027005 (PANTHER); G3DSA:2.80.10.50 (GENE3D), PTHR10050:SF6 (PANTHER), SignalP-NN(euk) (SIGNALP)
evm.model.scaffold00051.47	g13170.t1	---NA---	126			SignalP-NN(euk) (SIGNALP), tmhmm (TMHMM)
evm.model.scaffold00051.48	g13171.t1	---NA---	138			SignalP-NN(euk) (SIGNALP)
evm.model.scaffold00051.49	g13172.t1	---NA---	105			SignalP-NN(euk) (SIGNALP), tmhmm (TMHMM)
evm.model.scaffold00051.58	g13181.t1	---NA---	200		-	IPR001304 (SMART); IPR016186 (G3DSA:3.10.100.GENE3D); IPR016187 (SUPERFAMILY); SignalP-NN(euk) (SIGNALP)
evm.model.scaffold00051.61	g13184.t1	scp-like extracellular protein	294	1.76e-42	-	IPR001283 (PRINTS); IPR002413 (PRINTS); IPR014044 (G3DSA:3.40.33.GENE3D); IPR018244 (PROSITE); PTHR10334:SF11 (PANTHER), SignalP-NN(euk) (SIGNALP), tmhmm (TMHMM)
evm.model.scaffold00051.64	g13187.t1	---NA---	135			SignalP-NN(euk) (SIGNALP)
evm.model.scaffold00051.65	g13188.t1	cre-cyp-34a4 protein	463	5.12e-91	-	IPR001128 (PRINTS); IPR002401 (PRINTS); IPR017972 (PROSITE); PTHR24300 (PANTHER), PTHR24300:SF52 (PANTHER), SignalP-NN(euk) (SIGNALP), tmhmm (TMHMM)
evm.model.scaffold00051.76	g13199.t1	ef hand family protein	243	1.99e-32	-	IPR002048 (SMART); IPR011992 (G3DSA:1.10.238.GENE3D); IPR018247 (PROSITE); PTHR10891 (PANTHER), SignalP-NN(euk) (SIGNALP), SSF47473 (SUPERFAMILY)
evm.model.scaffold00051.90	g13213.t1	protein isoform a	201	8.36e-28		SignalP-NN(euk) (SIGNALP)
evm.model.scaffold00052.138	g13382.t1	protein	219	1.51e-45		SignalP-NN(euk) (SIGNALP), tmhmm (TMHMM)
evm.model.scaffold00052.147	g13391.t1	---NA---	115			SignalP-NN(euk) (SIGNALP), tmhmm (TMHMM)
evm.model.scaffold00052.15	g13259.t1	---NA---	105			SignalP-NN(euk) (SIGNALP), tmhmm (TMHMM)
evm.model.scaffold00052.30	g13274.t1	eb module family protein	2127	7.74e-150	-	IPR000742 (SMART); IPR003614 (SUPERFAMILY); IPR006149 (PFAM); IPR006150 (SMART); IPR009030 (SUPERFAMILY); IPR013032 (PROSITE); SignalP-NN(euk) (SIGNALP), SSF57196 (SUPERFAMILY)
evm.model.scaffold00052.55	g13299.t1	udp-glucose:glycoprotein glucosyltransferase containing protein	1514	0	-	IPR002495 (PFAM); IPR009448 (PANTHER); G3DSA:3.90.550.10 (GENE3D), PS51257 (PROFILE), SignalP-NN(euk) (SIGNALP), tmhmm (TMHMM), SSF53448 (SUPERFAMILY)
evm.model.scaffold00052.58	g13302.t1	fatty acid-binding protein	166	7.8e-46	-	IPR000463 (PRINTS); IPR011038 (SUPERFAMILY); IPR012674 (G3DSA:2.40.128.GENE3D); PTHR22725 (PANTHER), SignalP-NN(euk) (SIGNALP), tmhmm (TMHMM)
evm.model.scaffold00052.60	g13304.t1	cre-nlp-37 protein	85	3.39e-09		SignalP-NN(euk) (SIGNALP), tmhmm (TMHMM)
evm.model.scaffold00052.69	g13313.t1	fatty acid-binding protein	161	4.64e-51	-	IPR000463 (PRINTS); IPR011038 (SUPERFAMILY); IPR012674 (G3DSA:2.40.128.GENE3D); PTHR22725 (PANTHER), SignalP-NN(euk) (SIGNALP)
evm.model.scaffold00052.78	g13322.t1	protein him- isoform a	2904	0	-	IPR003596 (SMART); IPR003598 (SMART); IPR003599 (SMART); IPR007110 (PROFILE); IPR013098 (PFAM); IPR013151 (PFAM); IPR013783 (G3DSA:2.60.40.GENE3D); PTHR13817 (PANTHER), PF13519 (PFAM), PF13895 (PFAM), SignalP-NN(euk) (SIGNALP), SSF48726 (SUPERFAMILY), SSF53300 (SUPERFAMILY)
evm.model.scaffold00052.96	g13340.t1	er degradation-enhancing alpha-mannosidase-like 3-like	602	0	-	IPR001382 (PRINTS); PTHR11742:SF8 (PANTHER), SignalP-NN(euk) (SIGNALP), tmhmm (TMHMM)
evm.model.scaffold00053.101	g13495.t1	werner syndrome atp-dependent helicase	871	4.34e-142	-	IPR001650 (PFAM); IPR004589 (TIGRFAMs); IPR011545 (PFAM); IPR011991 (G3DSA:1.10.10.GENE3D); IPR014001 (SMART); IPR018982 (PFAM); IPR027417 (SUPERFAMILY); G3DSA:3.40.50.300 (GENE3D), PTHR13710 (PANTHER), SignalP-NN(euk) (SIGNALP), SSF46785 (SUPERFAMILY)
evm.model.scaffold00053.109	g13503.t1	---NA---	224			SignalP-NN(euk) (SIGNALP), tmhmm (TMHMM)
evm.model.scaffold00053.19	g13413.t1	24 kda secreted protein	211	3.5e-57		SignalP-NN(euk) (SIGNALP)
evm.model.scaffold00053.36	g13430.t1	---NA---	106			SignalP-NN(euk) (SIGNALP)
evm.model.scaffold00053.39	g13433.t1	---NA---	74			SignalP-NN(euk) (SIGNALP)
evm.model.scaffold00053.49	g13443.t1	hypothetical protein Bm1_21365 [Brugia malayi]	306	2.32e-05		SignalP-NN(euk) (SIGNALP), tmhmm (TMHMM)
evm.model.scaffold00053.54	g13448.t1	---NA---	105			SignalP-NN(euk) (SIGNALP), tmhmm (TMHMM)
evm.model.scaffold00053.55	g13449.t1	hypothetical protein Bm1_40920 [Brugia malayi]	149	1.94e-06		SignalP-NN(euk) (SIGNALP)
evm.model.scaffold00053.63	g13457.t1	---NA---	202			SignalP-NN(euk) (SIGNALP)
evm.model.scaffold00053.64	g13458.t1	---NA---	186			SignalP-NN(euk) (SIGNALP)
evm.model.scaffold00053.65	g13459.t1	---NA---	167			SignalP-NN(euk) (SIGNALP), tmhmm (TMHMM)
evm.model.scaffold00053.73	g13467.t1	cre-bli-4 protein	118	2.42e-06	-	SignalP-NN(euk) (SIGNALP), tmhmm (TMHMM)
evm.model.scaffold00053.90	g13484.t1	---NA---	72			SignalP-NN(euk) (SIGNALP), tmhmm (TMHMM)
evm.model.scaffold00053.92	g13486.t1	---NA---	66			SignalP-NN(euk) (SIGNALP), tmhmm (TMHMM)
evm.model.scaffold00053.96	g13490.t1	protein	275	1.04e-118		PS51257 (PROFILE), SignalP-NN(euk) (SIGNALP)
evm.model.scaffold00053.98	g13492.t1	---NA---	75			IPR000118 (PFAM); PTHR12274 (PANTHER), PTHR12274:SF0 (PANTHER), PS51257 (PROFILE), SignalP-NN(euk) (SIGNALP), tmhmm (TMHMM)
evm.model.scaffold00053.99	g13493.t1	---NA---	235			SignalP-NN(euk) (SIGNALP), tmhmm (TMHMM)
evm.model.scaffold00054.11	g13518.t1	protein nlp-2	201	3.76e-27		SignalP-NN(euk) (SIGNALP), tmhmm (TMHMM)
evm.model.scaffold00054.31	g13538.t1	---NA---	202			SignalP-NN(euk) (SIGNALP)
evm.model.scaffold00054.33	g13540.t1	---NA---	153			SignalP-NN(euk) (SIGNALP)
evm.model.scaffold00054.41	evm.model.scaffold00054.41	protein cht-1	491	3e-155	EC:3.2.1.14	IPR011583 (SMART); IPR002557 (SMART); IPR001223 (PFAM); IPR002557 (G3DSA:2.170.140.GENE3D); IPR002557 (PFAM); IPR013781 (G3DSA:3.20.20.GENE3D); IPR029070 (G3DSA:3.10.50.GENE3D); PTHR11177 (PANTHER); IPR001579 (PROSITE_PATTERNS); SIGNAL_PEPTIDE_C_REGION (PHOBIUS); SIGNAL_PEPTIDE_H_REGION (PHOBIUS); SIGNAL_PEPTIDE_N_REGION (PHOBIUS); SIGNAL_PEPTIDE (PHOBIUS); NON_CYTOPLASMIC_DOMAIN (PHOBIUS); IPR00…
evm.model.scaffold00054.44	g13551.t1	protein disulfide isomerase	275	2.11e-106	EC:2.3.2.0; EC:5.3.2.0	IPR005746 (PRINTS); IPR005788 (TIGRFAMs); IPR012336 (G3DSA:3.40.30.GENE3D); IPR013766 (PFAM); IPR017937 (PROSITE); PTHR18929 (PANTHER), PTHR18929:SF32 (PANTHER), PF13848 (PFAM), SignalP-NN(euk) (SIGNALP)
evm.model.scaffold00054.58	g13565.t1	msp domain-containing protein	314	1.3e-18	-	IPR000535 (PFAM); IPR008962 (G3DSA:2.60.40.GENE3D); PTHR22947 (PANTHER), SignalP-NN(euk) (SIGNALP), tmhmm (TMHMM)
evm.model.scaffold00054.59	g13566.t1	---NA---	111			SignalP-NN(euk) (SIGNALP)
evm.model.scaffold00054.62	g13569.t1	coiled-coil domain-containing protein 134-like	253	1.33e-34		IPR026321 (PANTHER); PTHR14735:SF0 (PANTHER), SignalP-NN(euk) (SIGNALP)
evm.model.scaffold00054.63	g13570.t1	---NA---	174			SignalP-NN(euk) (SIGNALP), tmhmm (TMHMM)
evm.model.scaffold00054.64	g13571.t1	cre-scav-4 protein	685	2.9e-113	-	IPR002159 (PRINTS); SignalP-NN(euk) (SIGNALP), tmhmm (TMHMM)
evm.model.scaffold00055.10	g13603.t1	---NA---	185		-	IPR008632 (PFAM); SignalP-NN(euk) (SIGNALP)
evm.model.scaffold00055.13	g13606.t1	---NA---	205			PS51257 (PROFILE), SignalP-NN(euk) (SIGNALP), tmhmm (TMHMM)
evm.model.scaffold00055.16	g13609.t1	---NA---	155			SignalP-NN(euk) (SIGNALP), tmhmm (TMHMM)
evm.model.scaffold00055.30	g13623.t1	protein isoform a	238	4.28e-58		SignalP-NN(euk) (SIGNALP)
evm.model.scaffold00055.39	evm.model.scaffold00055.39	---NA---	548			SIGNAL_PEPTIDE_H_REGION (PHOBIUS); NON_CYTOPLASMIC_DOMAIN (PHOBIUS); SIGNAL_PEPTIDE (PHOBIUS); SIGNAL_PEPTIDE_N_REGION (PHOBIUS); SIGNAL_PEPTIDE_C_REGION (PHOBIUS); SignalP-noTM (SIGNALP_EUK); SignalP-TM (SIGNALP_GRAM_POSITIVE); SignalP-noTM (SIGNALP_GRAM_NEGATIVE)
evm.model.scaffold00055.63	g13656.t1	sperm acrosomal protein fsa- isoform 3	146	1.08e-17		SignalP-NN(euk) (SIGNALP)
evm.model.scaffold00055.73	g13666.t1	alpha- -mannosyl-glycoprotein 4-beta-n-acetylglucosaminyltransferase a	480	4.76e-63	-	IPR006759 (PANTHER); SignalP-NN(euk) (SIGNALP), tmhmm (TMHMM)
evm.model.scaffold00056.20	evm.model.scaffold00056.20	---NA---	274			SIGNAL_PEPTIDE_C_REGION (PHOBIUS); SIGNAL_PEPTIDE_N_REGION (PHOBIUS); SIGNAL_PEPTIDE_H_REGION (PHOBIUS); SIGNAL_PEPTIDE (PHOBIUS); NON_CYTOPLASMIC_DOMAIN (PHOBIUS); SignalP-noTM (SIGNALP_EUK); SignalP-TM (SIGNALP_GRAM_POSITIVE); TMhelix (TMHMM)
evm.model.scaffold00056.27	g13694.t1	exported protein	145	2.97e-07		SignalP-NN(euk) (SIGNALP), tmhmm (TMHMM)
evm.model.scaffold00056.28	g13695.t1	---NA---	140			SignalP-NN(euk) (SIGNALP)
evm.model.scaffold00056.40	g13707.t1	fasciclin domain-containing protein	627	0		IPR000782 (G3DSA:2.30.180.GENE3D); PTHR10900 (PANTHER), PTHR10900:SF10 (PANTHER), SignalP-NN(euk) (SIGNALP)
evm.model.scaffold00056.47	g13714.t1	---NA---	1170			SignalP-NN(euk) (SIGNALP)
evm.model.scaffold00056.58	g13725.t1	---NA---	72			SignalP-NN(euk) (SIGNALP)
evm.model.scaffold00056.68	g13735.t1	iron zinc purple acid phosphatase-like	428	9.96e-99	EC:3.1.3.2	IPR004843 (PFAM); IPR008963 (SUPERFAMILY); IPR015914 (G3DSA:2.60.40.GENE3D); IPR025733 (PFAM); G3DSA:3.60.21.10 (GENE3D), PTHR22953 (PANTHER), PTHR22953:SF0 (PANTHER), SignalP-NN(euk) (SIGNALP), SSF56300 (SUPERFAMILY)
evm.model.scaffold00056.80	g13747.t1	---NA---	117			SignalP-NN(euk) (SIGNALP), tmhmm (TMHMM)
evm.model.scaffold00056.81	g13748.t1	---NA---	108			SignalP-NN(euk) (SIGNALP)
evm.model.scaffold00056.84	g13751.t1	---NA---	105			SignalP-NN(euk) (SIGNALP), tmhmm (TMHMM)
evm.model.scaffold00056.89	g13756.t1	---NA---	107			SignalP-NN(euk) (SIGNALP), tmhmm (TMHMM)
evm.model.scaffold00056.92	g13759.t1	---NA---	296		-	IPR002486 (PFAM); PTHR24637 (PANTHER), PTHR24637:SF39 (PANTHER), SignalP-NN(euk) (SIGNALP), tmhmm (TMHMM)
evm.model.scaffold00057.1	g13760.t1	---NA---	277			SignalP-NN(euk) (SIGNALP)
evm.model.scaffold00057.15	g13774.t1	lysosomal acid phosphatase	381	2.09e-83	EC:3.1.3.2	IPR000560 (PFAM); G3DSA:3.40.50.1240 (GENE3D), PTHR11567 (PANTHER), SignalP-NN(euk) (SIGNALP), SSF53254 (SUPERFAMILY)
evm.model.scaffold00057.18	g13777.t1	acid phosphatase lysosomal	380	3.48e-76	EC:3.1.3.2	IPR000560 (PFAM); G3DSA:3.40.50.1240 (GENE3D), PTHR11567 (PANTHER), SignalP-NN(euk) (SIGNALP), SSF53254 (SUPERFAMILY)
evm.model.scaffold00057.19	g13778.t1	lysosomal acid phosphatase	381	8.74e-72	EC:3.1.3.2	IPR000560 (PFAM); G3DSA:3.40.50.1240 (GENE3D), PTHR11567 (PANTHER), SignalP-NN(euk) (SIGNALP), SSF53254 (SUPERFAMILY)
evm.model.scaffold00057.20	g13779.t1	lysosomal acid phosphatase	300	4.25e-35	EC:3.1.3.2	IPR000560 (PFAM); G3DSA:3.40.50.1240 (GENE3D), PTHR11567 (PANTHER), PTHR11567:SF17 (PANTHER), SignalP-NN(euk) (SIGNALP), SSF53254 (SUPERFAMILY)
evm.model.scaffold00057.22	g13781.t1	lysosomal acid phosphatase	391	7.96e-74	EC:3.1.3.2	IPR000560 (PFAM); G3DSA:3.40.50.1240 (GENE3D), PTHR11567 (PANTHER), SignalP-NN(euk) (SIGNALP), SSF53254 (SUPERFAMILY)
evm.model.scaffold00057.36	g13795.t1	protein	253	1.22e-39		PTHR22989 (PANTHER), PF13383 (PFAM), SignalP-NN(euk) (SIGNALP), tmhmm (TMHMM)
evm.model.scaffold00057.37	g13796.t1	---NA---	75			SignalP-NN(euk) (SIGNALP), tmhmm (TMHMM)
evm.model.scaffold00057.4	g13763.t1	protein cyp-34a2	428	1.27e-86	-	IPR001128 (PRINTS); IPR002401 (PRINTS); PTHR24300 (PANTHER), SignalP-NN(euk) (SIGNALP)
evm.model.scaffold00057.40	g13799.t1	protein nlp-19	106	2.85e-09		SignalP-NN(euk) (SIGNALP)
evm.model.scaffold00058.107	g13942.t1	---NA---	178			SignalP-NN(euk) (SIGNALP)
evm.model.scaffold00058.108	g13943.t1	fmrfamide-related peptide precursor	73	2.39e-07		SignalP-NN(euk) (SIGNALP), tmhmm (TMHMM)
evm.model.scaffold00058.110	g13945.t1	---NA---	80			SignalP-NN(euk) (SIGNALP), tmhmm (TMHMM)
evm.model.scaffold00058.117	g13951.t1	phosphatidylethanolamine-binding protein	576	3.08e-106		IPR008914 (G3DSA:3.90.280.GENE3D); SignalP-NN(euk) (SIGNALP)
evm.model.scaffold00058.123	g13956.t1	protein disulfide-isomerase a4	611	0	EC:5.3.2.0	IPR005746 (PRINTS); IPR005788 (TIGRFAMs); IPR005792 (TIGRFAMs); IPR012336 (G3DSA:3.40.30.GENE3D); IPR013766 (PFAM); IPR017937 (PROSITE); PTHR18929 (PANTHER), PTHR18929:SF32 (PANTHER), PF13848 (PFAM), SignalP-NN(euk) (SIGNALP)
evm.model.scaffold00058.13	g13848.t1	protein rol-6	426	6.15e-31	-	IPR002486 (PFAM); IPR008160 (PFAM); PTHR24023 (PANTHER), SignalP-NN(euk) (SIGNALP), tmhmm (TMHMM)
evm.model.scaffold00058.19	g13854.t1	---NA---	173			SignalP-NN(euk) (SIGNALP), tmhmm (TMHMM)
evm.model.scaffold00058.22	g13857.t1	---NA---	198			SignalP-NN(euk) (SIGNALP)
evm.model.scaffold00058.67	g13902.t1	---NA---	82			SignalP-NN(euk) (SIGNALP)
evm.model.scaffold00058.78	g13913.t1	dnaj homolog subfamily b member 11-like	356	6.85e-176	-	IPR001623 (PRINTS); IPR002939 (PFAM); IPR008971 (SUPERFAMILY); IPR018253 (PROSITE); G3DSA:2.60.260.20 (GENE3D), PTHR24077 (PANTHER), PTHR24077:SF14 (PANTHER), SignalP-NN(euk) (SIGNALP)
evm.model.scaffold00058.80	g13915.t1	hypothetical protein WUBG_16902, partial [Wuchereria bancrofti]	276	1.66e-24		SignalP-NN(euk) (SIGNALP), tmhmm (TMHMM)
evm.model.scaffold00058.87	g13922.t1	ys64_caeel ame: full=uncharacterized protein	215	3.73e-17		SignalP-NN(euk) (SIGNALP)
evm.model.scaffold00059.24	g13989.t1	peptidyl-prolyl cis-trans isomerase fkbp9	275	1.06e-147	-	IPR001179 (PFAM); IPR023566 (PANTHER); G3DSA:3.10.50.40 (GENE3D), PTHR10516:SF9 (PANTHER), SignalP-NN(euk) (SIGNALP), SSF54534 (SUPERFAMILY)
evm.model.scaffold00059.31	g13996.t1	---NA---	126			SignalP-NN(euk) (SIGNALP)
evm.model.scaffold00059.37	g14002.t1	---NA---	548			SignalP-NN(euk) (SIGNALP)
evm.model.scaffold00059.44	g14009.t1	---NA---	88			SignalP-NN(euk) (SIGNALP), tmhmm (TMHMM)
evm.model.scaffold00059.53	g14018.t1	---NA---	368			SignalP-NN(euk) (SIGNALP)
evm.model.scaffold00059.82	g14047.t1	---NA---	310			SignalP-NN(euk) (SIGNALP), tmhmm (TMHMM)
evm.model.scaffold00060.110	g14161.t1	msp domain-containing protein	271	1.32e-39	-	IPR000535 (PFAM); IPR008962 (G3DSA:2.60.40.GENE3D); PTHR22947 (PANTHER), SignalP-NN(euk) (SIGNALP)
evm.model.scaffold00060.114	g14165.t1	---NA---	93			SignalP-NN(euk) (SIGNALP), tmhmm (TMHMM)
evm.model.scaffold00060.115	g14166.t1	---NA---	72			SignalP-NN(euk) (SIGNALP), tmhmm (TMHMM)
evm.model.scaffold00060.116	g14167.t1	---NA---	220			SignalP-NN(euk) (SIGNALP)
evm.model.scaffold00060.122	g14173.t1	tolloid-like protein 1-like	361	1.09e-115	-	IPR000859 (G3DSA:2.60.120.GENE3D); IPR002035 (G3DSA:3.40.50.GENE3D); PTHR26269 (PANTHER), PTHR26269:SF0 (PANTHER), SignalP-NN(euk) (SIGNALP), SSF53300 (SUPERFAMILY)
evm.model.scaffold00060.125	g14176.t1	bacterial ig-like domain protein	453	8.21e-17		SignalP-NN(euk) (SIGNALP)
evm.model.scaffold00060.41	g14092.t1	Hypothetical protein CBG15743 [Caenorhabditis briggsae]	233	4.43e-18		SignalP-NN(euk) (SIGNALP)
evm.model.scaffold00060.54	g14105.t1	protein	240	7.85e-32		IPR002542 (PFAM); SignalP-NN(euk) (SIGNALP)
evm.model.scaffold00060.55	g14106.t1	protein	241	6.63e-27		IPR002542 (PFAM); SignalP-NN(euk) (SIGNALP), tmhmm (TMHMM)
evm.model.scaffold00060.65	g14116.t1	armet-like protein precursor	167	7.17e-88	-	IPR011001 (G3DSA:1.10.225.GENE3D); IPR019345 (PFAM); PTHR12990 (PANTHER), PTHR12990:SF1 (PANTHER), SignalP-NN(euk) (SIGNALP), SSF68906 (SUPERFAMILY)
evm.model.scaffold00060.97	g14148.t1	protein cyp-13a12	509	1.43e-122	-	IPR001128 (PRINTS); IPR002401 (PRINTS); IPR017972 (PROSITE); PTHR24282 (PANTHER), PTHR24282:SF0 (PANTHER), SignalP-NN(euk) (SIGNALP)
evm.model.scaffold00061.108	g14288.t1	---NA---	135			SignalP-NN(euk) (SIGNALP), tmhmm (TMHMM)
evm.model.scaffold00061.11	g14191.t1	---NA---	124			SignalP-NN(euk) (SIGNALP), tmhmm (TMHMM)
evm.model.scaffold00061.116	g14296.t1	ubiquitin-associated protein 1	332	9.07e-05		PTHR15960 (PANTHER), PTHR15960:SF0 (PANTHER), PS51257 (PROFILE), SignalP-NN(euk) (SIGNALP)
evm.model.scaffold00061.16	evm.model.scaffold00061.16	cytochrome p450 9e2	946	1.05e-104	-	IPR001128 (PRINTS); IPR002401 (PRINTS); IPR001128 (G3DSA:1.10.630.GENE3D); IPR001128 (PFAM); PTHR24292 (PANTHER); PTHR24292:SF24 (PANTHER); IPR017972 (PROSITE_PATTERNS); SIGNAL_PEPTIDE_C_REGION (PHOBIUS); SIGNAL_PEPTIDE (PHOBIUS); SIGNAL_PEPTIDE_H_REGION (PHOBIUS); NON_CYTOPLASMIC_DOMAIN (PHOBIUS); SIGNAL_PEPTIDE_N_REGION (PHOBIUS); IPR001128 (SUPERFAMILY); IPR001128 (SUPERFAMILY); TMhelix (TMHMM…
evm.model.scaffold00061.22	g14202.t1	von willebrand factor domain-containing protein	2666	0	-	IPR002035 (G3DSA:3.40.50.GENE3D); PTHR22992 (PANTHER), PF13519 (PFAM), SignalP-NN(euk) (SIGNALP), SSF53300 (SUPERFAMILY)
evm.model.scaffold00061.24	g14204.t1	protein flp-22	98	1.12e-16	-	IPR002544 (PFAM); PTHR20986 (PANTHER), SignalP-NN(euk) (SIGNALP), tmhmm (TMHMM)
evm.model.scaffold00061.27	g14207.t1	domon domain containing protein	620	7.2e-45		IPR005018 (PFAM); SignalP-NN(euk) (SIGNALP)
evm.model.scaffold00061.3	g14183.t1	---NA---	120			IPR008139 (PROFILE); SignalP-NN(euk) (SIGNALP)
evm.model.scaffold00061.47	g14227.t1	nudix hydrolase 6	122	1.55e-23	-	IPR001166 (G3DSA:1.10.2010.GENE3D); SignalP-NN(euk) (SIGNALP)
evm.model.scaffold00061.67	g14247.t1	---NA---	145			PS51257 (PROFILE), SignalP-NN(euk) (SIGNALP)
evm.model.scaffold00061.91	g14271.t1	protein cyp-13a8	526	2.98e-97	-	IPR001128 (PRINTS); IPR002401 (PRINTS); IPR017972 (PROSITE); PTHR24292 (PANTHER), SignalP-NN(euk) (SIGNALP), tmhmm (TMHMM)
evm.model.scaffold00062.16	g14314.t1	---NA---	277			SignalP-NN(euk) (SIGNALP), tmhmm (TMHMM)
evm.model.scaffold00062.26	g14324.t1	uncharacterized protein c1orf93-like protein	434	1.68e-134		SignalP-NN(euk) (SIGNALP)
evm.model.scaffold00062.89	g14386.t1	protein isoform a	278	1.37e-15	-	IPR000742 (PROFILE); SignalP-NN(euk) (SIGNALP)
evm.model.scaffold00063.14	g14419.t1	---NA---	428			SignalP-NN(euk) (SIGNALP), tmhmm (TMHMM)
evm.model.scaffold00063.36	g14440.t1	24 kda secreted protein	206	1.31e-64		SignalP-NN(euk) (SIGNALP)
evm.model.scaffold00063.47	g14451.t1	---NA---	85			SignalP-NN(euk) (SIGNALP), tmhmm (TMHMM)
evm.model.scaffold00063.48	g14452.t1	---NA---	207			SignalP-NN(euk) (SIGNALP)
evm.model.scaffold00063.49	g14453.t1	---NA---	125			SignalP-NN(euk) (SIGNALP)
evm.model.scaffold00063.50	g14454.t1	poly -specific endoribonuclease-like	551	5.54e-135	-	IPR018998 (PFAM); PTHR12439 (PANTHER), PTHR12439:SF6 (PANTHER), SignalP-NN(euk) (SIGNALP), SSF142877 (SUPERFAMILY)
evm.model.scaffold00063.54	g14458.t1	granulin domain-containing protein	97	0.000232		IPR000118 (PFAM); PTHR12274 (PANTHER), PTHR12274:SF0 (PANTHER), SignalP-NN(euk) (SIGNALP)
evm.model.scaffold00063.64	g14468.t1	nematode cuticle collagen domain-containing protein	191	1.89e-16	-	IPR002486 (PFAM); PTHR24023 (PANTHER), SignalP-NN(euk) (SIGNALP)
evm.model.scaffold00063.8	g14413.t1	---NA---	157			SignalP-NN(euk) (SIGNALP)
evm.model.scaffold00064.26	g14498.t1	---NA---	80			SignalP-NN(euk) (SIGNALP)
evm.model.scaffold00064.35	g14507.t1	---NA---	169			IPR013783 (G3DSA:2.60.40.GENE3D); SignalP-NN(euk) (SIGNALP), SSF48726 (SUPERFAMILY)
evm.model.scaffold00064.37	g14509.t1	---NA---	146		-	IPR016179 (G3DSA:1.10.100.GENE3D); IPR022353 (PROSITE); SignalP-NN(euk) (SIGNALP)
evm.model.scaffold00064.38	g14510.t1	low-density lipoprotein receptor-related protein 8 precursor	233	4.02e-13	-	IPR002172 (G3DSA:4.10.400.GENE3D); IPR023415 (PROSITE); PR00261 (PRINTS), PTHR10529 (PANTHER), SignalP-NN(euk) (SIGNALP)
evm.model.scaffold00064.41	g14513.t1	---NA---	112			SignalP-NN(euk) (SIGNALP), tmhmm (TMHMM)
evm.model.scaffold00064.51	g14523.t1	protein abu-12	637	6.96e-08		SignalP-NN(euk) (SIGNALP), tmhmm (TMHMM)
evm.model.scaffold00064.70	evm.model.scaffold00064.70	protein isoform a	541	0	-	IPR002067 (PRINTS); IPR002048 (SMART); IPR002048 (PFAM); IPR011992 (G3DSA:1.10.238.GENE3D); IPR023395 (G3DSA:1.50.40.GENE3D); IPR011992 (PFAM); IPR018108 (PFAM); PTHR24089:SF57 (PANTHER); PTHR24089 (PANTHER); IPR018247 (PROSITE_PATTERNS); IPR018247 (PROSITE_PATTERNS); SIGNAL_PEPTIDE_C_REGION (PHOBIUS); NON_CYTOPLASMIC_DOMAIN (PHOBIUS); SIGNAL_PEPTIDE_H_REGION (PHOBIUS); SIGNAL_PEPTIDE_N_REGION (P…
evm.model.scaffold00064.75	g14547.t1	protein dpy-6	1293	1.01e-12		SignalP-NN(euk) (SIGNALP), tmhmm (TMHMM)
evm.model.scaffold00064.91	g14563.t1	protein dpy-6	247	2.21e-23		SignalP-NN(euk) (SIGNALP)
evm.model.scaffold00065.32	g14613.t1	---NA---	89			SignalP-NN(euk) (SIGNALP), tmhmm (TMHMM)
evm.model.scaffold00065.57	g14639.t1	hypothetical protein CRE_01004 [Caenorhabditis remanei]	249	4.24e-22		IPR006149 (PFAM); SignalP-NN(euk) (SIGNALP)
evm.model.scaffold00065.59	g14641.t1	---NA---	531			SignalP-NN(euk) (SIGNALP)
evm.model.scaffold00065.9	g14590.t1	---NA---	74			SignalP-NN(euk) (SIGNALP), tmhmm (TMHMM)
evm.model.scaffold00066.17	g14662.t1	deoxyribonuclease ii	458	5.02e-20	EC:3.1.22.1	IPR004947 (PANTHER); SignalP-NN(euk) (SIGNALP), tmhmm (TMHMM)
evm.model.scaffold00066.27	g14672.t1	---NA---	77			SignalP-NN(euk) (SIGNALP)
evm.model.scaffold00066.28	g14673.t1	---NA---	501			SignalP-NN(euk) (SIGNALP)
evm.model.scaffold00066.31	g14676.t1	---NA---	76			SignalP-NN(euk) (SIGNALP)
evm.model.scaffold00066.42	g14687.t1	thaumatin-like protein	144	6.49e-31	-	IPR001938 (G3DSA:2.60.110.GENE3D); PTHR31013 (PANTHER), SignalP-NN(euk) (SIGNALP)
evm.model.scaffold00066.62	g14706.t1	---NA---	236			SignalP-NN(euk) (SIGNALP)
evm.model.scaffold00067.42	g14758.t1	---NA---	132			SignalP-NN(euk) (SIGNALP)
evm.model.scaffold00067.44	g14760.t1	---NA---	320			SignalP-NN(euk) (SIGNALP)
evm.model.scaffold00067.46	g14761.t1	---NA---	152			SignalP-NN(euk) (SIGNALP)
evm.model.scaffold00067.47	g14762.t1	---NA---	113		-	IPR016179 (SUPERFAMILY); SignalP-NN(euk) (SIGNALP)
evm.model.scaffold00067.50	g14765.t1	---NA---	100			SignalP-NN(euk) (SIGNALP)
evm.model.scaffold00067.51	g14766.t1	---NA---	115			SignalP-NN(euk) (SIGNALP), tmhmm (TMHMM)
evm.model.scaffold00067.54	g14769.t1	---NA---	91			SignalP-NN(euk) (SIGNALP)
evm.model.scaffold00068.2	g14774.t1	---NA---	86			SignalP-NN(euk) (SIGNALP)
evm.model.scaffold00068.22	g14793.t1	---NA---	69			SignalP-NN(euk) (SIGNALP), tmhmm (TMHMM)
evm.model.scaffold00068.23	g14794.t1	---NA---	92			SignalP-NN(euk) (SIGNALP), tmhmm (TMHMM)
evm.model.scaffold00068.28	g14799.t1	---NA---	141			SignalP-NN(euk) (SIGNALP)
evm.model.scaffold00068.31	g14802.t1	---NA---	93			SignalP-NN(euk) (SIGNALP)
evm.model.scaffold00068.39	g14810.t1	---NA---	258			SignalP-NN(euk) (SIGNALP)
evm.model.scaffold00068.4	g14776.t1	---NA---	69			SignalP-NN(euk) (SIGNALP), tmhmm (TMHMM)
evm.model.scaffold00068.40	g14811.t1	---NA---	262			SignalP-NN(euk) (SIGNALP), tmhmm (TMHMM)
evm.model.scaffold00068.41	g14812.t1	---NA---	260			SignalP-NN(euk) (SIGNALP), tmhmm (TMHMM)
evm.model.scaffold00068.42	g14813.t1	---NA---	174			SignalP-NN(euk) (SIGNALP)
evm.model.scaffold00068.43	g14814.t1	protein isoform a	451	9.45e-101	EC:3.1.3.2	IPR004843 (PFAM); IPR008963 (SUPERFAMILY); IPR015914 (G3DSA:2.60.40.GENE3D); IPR025733 (PFAM); G3DSA:3.60.21.10 (GENE3D), PTHR22953 (PANTHER), PTHR22953:SF0 (PANTHER), SignalP-NN(euk) (SIGNALP), SSF56300 (SUPERFAMILY)
evm.model.scaffold00068.45	g14816.t1	cre-irg-3 protein	210	7.27e-17		SignalP-NN(euk) (SIGNALP)
evm.model.scaffold00068.5	g14777.t1	---NA---	84			SignalP-NN(euk) (SIGNALP)
evm.model.scaffold00068.56	g14827.t1	---NA---	238			PS51257 (PROFILE), SignalP-NN(euk) (SIGNALP)
evm.model.scaffold00068.6	g14778.t1	---NA---	88			SignalP-NN(euk) (SIGNALP), tmhmm (TMHMM)
evm.model.scaffold00068.7	g14779.t1	---NA---	71			SignalP-NN(euk) (SIGNALP)
evm.model.scaffold00068.8	g14780.t1	---NA---	72			SignalP-NN(euk) (SIGNALP)
evm.model.scaffold00068.9	g14781.t1	---NA---	77			SignalP-NN(euk) (SIGNALP), tmhmm (TMHMM)
evm.model.scaffold00069.15	g14847.t1	protein isoform b	246	5.54e-23		SignalP-NN(euk) (SIGNALP)
evm.model.scaffold00069.31	evm.model.scaffold00069.31	---NA---	571			SIGNAL_PEPTIDE (PHOBIUS); SIGNAL_PEPTIDE_N_REGION (PHOBIUS); SIGNAL_PEPTIDE_H_REGION (PHOBIUS); NON_CYTOPLASMIC_DOMAIN (PHOBIUS); SIGNAL_PEPTIDE_C_REGION (PHOBIUS); SignalP-TM (SIGNALP_GRAM_POSITIVE); SignalP-noTM (SIGNALP_GRAM_NEGATIVE); SignalP-noTM (SIGNALP_EUK)
evm.model.scaffold00069.40	g14872.t1	serine protease inhibitor precursor	183	3.8e-21		SignalP-NN(euk) (SIGNALP)
evm.model.scaffold00069.47	g14879.t1	---NA---	76			SignalP-NN(euk) (SIGNALP)
evm.model.scaffold00070.53	g14935.t1	---NA---	131			SignalP-NN(euk) (SIGNALP), tmhmm (TMHMM)
evm.model.scaffold00071.74	g15026.t1	thioredoxin domain-containing protein 11-like	799	3.24e-93		IPR012336 (G3DSA:3.40.30.GENE3D); PTHR18929 (PANTHER), PTHR18929:SF32 (PANTHER), SignalP-NN(euk) (SIGNALP), tmhmm (TMHMM)
evm.model.scaffold00071.77	g15029.t1	protein nlp- isoform a	122	9.03e-10	-	SignalP-NN(euk) (SIGNALP), tmhmm (TMHMM)
evm.model.scaffold00072.20	g15051.t1	sphingomyelin phosphodiesterase-like	593	0	EC:3.1.4.12	IPR004843 (PFAM); IPR008139 (SMART); IPR011001 (G3DSA:1.10.225.GENE3D); IPR011160 (PIR); G3DSA:3.60.21.10 (GENE3D), PTHR10340 (PANTHER), PTHR10340:SF13 (PANTHER), SignalP-NN(euk) (SIGNALP), SSF56300 (SUPERFAMILY)
evm.model.scaffold00072.22	g15053.t1	protein	382	1.48e-39		IPR007074 (PFAM); IPR009644 (PANTHER); SignalP-NN(euk) (SIGNALP)
evm.model.scaffold00072.33	g15064.t1	histidine acid phosphatase family protein	410	1.87e-125	EC:3.1.3.2	IPR000560 (PFAM); G3DSA:3.40.50.1240 (GENE3D), PTHR11567 (PANTHER), PTHR11567:SF28 (PANTHER), SignalP-NN(euk) (SIGNALP), SSF53254 (SUPERFAMILY)
evm.model.scaffold00072.35	g15066.t1	---NA---	421			SignalP-NN(euk) (SIGNALP), tmhmm (TMHMM)
evm.model.scaffold00072.48	g15079.t1	Protein C48E7.1 [Caenorhabditis elegans]	79	4.62e-19	-	SignalP-NN(euk) (SIGNALP), tmhmm (TMHMM)
evm.model.scaffold00072.49	g15080.t1	---NA---	76			IPR000118 (PFAM); PTHR12274 (PANTHER), PTHR12274:SF0 (PANTHER), SignalP-NN(euk) (SIGNALP)
evm.model.scaffold00072.50	g15081.t1	granulins precursor	74	8.22e-07		IPR000118 (PFAM); PTHR12274 (PANTHER), PTHR12274:SF0 (PANTHER), SignalP-NN(euk) (SIGNALP), tmhmm (TMHMM)
evm.model.scaffold00072.6	g15037.t1	chondroitin proteoglycan 3	160	4.28e-23		PD936484 (PRODOM), SignalP-NN(euk) (SIGNALP), tmhmm (TMHMM)
evm.model.scaffold00074.19	g15150.t1	---NA---	76			SignalP-NN(euk) (SIGNALP)
evm.model.scaffold00074.36	g15167.t1	---NA---	293			SignalP-NN(euk) (SIGNALP)
evm.model.scaffold00074.43	g15174.t1	---NA---	124			SignalP-NN(euk) (SIGNALP), tmhmm (TMHMM)
evm.model.scaffold00074.48	g15179.t1	---NA---	179		-	IPR008632 (PFAM); SignalP-NN(euk) (SIGNALP)
evm.model.scaffold00075.11	g15202.t1	calreticulin	403	0	-	IPR001580 (PRINTS); IPR008985 (SUPERFAMILY); IPR009169 (PIR); IPR013320 (G3DSA:2.60.120.GENE3D); IPR018124 (PROSITE); SignalP-NN(euk) (SIGNALP)
evm.model.scaffold00075.8	g15199.t1	---NA---	88			SignalP-NN(euk) (SIGNALP), tmhmm (TMHMM)
evm.model.scaffold00076.18	g15247.t1	protein dos-3	358	1.63e-32	-	SignalP-NN(euk) (SIGNALP)
evm.model.scaffold00076.31	g15260.t1	protein	215	4.18e-34		SignalP-NN(euk) (SIGNALP)
evm.model.scaffold00076.48	g15277.t1	protein isoform a	256	1.4e-11		G3DSA:2.10.60.10 (GENE3D), SignalP-NN(euk) (SIGNALP), tmhmm (TMHMM)
evm.model.scaffold00076.61	g15290.t1	---NA---	97			SignalP-NN(euk) (SIGNALP), tmhmm (TMHMM)
evm.model.scaffold00076.7	g15236.t1	erv1 alr family protein	592	0	EC:1.8.3.2	IPR006863 (G3DSA:1.20.120.GENE3D); IPR012336 (G3DSA:3.40.30.GENE3D); IPR013766 (PFAM); IPR017905 (PROFILE); IPR017937 (PROSITE); PTHR22897 (PANTHER), PTHR22897:SF4 (PANTHER), SignalP-NN(euk) (SIGNALP)
evm.model.scaffold00077.28	g15332.t1	protein thn-4	240	4.06e-56	-	IPR001938 (PRINTS); PTHR31013 (PANTHER), PTHR31013:SF1 (PANTHER), SignalP-NN(euk) (SIGNALP)
evm.model.scaffold00078.13	g15348.t1	---NA---	358			SignalP-NN(euk) (SIGNALP), tmhmm (TMHMM)
evm.model.scaffold00078.16	g15351.t1	---NA---	89			PS51257 (PROFILE), SignalP-NN(euk) (SIGNALP), tmhmm (TMHMM)
evm.model.scaffold00078.22	g15357.t1	---NA---	143			SignalP-NN(euk) (SIGNALP)
evm.model.scaffold00078.28	g15362.t1	---NA---	194			PR01217 (PRINTS), PS51257 (PROFILE), SignalP-NN(euk) (SIGNALP), tmhmm (TMHMM)
evm.model.scaffold00078.47	g15381.t1	Zonadhesin [Ascaris suum]	183	0.000109		IPR025615 (PFAM); SignalP-NN(euk) (SIGNALP), SSF57196 (SUPERFAMILY)
evm.model.scaffold00078.7	g15342.t1	---NA---	156			SignalP-NN(euk) (SIGNALP)
evm.model.scaffold00079.20	g15403.t1	heparan sulfate glucosamine 3-o-sulfotransferase 1-like	332	1.74e-121	-	IPR000863 (PFAM); IPR027417 (SUPERFAMILY); G3DSA:3.40.50.300 (GENE3D), PTHR10605 (PANTHER), SignalP-NN(euk) (SIGNALP), tmhmm (TMHMM)
evm.model.scaffold00079.9	g15392.t1	her- identical	179	1.64e-28		IPR015313 (PFAM); SignalP-NN(euk) (SIGNALP)
evm.model.scaffold00082.29	g15509.t1	---NA---	378			SignalP-NN(euk) (SIGNALP), tmhmm (TMHMM)
evm.model.scaffold00083.10	g15528.t1	protein ttr-51	137	7.58e-58	-	IPR001534 (PANTHER); SignalP-NN(euk) (SIGNALP)
evm.model.scaffold00083.16	g15534.t1	transthyretin-like protein 46	168	1.14e-67	-	IPR001534 (PANTHER); SignalP-NN(euk) (SIGNALP)
evm.model.scaffold00083.17	g15535.t1	transthyretin-like protein 46	292	2.91e-63	-	IPR001534 (PANTHER); SignalP-NN(euk) (SIGNALP)
evm.model.scaffold00083.18	g15536.t1	transthyretin-like family protein	146	1.29e-62	-	IPR001534 (PANTHER); SignalP-NN(euk) (SIGNALP)
evm.model.scaffold00083.22	g15540.t1	---NA---	260			SignalP-NN(euk) (SIGNALP), tmhmm (TMHMM)
evm.model.scaffold00083.25	g15543.t1	palmitoyl-protein thioesterase 1	310	4.18e-132	EC:3.1.2.22	IPR002472 (PRINTS); G3DSA:3.40.50.1820 (GENE3D), PTHR11247 (PANTHER), PTHR11247:SF8 (PANTHER), SignalP-NN(euk) (SIGNALP), tmhmm (TMHMM), SSF53474 (SUPERFAMILY)
evm.model.scaffold00083.27	g15545.t1	---NA---	102			SignalP-NN(euk) (SIGNALP), tmhmm (TMHMM)
evm.model.scaffold00083.29	g15546.t1	hypothetical protein LOAG_00256 [Loa loa]	272	1.18e-44		SignalP-NN(euk) (SIGNALP)
evm.model.scaffold00083.4	g15522.t1	chondroitin proteoglycan 3	335	7.82e-20		PR01217 (PRINTS), PS51257 (PROFILE), SignalP-NN(euk) (SIGNALP), tmhmm (TMHMM)
evm.model.scaffold00083.5	g15523.t1	chondroitin proteoglycan 3	239	8.46e-19		SignalP-NN(euk) (SIGNALP)
evm.model.scaffold00084.7	g15564.t1	---NA---	520			SignalP-NN(euk) (SIGNALP)
evm.model.scaffold00085.4	g15590.t1	---NA---	239			SignalP-NN(euk) (SIGNALP)
evm.model.scaffold00086.15	g15639.t1	chondroitin proteoglycan 4	315	1.72e-05		SignalP-NN(euk) (SIGNALP)
evm.model.scaffold00086.17	g15641.t1	chondroitin proteoglycan 4	318	1.25e-09		SignalP-NN(euk) (SIGNALP)
evm.model.scaffold00086.22	g15646.t1	---NA---	167			SignalP-NN(euk) (SIGNALP)
evm.model.scaffold00086.28	g15652.t1	---NA---	90			SignalP-NN(euk) (SIGNALP), tmhmm (TMHMM)
evm.model.scaffold00087.11	g15664.t1	---NA---	229			SignalP-NN(euk) (SIGNALP)
evm.model.scaffold00089.20	g15731.t1	ground-like domain containing protein	164	5.42e-12		IPR007284 (PFAM); PS51257 (PROFILE), SignalP-NN(euk) (SIGNALP), tmhmm (TMHMM)
evm.model.scaffold00089.21	g15732.t1	oxysterol-binding protein 3	607	3.53e-109		IPR000648 (PANTHER); IPR018494 (PROSITE); SignalP-NN(euk) (SIGNALP), tmhmm (TMHMM), SSF144000 (SUPERFAMILY)
evm.model.scaffold00091.10	g15767.t1	---NA---	219			SignalP-NN(euk) (SIGNALP)
evm.model.scaffold00091.11	g15768.t1	Protein F55B11.4 [Caenorhabditis elegans]	168	1.73e-07		SignalP-NN(euk) (SIGNALP), tmhmm (TMHMM)
evm.model.scaffold00091.12	g15769.t1	---NA---	244			SignalP-NN(euk) (SIGNALP)
evm.model.scaffold00091.14	g15771.t1	---NA---	70			SignalP-NN(euk) (SIGNALP)
evm.model.scaffold00091.15	g15772.t1	---NA---	79			SignalP-NN(euk) (SIGNALP)
evm.model.scaffold00091.7	g15764.t1	---NA---	389			SignalP-NN(euk) (SIGNALP)
evm.model.scaffold00091.8	g15765.t1	---NA---	285			SignalP-NN(euk) (SIGNALP)
evm.model.scaffold00092.12	g15785.t1	---NA---	83			SignalP-NN(euk) (SIGNALP), tmhmm (TMHMM)
evm.model.scaffold00092.23	g15796.t1	---NA---	131			SignalP-NN(euk) (SIGNALP), tmhmm (TMHMM)
evm.model.scaffold00092.5	g15778.t1	protein	116	4.57e-11		SignalP-NN(euk) (SIGNALP)
evm.model.scaffold00093.20	g15816.t1	---NA---	205			SignalP-NN(euk) (SIGNALP)
evm.model.scaffold00093.29	g15825.t1	---NA---	312			IPR003582 (PFAM); SignalP-NN(euk) (SIGNALP)
evm.model.scaffold00093.30	g15826.t1	---NA---	149			IPR003582 (PFAM); SignalP-NN(euk) (SIGNALP), SSF57546 (SUPERFAMILY)
evm.model.scaffold00093.31	g15827.t1	---NA---	153			IPR003582 (PFAM); SignalP-NN(euk) (SIGNALP), SSF57546 (SUPERFAMILY)
evm.model.scaffold00093.34	g15830.t1	---NA---	154			SignalP-NN(euk) (SIGNALP)
evm.model.scaffold00094.24	g15855.t1	---NA---	337			SignalP-NN(euk) (SIGNALP), tmhmm (TMHMM)
evm.model.scaffold00096.8	g15900.t1	---NA---	155			SignalP-NN(euk) (SIGNALP)
evm.model.scaffold00097.12	g15937.t1	---NA---	340			SignalP-NN(euk) (SIGNALP), tmhmm (TMHMM)
evm.model.scaffold00097.13	g15938.t1	protein emb- isoform a	1751	2.94e-120	-	IPR001442 (G3DSA:2.170.240.GENE3D); IPR008160 (PFAM); IPR016187 (SUPERFAMILY); PTHR24023 (PANTHER), PTHR24023:SF195 (PANTHER), SignalP-NN(euk) (SIGNALP), tmhmm (TMHMM)
evm.model.scaffold00098.3	g15941.t1	---NA---	164			PR01217 (PRINTS), SignalP-NN(euk) (SIGNALP), tmhmm (TMHMM)
evm.model.scaffold00099.2	g15958.t1	calreticulin	403	0	-	IPR001580 (PRINTS); IPR008985 (SUPERFAMILY); IPR009033 (G3DSA:2.10.250.GENE3D); IPR009169 (PIR); IPR013320 (G3DSA:2.60.120.GENE3D); IPR018124 (PROSITE); SignalP-NN(euk) (SIGNALP)
evm.model.scaffold00100.1	g15965.t1	immunoglobulin i-set domain containing protein	143	4.25e-17	-	IPR007110 (PROFILE); IPR013783 (G3DSA:2.60.40.GENE3D); PTHR10489 (PANTHER), PTHR10489:SF141 (PANTHER), PF13895 (PFAM), SignalP-NN(euk) (SIGNALP), SSF48726 (SUPERFAMILY)
evm.model.scaffold00100.2	g15966.t1	er degradation-enhancing alpha-mannosidase-like 1	827	0	-	IPR001382 (PRINTS); IPR002048 (PROFILE); IPR003645 (SMART); IPR011992 (G3DSA:1.10.238.GENE3D); IPR018247 (PROSITE); IPR019577 (PFAM); PTHR11742:SF11 (PANTHER), SignalP-NN(euk) (SIGNALP), SSF47473 (SUPERFAMILY)
evm.model.scaffold00101.2	g15985.t1	---NA---	209			SignalP-NN(euk) (SIGNALP)
evm.model.scaffold00102.10	g16001.t1	protein pqn-37	308	7.22e-61		SignalP-NN(euk) (SIGNALP), SSF57501 (SUPERFAMILY)
evm.model.scaffold00102.5	g15996.t1	iron zinc purple acid phosphatase-like	468	0	EC:3.1.3.2	IPR004843 (PFAM); IPR008963 (SUPERFAMILY); IPR015914 (G3DSA:2.60.40.GENE3D); IPR025733 (PFAM); G3DSA:3.60.21.10 (GENE3D), PTHR22953 (PANTHER), PTHR22953:SF0 (PANTHER), SignalP-NN(euk) (SIGNALP), SSF56300 (SUPERFAMILY)
evm.model.scaffold00105.11	g16042.t1	protein	1954	0	-	IPR000742 (SMART); IPR001304 (PFAM); IPR006582 (SMART); IPR013032 (PFAM); IPR016186 (G3DSA:3.10.100.GENE3D); IPR016187 (SUPERFAMILY); G3DSA:2.170.300.10 (GENE3D), PTHR22802 (PANTHER), PTHR22802:SF140 (PANTHER), SignalP-NN(euk) (SIGNALP), SSF53300 (SUPERFAMILY), SSF57196 (SUPERFAMILY)
evm.model.scaffold00105.12	g16043.t1	protein	1359	2.94e-148	-	IPR000742 (SMART); IPR001304 (PFAM); IPR006582 (SMART); IPR013032 (PFAM); IPR016186 (G3DSA:3.10.100.GENE3D); IPR016187 (SUPERFAMILY); G3DSA:2.10.25.10 (GENE3D), G3DSA:2.170.300.10 (GENE3D), PTHR24838 (PANTHER), SignalP-NN(euk) (SIGNALP), tmhmm (TMHMM), SSF57196 (SUPERFAMILY)
evm.model.scaffold00109.5	g16074.t1	---NA---	382			SignalP-NN(euk) (SIGNALP)
evm.model.scaffold00110.1	g16080.t1	Protein Y54F10BM.12 [Caenorhabditis elegans]	277	1.43e-15		SignalP-NN(euk) (SIGNALP)
evm.model.scaffold00110.6	g16085.t1	signal peptidase complex subunit 3	179	4.35e-81	-	IPR007653 (PIR); PTHR12804:SF0 (PANTHER), SignalP-NN(euk) (SIGNALP), tmhmm (TMHMM)
evm.model.scaffold00114.1	g16093.t1	---NA---	143			PS51257 (PROFILE), SignalP-NN(euk) (SIGNALP), tmhmm (TMHMM)
evm.model.scaffold00117.6	g16108.t1	---NA---	796			SignalP-NN(euk) (SIGNALP), tmhmm (TMHMM)
evm.model.scaffold00118.2	g16110.t1	cre-ttr-15 protein	137	3.37e-36	-	IPR001534 (PANTHER); SignalP-NN(euk) (SIGNALP)
evm.model.scaffold00119.1	g16115.t1	metalloproteinase inhibitor tag-225	151	4.66e-15	-	IPR001134 (PROFILE); IPR001820 (PANTHER); IPR008993 (SUPERFAMILY); G3DSA:2.40.50.120 (GENE3D), PS51257 (PROFILE), SignalP-NN(euk) (SIGNALP)
evm.model.scaffold00119.2	g16116.t1	cysteine protease inhibitor precursor	141	1.38e-06		SignalP-NN(euk) (SIGNALP), tmhmm (TMHMM)
evm.model.scaffold00120.6	g16123.t1	---NA---	117			IPR008160 (PFAM); PTHR24023 (PANTHER), PTHR24023:SF65 (PANTHER), SignalP-NN(euk) (SIGNALP), tmhmm (TMHMM)
evm.model.scaffold00139.2	g16152.t1	---NA---	95			SignalP-NN(euk) (SIGNALP)
evm.model.scaffold00139.3	g16153.t1	---NA---	107			SignalP-NN(euk) (SIGNALP), tmhmm (TMHMM)
evm.model.scaffold00144.1	g16161.t1	---NA---	179			SignalP-NN(euk) (SIGNALP)
evm.model.scaffold00166.1	g16192.t1	---NA---	94			SignalP-NN(euk) (SIGNALP)
evm.model.scaffold00167.1	g16194.t1	---NA---	287			SignalP-NN(euk) (SIGNALP), tmhmm (TMHMM)
evm.model.scaffold00169.2	g16198.t1	protein	447	1.16e-11	EC:3.1.1.3	IPR002921 (PFAM); G3DSA:3.40.50.1820 (GENE3D), PTHR31039 (PANTHER), PTHR31039:SF0 (PANTHER), SignalP-NN(euk) (SIGNALP), SSF53474 (SUPERFAMILY)
evm.model.scaffold00203.1	g16225.t1	protein far-2	167	7.46e-06	-	IPR008632 (PFAM); PTHR31418 (PANTHER), PTHR31418:SF0 (PANTHER), SignalP-NN(euk) (SIGNALP)
evm.model.scaffold00254.1	g16265.t1	---NA---	648			IPR006970 (PFAM); PR01217 (PRINTS), SignalP-NN(euk) (SIGNALP), tmhmm (TMHMM)
evm.model.scaffold00256.1	g16267.t1	lysosomal acid phosphatase	385	4.12e-126	EC:3.1.3.2	IPR000560 (PFAM); G3DSA:3.40.50.1240 (GENE3D), PTHR11567 (PANTHER), PTHR11567:SF29 (PANTHER), SignalP-NN(euk) (SIGNALP), SSF53254 (SUPERFAMILY)
evm.model.scaffold00299.1	g16298.t1	---NA---	128			SignalP-NN(euk) (SIGNALP), tmhmm (TMHMM)
evm.model.scaffold00308.1	g16302.t1	fibropellin-1 precursor	384	3.87e-103	-	IPR000742 (PFAM); IPR001881 (SMART); IPR013032 (PFAM); G3DSA:2.10.25.10 (GENE3D), PTHR24838 (PANTHER), SignalP-NN(euk) (SIGNALP), SSF57196 (SUPERFAMILY)
evm.model.scaffold00318.1	evm.model.scaffold00318.1	---NA---	293			SIGNAL_PEPTIDE_H_REGION (PHOBIUS); SIGNAL_PEPTIDE_N_REGION (PHOBIUS); SIGNAL_PEPTIDE (PHOBIUS); SIGNAL_PEPTIDE_C_REGION (PHOBIUS); NON_CYTOPLASMIC_DOMAIN (PHOBIUS); SignalP-noTM (SIGNALP_EUK); SignalP-noTM (SIGNALP_GRAM_NEGATIVE); SignalP-TM (SIGNALP_GRAM_POSITIVE)
