# Supplementary material for: The genome, transcriptome, and proteome of the nematode Steinernema carpocapsae: evolutionary signatures of a pathogenic lifestyle
Source: Sci Rep. 2016 Nov 23;6:37536. doi: 10.1038/srep37536 (PMC5120318; doi:10.1038/srep37536)
Supplement: Supplementary Table S10 [file srep37536-s11.xls]

## Sheet: Supplementary Table S10
The genome, transcriptome, and proteome of the nematode Steinernema carpocapsae: evolutionary signatures of a pathogenic lifestyle
Rougon-Cardoso A., Flores-Ponce, M., Ramos-Aboites, H.E., Martinez-Guerrero, C.E., Hao, Y-J., Cunha, L., Rodríguez-Martinez J.A., Ovando-Vázquez, C., Bermúdez-Barrientos, J.R., Abreu-Goodger, C., Chavarria-Hernández, N., Simões, N., Montiel, R.
Supplementary Table S10. Orthologous groups of proteins that are absent in non-pathogenic species, but present in S. carpocapsae and at least another pathogenic nematode.
	Ca	Cb	Ce	Cj	Cr	Pp	As	Bm	Bx	Hb	Hc	Ll	Mh	Mi	Ov	Pr	Sc	Sr	Ts	Wb	Annotation based on Sc gene models
OG5_171258	0	0	0	0	0	0	6	17	1	0	0	5	0	2	5	1	1	0	0	9	alpha-crystallin b chain
OG5_138118	0	0	0	0	0	0	1	27	0	1	2	3	1	4	2	0	1	0	0	2	armadillo beta-catenin-like repeat family protein
OG5_171346	0	0	0	0	0	0	6	9	4	0	0	5	1	0	5	2	4	0	0	8	complement component c6
OG5_131147	0	0	0	0	0	0	1	2	1	2	2	2	2	2	2	3	1	0	13	1	neurogenic locus notch homolog protein 1-like
OG5_160703	0	0	0	0	0	0	0	0	0	0	0	0	0	0	33	0	1	0	0	0	uncharacterized atp-dependent helicase yhr031c
OG5_153631	0	0	0	0	0	0	3	14	3	1	1	2	0	0	3	3	2	0	0	2	bar domain containing protein
OG5_192064	0	0	0	0	0	0	4	4	4	0	1	4	1	2	2	4	2	0	0	5	protein kinase domain containing protein
OG5_159781	0	0	0	0	0	0	4	5	2	0	0	2	0	2	1	2	1	0	0	9	cre-anc-1 protein
OG5_214543	0	0	0	0	0	0	2	5	2	0	0	2	1	4	2	2	2	0	0	2	serine threonine protein kinase
OG5_214573	0	0	0	0	0	0	6	3	1	0	0	3	1	0	2	2	1	0	0	4	btb poz domain-containing protein 2
OG5_144044	0	0	0	0	0	0	2	2	1	0	0	2	2	2	1	3	4	1	1	4	pap 25a associated domain containing protein
OG5_132837	0	0	0	0	0	0	3	1	2	1	4	1	1	1	2	1	1	0	1	3	huntingtin
OG5_133959	0	0	0	0	0	0	3	2	1	1	3	1	0	3	1	2	1	0	0	4	integrator complex subunit 2
OG5_131508	0	0	0	0	0	0	1	0	1	0	0	4	3	2	2	1	2	0	1	4	glutamate receptor-interacting protein 2
OG5_128763	0	0	0	0	0	0	1	5	0	0	1	2	1	2	1	1	1	1	1	3	nsp1-like c-terminal region family protein
OG5_135312	0	0	0	0	0	0	1	1	0	0	0	1	1	4	2	1	2	0	0	7	protein isoform b
OG5_130247	0	0	0	0	0	0	3	3	1	0	0	2	1	2	1	0	1	0	1	4	abnormal spindle-like microcephaly-associated protein homolog
OG5_129420	0	0	0	0	0	0	2	0	0	0	0	0	0	0	0	15	7	0	0	0	ankyrin repeat protein
OG5_137985	0	0	0	0	0	0	0	0	3	0	0	0	4	6	0	4	7	0	0	0	expansin partial
OG5_140564	0	0	0	0	0	0	1	1	1	1	2	1	1	2	1	1	2	0	4	1	transmembrane protein 106b
OG5_133622	0	0	0	0	0	0	1	3	0	1	2	2	1	2	1	2	1	0	1	1	ski oncogene-like
OG5_128075	0	0	0	0	0	0	3	1	1	0	0	0	1	4	1	2	4	1	0	2	carbonyl reductase
OG5_214918	0	0	0	0	0	0	2	2	2	0	0	2	1	0	2	2	2	0	0	3	hypothetical protein ASU_00188
OG5_160634	0	0	0	0	0	0	1	5	0	0	0	1	1	1	2	1	2	0	2	2	protein cbg10838
OG5_169662	0	0	0	0	0	0	2	6	0	0	0	1	1	2	1	0	1	0	0	3	regulation of nuclear pre-mrna domain-containing protein 2
OG5_128416	0	0	0	0	0	0	1	2	1	2	2	1	1	0	1	1	2	0	0	3	mitogen-activated protein kinase kinase kinase 3
OG5_133481	0	0	0	0	0	0	1	1	1	0	0	1	1	0	1	3	2	0	1	5	kat8 regulatory nsl complex subunit 3-like
OG5_214879	0	0	0	0	0	0	2	3	1	0	0	2	1	1	2	1	1	0	0	2	hypothetical protein ASU_10220
OG5_129008	0	0	0	0	0	0	1	2	1	0	1	1	1	2	1	3	1	0	1	1	cop9 complex subunit 7a
OG5_129126	0	0	0	0	0	0	1	1	2	1	4	1	1	1	1	1	1	0	0	1	usp22 partial
OG5_130892	0	0	0	0	0	0	1	2	1	1	0	1	1	2	1	2	1	0	1	2	dna excision repair protein ercc-8
OG5_132240	0	0	0	0	0	0	1	2	1	1	1	1	1	1	1	0	1	0	1	4	ataxin-7-like protein 3-like
OG5_135024	0	0	0	0	0	0	1	4	0	0	0	1	1	2	1	2	1	0	0	3	ef hand family protein
OG5_135547	0	0	0	0	0	0	1	1	1	0	2	2	1	3	1	1	1	0	1	1	heparan sulfate glucosamine 3-o-sulfotransferase 5
OG5_132169	0	0	0	0	0	0	2	3	1	0	0	3	0	0	1	2	3	0	0	2	f-box only protein 6
OG5_130882	0	0	0	0	0	0	3	4	1	0	0	2	0	0	2	0	2	0	0	2	wd repeat-containing protein 59
OG5_135072	0	0	0	0	0	0	3	1	1	2	3	1	0	0	1	1	1	0	0	1	tectonin beta-propeller repeat-containing protein 2
OG5_130457	0	0	0	0	0	0	2	4	1	0	3	1	0	0	1	0	1	0	1	1	cytoskeleton-associated protein domain containing protein
OG5_131442	0	0	0	0	0	0	1	2	0	0	0	2	0	3	1	2	1	0	2	1	bzip transcription factor family protein
OG5_131689	0	0	0	0	0	0	1	3	1	2	1	1	0	0	1	1	1	0	0	3	probable atp-dependent rna helicase ddx28
OG5_132209	0	0	0	0	0	0	1	1	0	0	0	1	1	1	1	3	1	0	2	3	protein piccolo
OG5_133084	0	0	0	0	0	0	1	2	0	0	2	1	1	2	1	0	1	0	2	2	26s proteasome non-atpase regulatory subunit 5-like isoform x1
OG5_133270	0	0	0	0	0	0	1	1	1	1	0	1	1	2	1	2	1	0	0	3	transcriptional activator
OG5_133890	0	0	0	0	0	0	1	1	1	2	0	1	1	1	1	1	1	1	1	2	fgfr1 oncogene partner 2 homolog
OG5_135548	0	0	0	0	0	0	1	2	0	1	1	4	1	1	1	0	1	0	0	2	sequestosome-1 isoform x1
OG5_129784	0	0	0	0	0	0	0	1	2	0	1	1	1	2	1	1	1	0	1	3	pseudouridine synthase
OG5_131159	0	0	0	0	0	0	2	1	1	0	4	1	1	0	1	0	3	0	1	1	alpha- -mannosyl-glycoprotein 4-beta-n-acetylglucosaminyltransferase b-like
OG5_214576	0	0	0	0	0	0	1	2	2	0	0	2	0	0	2	2	2	0	0	2	hypothetical protein Bm1_50330
OG5_131472	0	0	0	0	0	0	2	1	1	0	0	1	1	1	1	2	1	0	0	3	tripartite motif-containing protein 66-like isoform x1
OG5_135055	0	0	0	0	0	0	2	1	1	1	1	1	2	1	1	1	1	0	0	1	nuclear factor related to kappa-b-binding
OG5_130015	0	0	0	0	0	0	1	2	1	0	1	1	1	2	1	1	1	0	1	1	nuclear pore complex protein nup107
OG5_136449	0	0	0	0	0	0	1	6	0	1	0	1	0	0	1	0	1	0	0	3	cyclin f-box domain containing protein
OG5_144329	0	0	0	0	0	0	1	4	0	0	2	1	1	1	1	1	1	0	0	1	chitin binding peritrophin-a domain containing protein
OG5_152497	0	0	0	0	0	0	1	1	2	1	2	1	1	0	1	1	1	0	1	1	domon domain-containing protein
OG5_156853	0	0	0	0	0	0	1	3	1	1	0	2	0	1	1	1	1	0	0	2	thyroid hormone receptor alpha
OG5_191923	0	0	0	0	0	0	1	4	0	0	0	1	2	2	2	0	1	0	0	1	dead deah box helicase family protein
OG5_132401	0	0	0	0	0	0	0	1	1	3	0	1	1	2	1	2	1	0	0	1	det1 homolog
OG5_130307	0	0	0	0	0	0	1	1	1	0	0	1	1	0	2	1	5	1	1	2	enhancer of yellow 2 transcription factor homolog
OG5_214894	0	0	0	0	0	0	2	2	0	1	2	1	2	0	1	0	2	0	0	1	histone h3
OG5_128556	0	0	0	0	0	0	2	2	0	1	2	1	1	0	1	1	1	0	0	1	protein saps- isoform b
OG5_131606	0	0	0	0	0	0	2	2	1	0	1	1	1	1	1	1	1	0	0	1	conserved oligomeric golgi complex subunit 7
OG5_131706	0	0	0	0	0	0	2	1	1	0	0	1	1	0	1	2	1	0	1	2	carm1-pending protein
OG5_132374	0	0	0	0	0	0	2	3	0	0	0	1	0	0	1	0	1	0	1	4	sh2b adapter protein 2
OG5_214415	0	0	0	0	0	0	2	4	0	1	2	1	0	0	1	0	1	0	0	1	actin binding 1a
OG5_214895	0	0	0	0	0	0	2	0	1	0	1	1	1	0	0	1	1	0	4	1	dna helicase ino80
OG5_128377	0	0	0	0	0	0	1	1	2	1	2	1	0	0	1	1	1	1	0	1	transmembrane protein 14c
OG5_133916	0	0	0	0	0	0	1	2	1	0	0	1	0	0	1	2	1	0	1	3	protein big brother-like
OG5_192088	0	0	0	0	0	0	1	6	0	0	0	1	0	0	3	0	1	0	0	1	ankyrin repeat and socs box protein 3
OG5_214774	0	0	0	0	0	0	1	3	2	0	0	3	0	0	2	0	1	0	0	1	fatty acid elongation protein 3
OG5_141831	0	0	0	0	0	0	0	4	1	0	0	1	1	2	1	1	1	0	1	0	protein cwn-2
OG5_177060	0	0	0	0	0	0	4	4	0	0	0	1	0	0	1	0	1	0	0	1	prestalk protein
OG5_131730	0	0	0	0	0	0	2	2	0	2	1	1	0	0	1	0	1	0	0	2	protein single-minded-like
OG5_131999	0	0	0	0	0	0	2	2	2	0	0	1	0	0	1	1	1	0	1	1	glycoprotein endo-alpha- -mannosidase
OG5_134704	0	0	0	0	0	0	2	0	1	0	3	0	2	2	0	1	1	0	0	0	wolframin
OG5_137262	0	0	0	0	0	0	2	2	0	3	0	1	0	0	1	1	1	0	0	1	neuroendocrine convertase 1
OG5_130098	0	0	0	0	0	0	1	2	1	0	1	1	0	0	1	1	1	0	1	2	tetratricopeptide repeat protein 37
OG5_131239	0	0	0	0	0	0	1	1	1	0	0	1	0	1	1	2	1	0	0	3	protein pqn-59
OG5_133072	0	0	0	0	0	0	1	1	1	1	0	1	1	1	1	1	1	0	0	2	coiled-coil domain-containing protein 22 homolog
OG5_133625	0	0	0	0	0	0	1	1	1	0	0	1	1	1	1	0	1	0	0	4	ubiquitin thioesterase zranb1
OG5_134753	0	0	0	0	0	0	1	4	0	0	0	1	0	0	1	1	1	1	1	1	protein hexim1
OG5_137107	0	0	0	0	0	0	1	1	0	1	0	1	0	2	1	0	1	0	1	3	f-box domain containing protein
OG5_137496	0	0	0	0	0	0	1	3	1	0	0	1	0	2	1	0	1	0	1	1	ets homologous factor isoform x2
OG5_158424	0	0	0	0	0	0	1	4	0	0	0	1	0	0	1	2	1	0	0	2	retinal homeobox protein rx-like
OG5_178954	0	0	0	0	0	0	0	6	1	0	1	1	0	0	1	0	1	0	0	1	zinc c2h2 type family protein
OG5_131169	0	0	0	0	0	0	1	0	1	2	1	1	0	0	1	2	2	0	0	1	pas domain-containing serine threonine-protein kinase-like
OG5_136674	0	0	0	0	0	0	1	2	0	0	2	1	1	0	1	0	2	0	0	2	mis18-binding protein 1
OG5_130176	0	0	0	0	0	0	2	1	1	0	0	1	1	1	1	1	1	0	0	1	tetratricopeptide repeat protein 1
OG5_132701	0	0	0	0	0	0	2	1	1	1	1	1	0	0	1	1	1	0	0	1	comm domain-containing protein 4
OG5_127994	0	0	0	0	0	0	1	1	0	0	2	1	1	0	1	1	1	0	1	1	n-glycosylase dna lyase
OG5_131004	0	0	0	0	0	0	1	0	1	2	0	1	1	0	1	1	1	0	1	1	transcription initiation protein spt3 homolog
OG5_131238	0	0	0	0	0	0	1	3	1	1	2	0	0	0	0	0	1	0	0	2	at-rich interactive domain-containing protein 4a-like isoform x1
OG5_131677	0	0	0	0	0	0	1	1	1	0	0	1	1	2	0	1	1	0	1	1	upf0527 membrane protein
OG5_132123	0	0	0	0	0	0	1	1	0	0	0	1	0	0	1	2	1	0	1	3	cytochrome p450 4v2
OG5_132597	0	0	0	0	0	0	1	2	1	1	0	1	1	2	0	1	1	0	0	0	mitotic checkpoint serine threonine-protein kinase bub1 beta-like
OG5_133008	0	0	0	0	0	0	1	2	1	1	1	1	0	0	1	0	1	0	1	1	cyclin-related protein fam58a-like isoform 2
OG5_133667	0	0	0	0	0	0	1	1	1	1	1	1	0	0	1	0	1	0	0	3	r3h and coiled-coil domain-containing protein 1-like
OG5_133677	0	0	0	0	0	0	1	2	2	0	0	1	0	0	1	1	1	0	0	2
OG5_135810	0	0	0	0	0	0	1	1	1	1	1	1	0	0	1	1	1	0	0	2	integrin-alpha fg-gap repeat-containing protein 2
OG5_139210	0	0	0	0	0	0	1	1	1	1	1	1	1	0	1	1	1	0	0	1	ggl domain-containing protein
OG5_142403	0	0	0	0	0	0	1	3	0	0	0	2	0	0	1	0	1	0	1	2	globin-1 subunit beta-like isoform x1
OG5_150631	0	0	0	0	0	0	1	1	1	0	2	1	1	0	1	1	1	0	0	1	zinc finger protein
OG5_178816	0	0	0	0	0	0	1	1	0	1	0	1	1	2	1	1	1	0	0	1	protein cbg21521
OG5_214537	0	0	0	0	0	0	1	2	1	0	0	1	1	0	1	1	1	0	0	2	hypothetical protein Bm1_06710
OG5_131217	0	0	0	0	0	0	0	0	0	1	2	0	3	2	0	1	1	0	1	0	protein tanc1-like
OG5_136367	0	0	0	0	0	0	0	1	1	1	0	1	1	1	1	2	1	0	0	1	protein lin-52 homolog
OG5_137477	0	0	0	0	0	0	0	2	1	0	0	1	1	3	1	0	1	0	0	1	ragulator complex protein lamtor5
OG5_176445	0	0	0	0	0	0	0	4	0	0	1	1	0	0	0	0	1	0	0	4	immunodominant antigen homologue
OG5_214719	0	0	0	0	0	0	0	2	0	0	1	1	0	2	1	2	1	0	0	1	hypothetical protein LOAG_00700
OG5_192501	0	0	0	0	0	0	2	1	0	0	0	3	0	0	1	0	1	0	0	2	hypothetical protein LOAG_11500
OG5_192849	0	0	0	0	0	0	2	0	0	0	0	2	0	0	1	0	1	0	0	4	leucine-rich ppr motif-containing
OG5_128185	0	0	0	0	0	0	1	1	1	0	0	1	0	0	1	1	1	0	2	1	wd repeat domain phosphoinositide-interacting protein 3
OG5_130723	0	0	0	0	0	0	1	2	0	0	0	1	0	0	1	1	1	0	2	1	ubiquitin-associated domain-containing protein 2
OG5_133670	0	0	0	0	0	0	1	2	0	0	0	2	0	0	1	0	1	2	0	1	syndecan binding protein
OG5_134190	0	0	0	0	0	0	1	1	0	0	1	1	1	0	1	1	1	0	1	1	leucine-rich repeat protein 1
OG5_134665	0	0	0	0	0	0	1	2	0	0	1	1	1	2	0	0	1	0	0	1	centrosomal protein of 97 kda
OG5_135345	0	0	0	0	0	0	1	1	0	1	0	1	1	2	1	0	1	0	0	1	gata zinc finger domain-containing protein 1
OG5_135557	0	0	0	0	0	0	1	1	0	0	0	1	1	2	1	1	1	0	0	1	bone morphogenetic protein 4
OG5_137227	0	0	0	0	0	0	1	2	0	0	0	1	0	0	1	2	1	0	1	1	dual specificity phosphatase
OG5_138440	0	0	0	0	0	0	1	2	1	0	0	1	0	0	1	0	1	0	2	1	lim homeobox protein lhx9 isoform x3
OG5_139523	0	0	0	0	0	0	1	2	1	1	0	1	0	0	1	0	1	0	0	2	protein nlf-1
OG5_139614	0	0	0	0	0	0	1	1	1	0	0	1	1	0	1	2	1	0	0	1	malcavernin
OG5_192003	0	0	0	0	0	0	1	6	0	0	0	1	0	0	1	0	1	0	0	0	hypothetical protein LOAG_03112
OG5_214748	0	0	0	0	0	0	1	2	1	0	0	1	1	0	2	0	1	0	0	1
OG5_126962	0	0	0	0	0	0	0	0	0	0	0	0	1	8	0	0	1	0	0	0	at1g04210
OG5_168703	0	0	0	0	0	0	0	2	0	1	0	1	2	1	1	0	1	0	0	1	transformer-2 protein
OG5_214864	0	0	0	0	0	0	3	1	0	0	0	1	0	0	1	1	2	0	0	1	hypothetical protein LOAG_17520
OG5_137277	0	0	0	0	0	0	1	1	0	0	1	1	0	0	1	0	2	1	1	1	sh2 domain-containing protein 3c
OG5_149278	0	0	0	0	0	0	0	0	3	0	0	0	3	2	0	0	2	0	0	0	udp-gal:beta c beta -galactosyltransferase 1-like
OG5_129675	0	0	0	0	0	0	2	1	0	0	0	1	0	0	1	1	1	0	1	1	calcyphosin-like protein
OG5_141722	0	0	0	0	0	0	2	1	0	0	0	1	0	0	1	0	1	0	0	3	probable hydrolase pnkd-like
OG5_192342	0	0	0	0	0	0	2	2	0	0	0	2	0	0	1	0	1	0	0	1	piezo-type mechanosensitive ion channel component 1
OG5_129956	0	0	0	0	0	0	1	2	1	0	0	1	0	0	1	1	1	0	0	1	protein uxt
OG5_130164	0	0	0	0	0	0	1	2	0	0	1	1	0	0	1	0	1	0	1	1	mini-chromosome maintenance complex-binding
OG5_131115	0	0	0	0	0	0	1	1	0	0	0	2	0	0	1	1	1	0	0	2	g-protein coupled receptor 124
OG5_133609	0	0	0	0	0	0	1	1	0	0	0	1	1	1	1	0	1	0	0	2	ras gtpase-activating protein 1
OG5_135040	0	0	0	0	0	0	1	2	1	0	0	0	1	0	1	1	1	0	0	1	coiled-coil domain-containing protein 58
OG5_135237	0	0	0	0	0	0	1	1	0	0	0	1	0	0	1	0	1	1	1	2	transcription factor sox-14-like
OG5_135298	0	0	0	0	0	0	1	2	0	0	0	1	0	0	1	0	1	0	1	2	39s ribosomal protein mitochondrial
OG5_135987	0	0	0	0	0	0	1	1	1	0	0	1	0	0	1	2	1	0	0	1	cdc42 small effector protein 2 isoform x1
OG5_137064	0	0	0	0	0	0	1	1	1	0	0	1	0	0	1	1	1	1	0	1	surfeit locus protein 2
OG5_137310	0	0	0	0	0	0	1	1	1	0	0	1	0	1	1	0	1	1	0	1	p25-alpha family protein
OG5_146314	0	0	0	0	0	0	1	1	0	0	0	1	0	0	1	0	1	0	1	3	neuroligin- x-linked isoform x2
OG5_155693	0	0	0	0	0	0	1	3	0	0	0	0	0	2	1	0	1	0	0	1	surface protein
OG5_165073	0	0	0	0	0	0	1	1	0	1	1	1	0	0	1	0	1	0	0	2	von willebrand factor type egf and pentraxin domain-containing protein 1
OG5_178894	0	0	0	0	0	0	1	2	0	0	1	2	0	0	1	0	1	0	0	1	nematode cuticle collagen n-terminal domain containing protein
OG5_214461	0	0	0	0	0	0	1	3	0	0	0	1	0	0	1	0	1	0	0	2	leucine-rich repeat-containing protein 4b
OG5_214803	0	0	0	0	0	0	1	1	0	0	0	2	0	0	1	0	1	0	0	3	hypothetical protein LOAG_01640
OG5_134738	0	0	0	0	0	0	0	1	1	0	0	1	1	1	1	1	1	0	0	1	Hypothetical protein CBG16787
OG5_143250	0	0	0	0	0	0	0	1	1	0	0	1	1	1	1	0	1	0	0	2	tetratricopeptide repeat protein 9c-like
OG5_188350	0	0	0	0	0	0	0	2	0	0	1	1	0	0	1	1	1	0	0	2	vab-7
OG5_132247	0	0	0	0	0	0	1	2	0	0	0	1	0	0	1	0	2	0	0	2	inhibitor of nuclear factor kappa-b kinase subunit epsilon
OG5_129609	0	0	0	0	0	0	2	2	0	0	0	1	0	0	1	0	1	0	0	1	trinucleotide repeat containing 6a
OG5_139117	0	0	0	0	0	0	2	0	0	0	0	2	0	0	0	0	1	0	3	0	hypothetical protein LOAG_04890
OG5_130770	0	0	0	0	0	0	1	0	0	0	0	1	1	2	1	0	1	0	0	1	beadex dlmo protein
OG5_131652	0	0	0	0	0	0	1	1	1	0	0	1	0	0	1	1	1	0	0	1	telomerase reverse transcriptase
OG5_134368	0	0	0	0	0	0	1	0	0	1	1	2	0	0	1	0	1	0	0	1	sin3 histone deacetylase corepressor complex component sds3
OG5_135053	0	0	0	0	0	0	1	1	0	0	0	1	1	0	1	1	1	0	0	1	hypothetical protein LOAG_00743
OG5_135259	0	0	0	0	0	0	1	1	1	0	0	0	1	1	0	0	1	0	1	1	ino80 complex subunit e-like isoform x3
OG5_135288	0	0	0	0	0	0	1	3	0	0	0	1	0	0	1	0	1	0	0	1	protein npp-22
OG5_147101	0	0	0	0	0	0	1	1	0	0	0	2	0	0	1	0	1	0	0	2	hypothetical protein LOAG_05664
OG5_160665	0	0	0	0	0	0	1	1	0	0	0	1	1	1	1	0	1	0	0	1	sjchgc06265 protein
OG5_170023	0	0	0	0	0	0	1	1	0	0	1	1	0	0	1	0	1	0	0	2	helix-loop-helix dna-binding domain-containing protein
OG5_214867	0	0	0	0	0	0	1	2	0	0	0	1	0	0	1	0	1	0	0	2	hypothetical protein LOAG_00203
OG5_129731	0	0	0	0	0	0	0	0	1	0	0	0	1	2	0	1	1	2	0	0	programmed cell death
OG5_134226	0	0	0	0	0	0	0	0	1	0	2	0	0	1	0	3	1	0	0	0	ancylostoma secreted protein 2
OG5_134427	0	0	0	0	0	0	0	1	0	0	0	1	1	1	1	1	1	0	0	1	keratinocyte associated protein 2
OG5_144085	0	0	0	0	0	0	0	0	1	1	0	1	1	1	0	2	1	0	0	0	btb poz domain-containing protein 8
OG5_174761	0	0	0	0	0	0	0	1	0	1	0	1	0	0	1	0	1	0	2	1	tyrosine-protein phosphatase 1
OG5_179059	0	0	0	0	0	0	0	2	1	0	0	0	0	0	0	2	1	0	0	2	hypothetical protein WUBG_01012
OG5_131468	0	0	0	0	0	0	0	0	2	0	0	0	0	0	1	2	3	0	1	0	protein-glutamine gamma-glutamyltransferase k
OG5_135231	0	0	0	0	0	0	0	1	1	1	0	1	1	0	0	0	3	0	0	1	cysteine-rich venom
OG5_129071	0	0	0	0	0	0	1	0	0	1	1	1	0	0	0	0	1	0	0	2	atp-dependent rna helicase ddx54-like
OG5_129651	0	0	0	0	0	0	1	1	0	0	0	2	0	0	1	0	1	0	0	1	non-structural maintenance of chromosomes element 1 homolog
OG5_132821	0	0	0	0	0	0	1	1	0	0	1	1	0	0	1	0	1	0	0	1	nck-interacting protein with sh3 domain-like
OG5_133428	0	0	0	0	0	0	1	0	2	0	0	0	1	0	0	1	1	0	0	1	leucine-rich repeats and immunoglobulin-like domains protein 1
OG5_134629	0	0	0	0	0	0	1	1	0	0	0	1	0	0	1	0	1	0	1	1	rwd domain-containing protein 2b
OG5_135310	0	0	0	0	0	0	1	2	0	0	1	1	0	0	0	1	1	0	0	0	kelch-like protein 10-like
OG5_135958	0	0	0	0	0	0	1	1	0	0	0	1	0	0	1	0	1	0	0	2	phd-finger family protein
OG5_138422	0	0	0	0	0	0	1	1	1	0	0	1	0	0	1	0	1	0	0	1	hypothetical protein HCOI_02124800
OG5_170624	0	0	0	0	0	0	1	1	0	1	0	1	0	0	1	0	1	0	0	1	atonal homolog 1b
OG5_177115	0	0	0	0	0	0	1	1	0	0	0	1	0	0	1	1	1	0	0	1	hepatic leukemia factor
OG5_214611	0	0	0	0	0	0	1	2	0	0	0	1	0	0	1	0	1	0	0	1	protein nlp-11
OG5_214623	0	0	0	0	0	0	1	1	0	0	1	1	0	0	1	0	1	0	0	1	rho guanine nucleotide exchange factor 6
OG5_134526	0	0	0	0	0	0	0	2	0	1	0	1	0	0	1	0	1	0	0	1	unnamed protein product
OG5_155351	0	0	0	0	0	0	0	2	0	1	0	1	0	0	1	0	1	0	0	1	ring finger-h2 protein
OG5_131422	0	0	0	0	0	0	0	0	1	0	3	0	0	0	0	1	3	0	0	0
OG5_132800	0	0	0	0	0	0	1	1	0	0	0	1	0	0	1	0	2	0	0	1	homeobox protein dlx1a-like
OG5_142528	0	0	0	0	0	0	1	1	0	0	0	1	0	0	1	0	2	0	0	1	shc-transforming protein 3-like
OG5_132106	0	0	0	0	0	0	0	0	0	0	5	0	0	0	0	0	2	0	0	0	e3 ubiquitin-protein ligase chfr isoform 2
OG5_132831	0	0	0	0	0	0	1	0	0	0	0	1	0	0	1	0	1	0	1	1	immunoglobulin superfamily dcc subclass member 4
OG5_134467	0	0	0	0	0	0	1	1	0	0	0	1	0	0	0	0	1	0	1	1	protein artemis
OG5_134706	0	0	0	0	0	0	1	1	0	0	0	1	0	0	1	0	1	0	0	1	tbc1 domain family member 7
OG5_135595	0	0	0	0	0	0	1	0	1	0	1	0	0	0	0	1	1	0	1	0	transmembrane protein 186
OG5_137574	0	0	0	0	0	0	1	1	1	1	1	0	0	0	0	0	1	0	0	0	protein fam208b
OG5_138819	0	0	0	0	0	0	1	0	0	0	0	1	1	0	1	0	1	0	0	1	protein cbr-tag-51
OG5_144317	0	0	0	0	0	0	1	1	0	0	0	1	0	0	1	0	1	0	0	1	myc box-dependent-interacting protein 1 isoform 4
OG5_144224	0	0	0	0	0	0	0	0	0	0	2	0	0	1	0	1	1	1	0	0	transcription factor ap-2-epsilon-like isoform x1
OG5_150585	0	0	0	0	0	0	0	2	0	0	0	1	0	0	1	0	1	0	0	1	hypothetical protein LOAG_17333
OG5_164770	0	0	0	0	0	0	0	1	1	0	0	1	0	0	1	0	1	0	0	1	domain containing protein
OG5_147043	0	0	0	0	0	0	3	0	1	0	0	0	0	0	0	0	3	0	0	0	hypothetical protein ASU_11341
OG5_132505	0	0	0	0	0	0	1	0	2	0	0	0	0	1	0	0	3	0	0	0	rest corepressor 3
OG5_152237	0	0	0	0	0	0	0	0	0	0	0	0	0	0	0	4	3	0	0	0	trypsin-like serine protease
OG5_134944	0	0	0	0	0	0	2	0	0	1	1	0	0	0	0	0	1	0	0	0	predicted protein
OG5_149430	0	0	0	0	0	0	2	0	0	0	0	0	0	0	0	1	1	0	1	0	synaptotagmin-c-like isoform 1
OG5_130395	0	0	0	0	0	0	1	0	1	0	0	0	0	0	0	1	1	0	1	0	solute carrier family 25 member 38
OG5_131373	0	0	0	0	0	0	1	0	0	0	0	0	0	0	0	1	1	0	2	0	upf0414 transmembrane protein c20orf30-like protein
OG5_132275	0	0	0	0	0	0	1	0	1	0	0	0	0	0	0	1	1	0	1	0	ras-specific guanine nucleotide-releasing factor 2 isoform x2
OG5_135252	0	0	0	0	0	0	1	0	1	1	0	0	0	1	0	0	1	0	0	0	e3 ubiquitin-protein ligase dtx3l
OG5_136770	0	0	0	0	0	0	1	1	0	0	0	1	0	0	0	0	1	0	1	0	protein mis12 homolog
OG5_150003	0	0	0	0	0	0	1	1	0	0	0	0	0	0	0	0	1	0	0	2	protein cogc-6
OG5_159728	0	0	0	0	0	0	1	0	0	0	0	0	1	1	0	0	1	1	0	0	zinc finger domain containing protein
OG5_127735	0	0	0	0	0	0	0	1	0	0	0	1	0	0	1	0	1	0	0	1	synaptobrevin family protein
OG5_130186	0	0	0	0	0	0	0	0	0	0	1	0	1	0	0	1	1	0	1	0	r3h domain containing protein
OG5_134196	0	0	0	0	0	0	0	0	1	0	0	0	1	0	0	2	1	0	0	0	nuclear factor of activated t-cells 5-like
OG5_135544	0	0	0	0	0	0	0	0	0	0	0	1	0	0	1	1	1	0	0	1	phosphatidylinositol-glycan biosynthesis class x protein
OG5_138691	0	0	0	0	0	0	0	1	1	0	1	0	0	0	0	1	1	0	0	0
OG5_139607	0	0	0	0	0	0	0	1	0	0	0	0	0	0	0	0	1	0	1	2	c-type lectin subunit b
OG5_166620	0	0	0	0	0	0	0	0	1	0	0	0	1	0	0	1	1	0	1	0	protein
OG5_142011	0	0	0	0	0	0	0	0	0	0	0	0	0	0	0	0	6	0	3	0	serine protease
OG5_140334	0	0	0	0	0	0	3	0	0	0	0	0	0	0	0	0	4	0	0	0	lec1_liopo ame: full=lectoxin-lio1 flags: precursor
OG5_131614	0	0	0	0	0	0	0	0	0	0	0	0	1	0	0	0	2	1	1	0	ran-specific gtpase-activating protein 1
OG5_129888	0	0	0	0	0	0	1	0	0	0	2	0	0	0	0	0	1	0	0	0	wd repeat-containing protein 89
OG5_132514	0	0	0	0	0	0	1	0	1	0	0	0	0	0	0	1	1	0	0	0	spry domain-containing socs box protein 3
OG5_132817	0	0	0	0	0	0	1	0	0	1	0	0	0	0	0	0	1	0	1	0	dna repair protein xrcc1-like
OG5_133310	0	0	0	0	0	0	1	0	0	0	0	0	0	0	0	2	1	0	0	0	dnaj homolog subfamily c member 28
OG5_137215	0	0	0	0	0	0	1	0	0	0	0	0	0	1	0	0	1	0	1	0	peroxisome proliferator-activated receptor beta
OG5_155081	0	0	0	0	0	0	1	0	0	0	1	0	0	0	0	0	1	0	0	1	protein scrt-1
OG5_155178	0	0	0	0	0	0	1	0	1	0	0	0	0	0	0	1	1	0	0	0	atrial natriuretic peptide receptor 1-like
OG5_129440	0	0	0	0	0	0	0	0	0	0	0	0	1	0	0	1	1	0	1	0	separin
OG5_132605	0	0	0	0	0	0	0	0	0	0	0	0	1	1	0	0	1	0	1	0	protein apr- isoform a
OG5_133499	0	0	0	0	0	0	0	1	0	0	0	0	0	0	0	1	1	0	0	1	fk506 binding protein 8
OG5_133681	0	0	0	0	0	0	0	0	1	0	0	0	0	2	0	0	1	0	0	0	lipopolysaccharide-induced transcription factor regulating tumor necrosis factor alpha
OG5_135321	0	0	0	0	0	0	0	0	1	1	0	0	0	1	0	0	1	0	0	0	tribbles homolog 1
OG5_135615	0	0	0	0	0	0	0	0	0	0	0	0	0	0	0	3	1	0	0	0	kv channel-interacting protein 2
OG5_136460	0	0	0	0	0	0	0	0	0	0	0	1	0	0	1	1	1	0	0	0	hypothetical protein LOAG_10124
OG5_138695	0	0	0	0	0	0	0	0	0	0	0	0	1	1	0	1	1	0	0	0	aspartate beta-hydroxylase domain-containing protein 2
OG5_140108	0	0	0	0	0	0	0	0	0	0	0	0	0	0	1	1	1	0	0	1	aael011377- partial
OG5_141111	0	0	0	0	0	0	0	0	0	0	0	0	0	1	0	0	1	0	2	0	peptidase s1 s6 domain containing protein
OG5_144269	0	0	0	0	0	0	0	0	0	0	0	0	0	3	0	0	1	0	0	0
OG5_161441	0	0	0	0	0	0	0	0	1	1	0	0	0	0	0	1	1	0	0	0	secreted protein
OG5_168167	0	0	0	0	0	0	0	0	0	0	0	0	0	0	0	0	1	0	3	0	serine protease
OG5_188201	0	0	0	0	0	0	0	0	0	0	0	0	0	3	0	0	1	0	0	0	splicing factor arginine serine-rich 6
OG5_214921	0	0	0	0	0	0	0	1	0	0	0	0	0	0	1	0	1	0	0	1	cre-sos-1 protein
OG5_130565	0	0	0	0	0	0	0	0	0	1	1	0	0	0	0	0	3	0	0	0	von willebrand factor and c-type lectin domain containing protein
OG5_156120	0	0	0	0	0	0	0	0	0	0	0	0	0	0	0	2	3	0	0	0	trypsin-like serine protein
OG5_132959	0	0	0	0	0	0	0	0	0	0	0	0	0	0	0	2	2	0	0	0	bactericidal permeability increasing protein
OG5_135533	0	0	0	0	0	0	0	0	0	0	0	0	0	2	0	0	2	0	0	0	c-type lectin domain family 2 member d-like
OG5_141044	0	0	0	0	0	0	0	0	0	1	0	0	0	0	0	1	2	0	0	0	serine protease
OG5_141047	0	0	0	0	0	0	0	0	0	0	0	0	1	1	0	0	2	0	0	0	zinc finger (ccch type)
OG5_144717	0	0	0	0	0	0	0	0	0	0	0	0	0	0	0	2	2	0	0	0	protein pal- isoform c
OG5_133620	0	0	0	0	0	0	2	0	0	0	0	0	0	0	0	0	1	0	0	0	e3 ubiquitin-protein ligase rnf34
OG5_127116	0	0	0	0	0	0	1	0	0	0	1	0	0	0	0	0	1	0	0	0	---NA---
OG5_134697	0	0	0	0	0	0	1	0	0	0	0	0	0	1	0	0	1	0	0	0	death-inducer obliterator 1
OG5_136823	0	0	0	0	0	0	1	0	0	0	0	0	0	0	0	0	1	0	1	0	type-1 angiotensin ii receptor-associated
OG5_141511	0	0	0	0	0	0	1	0	0	0	0	0	0	0	0	0	1	1	0	0	sox17 protein
OG5_128216	0	0	0	0	0	0	0	0	0	0	0	0	0	0	0	0	1	0	2	0	gamma-tubulin complex component 3
OG5_132545	0	0	0	0	0	0	0	0	0	0	0	0	0	0	0	0	1	0	2	0	regulator of g-protein signaling 12
OG5_132896	0	0	0	0	0	0	0	0	0	0	0	0	0	0	0	1	1	0	1	0	transcription factor sp9-like
OG5_134434	0	0	0	0	0	0	0	0	0	0	0	0	0	0	0	1	1	0	1	0	tetratricopeptide repeat protein 28
OG5_134726	0	0	0	0	0	0	0	0	0	0	0	0	0	0	0	0	1	0	2	0	serine threonine-protein kinase plk4-like
OG5_135581	0	0	0	0	0	0	0	0	0	0	0	0	0	0	0	0	1	0	2	0	sprouty- evh1 domain-containing protein 2
OG5_137966	0	0	0	0	0	0	0	0	0	0	0	0	0	2	0	0	1	0	0	0	e3 ubiquitin-protein ligase atl6-like
OG5_139785	0	0	0	0	0	0	0	0	0	1	1	0	0	0	0	0	1	0	0	0	transmembrane protein 229b
OG5_149462	0	0	0	0	0	0	0	0	0	0	0	0	0	0	0	0	1	0	2	0	ubiquitin-associated and sh3 domain-containing protein a
OG5_152949	0	0	0	0	0	0	0	0	1	0	0	0	0	0	0	0	1	0	1	0	trypsin delta gamma
OG5_168246	0	0	0	0	0	0	0	0	0	0	0	0	0	0	0	2	1	0	0	0	hypothetical protein [Plasmodium berghei strain ANKA]
OG5_198487	0	0	0	0	0	0	0	0	0	0	0	0	0	0	0	2	1	0	0	0	mgc68910 protein
OG5_207860	0	0	0	0	0	0	0	0	1	0	0	0	1	0	0	0	1	0	0	0	flocculation protein flo11-like isoform x2
OG5_129945	0	0	0	0	0	0	0	0	0	0	0	0	0	0	0	0	2	0	1	0	katanin p80 wd40-containing subunit b1
OG5_131331	0	0	0	0	0	0	0	0	1	0	0	0	0	0	0	0	2	0	0	0
OG5_137330	0	0	0	0	0	0	0	0	0	0	0	0	0	0	0	0	2	0	1	0	lysosomal-associated transmembrane protein 4a
OG5_144029	0	0	0	0	0	0	0	0	0	0	0	0	0	1	0	0	2	0	0	0	serine proteinase stubble-like
OG5_138466	0	0	0	0	0	0	1	0	0	0	0	0	0	0	0	0	1	0	0	0	protein scabrous
OG5_141023	0	0	0	0	0	0	1	0	0	0	0	0	0	0	0	0	1	0	0	0	group 3 secretory phospholipase a2
OG5_144362	0	0	0	0	0	0	1	0	0	0	0	0	0	0	0	0	1	0	0	0	rna-binding protein mex3b-like
OG5_145539	0	0	0	0	0	0	1	0	0	0	0	0	0	0	0	0	1	0	0	0	endothelin-converting enzyme-like 1
OG5_158417	0	0	0	0	0	0	1	0	0	0	0	0	0	0	0	0	1	0	0	0	cg15645
OG5_158625	0	0	0	0	0	0	1	0	0	0	0	0	0	0	0	0	1	0	0	0	chymotrypsin-like serine protease precursor
OG5_131625	0	0	0	0	0	0	0	0	0	0	0	0	0	0	0	0	1	0	1	0	clock
OG5_131772	0	0	0	0	0	0	0	0	0	0	0	0	0	1	0	0	1	0	0	0	nuclear receptor corepressor 2
OG5_132052	0	0	0	0	0	0	0	0	0	0	0	0	0	0	0	1	1	0	0	0	tbcc domain-containing protein 1
OG5_133488	0	0	0	0	0	0	0	0	0	0	0	0	0	0	0	0	1	0	1	0	zinc finger swim domain-containing protein 7
OG5_133929	0	0	0	0	0	0	0	0	0	0	0	0	0	0	0	0	1	0	1	0	conserved hypothetical protein
OG5_134136	0	0	0	0	0	0	0	0	1	0	0	0	0	0	0	0	1	0	0	0	autophagy-related protein 13 homolog
OG5_134369	0	0	0	0	0	0	0	0	0	1	0	0	0	0	0	0	1	0	0	0	protein isoform a
OG5_134429	0	0	0	0	0	0	0	0	0	0	0	0	0	0	1	0	1	0	0	0	tudor domain-containing protein 6
OG5_134624	0	0	0	0	0	0	0	0	0	1	0	0	0	0	0	0	1	0	0	0	hypothetical protein ASU_06588
OG5_134631	0	0	0	0	0	0	0	0	0	0	0	0	0	0	0	0	1	0	1	0	ring finger protein 4
OG5_134741	0	0	0	0	0	0	0	0	0	0	0	0	1	0	0	0	1	0	0	0	molecular chaperone
OG5_135777	0	0	0	0	0	0	0	0	1	0	0	0	0	0	0	0	1	0	0	0	bromodomain-containing protein 8
OG5_136675	0	0	0	0	0	0	0	0	0	0	1	0	0	0	0	0	1	0	0	0	tripartite motif-containing protein 39-like
OG5_136800	0	0	0	0	0	0	0	0	0	0	0	0	0	0	0	1	1	0	0	0	serine protease
OG5_137471	0	0	0	0	0	0	0	0	0	0	0	0	0	0	0	1	1	0	0	0	lea5 protein
OG5_139225	0	0	0	0	0	0	0	0	0	0	0	0	0	0	0	0	1	0	1	0	atpase family aaa domain-containing protein 5
OG5_139462	0	0	0	0	0	0	0	0	1	0	0	0	0	0	0	0	1	0	0	0	microtubule-associated proteins 1a 1b light chain 3b-like
OG5_141456	0	0	0	0	0	0	0	0	0	0	1	0	0	0	0	0	1	0	0	0	tox high mobility group box family member 2
OG5_141497	0	0	0	0	0	0	0	0	0	0	0	0	0	0	0	0	1	0	1	0	zinc finger domain containing protein
OG5_142493	0	0	0	0	0	0	0	0	0	0	0	0	0	0	0	1	1	0	0	0	accessory gland protein
OG5_144091	0	0	0	0	0	0	0	0	0	0	0	0	0	0	0	1	1	0	0	0	uncharacterized protein loc100892123
OG5_145086	0	0	0	0	0	0	0	0	0	0	0	1	0	0	0	0	1	0	0	0	hypothetical protein LOAG_16294
OG5_147166	0	0	0	0	0	0	0	0	0	1	0	0	0	0	0	0	1	0	0	0	ef hand domain containing protein
OG5_149594	0	0	0	0	0	0	0	0	1	0	0	0	0	0	0	0	1	0	0	0	cysteine proteinase inhibitor 5-like
OG5_150061	0	0	0	0	0	0	0	0	0	0	0	0	0	0	0	0	1	0	1	0	rna-binding protein 7
OG5_150670	0	0	0	0	0	0	0	0	0	0	0	0	0	1	0	0	1	0	0	0	serine protease 29-like
OG5_155446	0	0	0	0	0	0	0	0	0	0	0	0	0	0	0	0	1	0	0	1	transposase
OG5_165962	0	0	0	0	0	0	0	0	0	0	0	0	0	0	0	1	1	0	0	0	coagulation factor vii
OG5_166916	0	0	0	0	0	0	0	0	0	0	0	0	0	0	0	1	1	0	0	0	Protein F28B4.3 [Caenorhabditis elegans]
OG5_168205	0	0	0	0	0	0	0	0	0	0	0	0	0	0	0	0	1	0	1	0	capicua protein
OG5_168371	0	0	0	0	0	0	0	0	0	0	0	0	0	0	0	0	1	0	1	0	s1a subfamily
OG5_175191	0	0	0	0	0	0	0	1	0	0	0	0	0	0	0	0	1	0	0	0	e3 ubiquitin-protein ligase march6-like
OG5_181998	0	0	0	0	0	0	0	0	1	0	0	0	0	0	0	0	1	0	0	0	histone h3
OG5_188444	0	0	0	0	0	0	0	0	0	0	0	0	0	0	0	0	1	0	1	0	conserved hypothetical protein
OG5_193424	0	0	0	0	0	0	0	0	1	0	0	0	0	0	0	0	1	0	0	0	madf domain containing protein
OG5_208379	0	0	0	0	0	0	0	0	0	1	0	0	0	0	0	0	1	0	0	0	protein irx-1
OG5_209442	0	0	0	0	0	0	0	0	0	0	1	0	0	0	0	0	1	0	0	0	---NA---
OG5_214744	0	0	0	0	0	0	0	0	0	0	0	0	1	0	0	0	1	0	0	0	c-type lectin domain family 2 member d-like
OG5_226672	0	0	0	0	0	0	0	0	0	0	1	0	0	0	0	0	1	0	0	0	chromobox protein homolog 3
OG5_248585	0	0	0	0	0	0	0	0	0	0	0	0	0	0	0	1	1	0	0	0	hamartin-like isoform 2
Ca, Caenorhabditis angaria; Cb, C. briggsae; Ce, C. elegans; Cj, C. japonica; Cr, C. remanei; Pp, Pristionchus pacificus; As, Ascaris suum; Bm, Brugia malayi; Bx, Bursaphelenchus xylophilus; Hb, Heterorhabditis bacteriophora; Hc, Haemonchus contortus; Ll, Loa loa; Mh, Meloidogyne hapla; Mi, M. incognita; Ov, Onchocerca volvulus;
Pr, Panagrellus redivivus; Sc, Steinernema carpocapsae; Sr, Strongyloides ratti; Ts, Trichinella spiralis; Wb, Wuchereria bancrofti.
