# Supplementary material for: The genome, transcriptome, and proteome of the nematode Steinernema carpocapsae: evolutionary signatures of a pathogenic lifestyle
Source: Sci Rep. 2016 Nov 23;6:37536. doi: 10.1038/srep37536 (PMC5120318; doi:10.1038/srep37536)
Supplement: Supplementary Table S11 [file srep37536-s12.xls]

## Sheet: Supplementary Table S11
The genome, transcriptome, and proteome of the nematode Steinernema carpocapsae: evolutionary signatures of a pathogenic lifestyle
Rougon-Cardoso A., Flores-Ponce, M., Ramos-Aboites, H.E., Martinez-Guerrero, C.E., Hao, Y-J., Cunha, L., Rodríguez-Martinez J.A., Ovando-Vázquez, C., Bermúdez-Barrientos, J.R., Abreu-Goodger, C., Chavarria-Hernández, N., Simões, N., Montiel, R.
Supplementary Table S11. Orthologous groups of proteins unique to S. carpocapsae based on comparisons to other 19 species (Caenorhabditis angaria, C. briggsae, C. elegans, C. japonica, C. remanei, Pristionchus pacificus, Ascaris suum, Brugia malayi, Bursaphelenchus xylophilus, Heterorhabditis bacteriophora, Haemonchus contortus, Loa loa, Meloidogyne hapla, M. incognita, Onchocerca volvulus, Panag…
Orthologous group	No. of paralogs	Annotation based on Sc gene models
OG5_194365	6	granulin- partial
OG5_130858	3	chymotrypsin-like serine protease precursor
OG5_172534	3	chymotrypsin-like serine protease precursor
OG5_203455	3	---NA---
OG5_130846	2	heterogeneous nuclear ribonucleoprotein
OG5_135932	2	dual specificity protein phosphatase 12-like
OG5_140018	2	c-type lectin bfl-2-like protein
OG5_142177	2	integrase-like protein
OG5_159792	2	zinc finger protein
OG5_166847	2	leukocyte elastase inhibitor-like
OG5_187820	2	aspartate aminotransferase
OG5_212825	2	histone h2a
OG5_217124	2	---NA---
OG5_128376	1	cannabinoid receptor 2
OG5_129061	1	acyl- dehydrogenase family member 10
OG5_129952	1	---NA---
OG5_130672	1	dolichyl-phosphate mannosyltransferase 2
OG5_130874	1	lipoprotein lipase-like
OG5_131191	1	protein
OG5_131568	1	general transcription factor ii-i repeat domain-containing protein 2-like
OG5_133103	1	a chain structural studies of nucleoside analog and feedback inhibitor binding to drosophila melanogaster multisubstrate deoxyribonucleoside kinase
OG5_133438	1	thump domain-containing protein 2
OG5_133616	1	animal haem peroxidase family protein
OG5_133690	1	f-box family protein
OG5_134542	1	sphingosine-1-phosphate receptor partial
OG5_134609	1	---NA---
OG5_134991	1	gram domain containing protein
OG5_135056	1	domain containing protein
OG5_135246	1	serine protease like protein
OG5_135356	1	ubiquitin-associated protein 1
OG5_136256	1	rho-related gtp-binding
OG5_137036	1	chymotrypsin-like serine protease precursor
OG5_137689	1	chondroitin proteoglycan 3
OG5_137809	1	chorion b-zip transcription factor
OG5_137984	1	serine threonine-protein kinase nek7
OG5_138009	1	transforming acidic coiled-coil-containing protein 3
OG5_138017	1	protein fam54a-like
OG5_138370	1	nuclear distribution protein nude homolog 1
OG5_138421	1	adenosine rna-specific
OG5_138427	1	unnamed protein product [Blastocystis hominis]
OG5_138913	1	c-c chemokine receptor type 2-like
OG5_139172	1	homeodomain-containing protein
OG5_139237	1	protein kinase
OG5_139642	1	trypsin-like serine protease
OG5_139941	1	achain solution structure of second lim domain from human skeletal muscle lim-protein 2
OG5_140312	1	a2 mating-type protein
OG5_140743	1	e3 ubiquitin-protein ligase rnf6
OG5_141144	1	iroquois-class homeobox protein
OG5_141763	1	histone rna hairpin-binding protein
OG5_141808	1	---NA---
OG5_142750	1	regulator of g-protein signaling 21-like
OG5_142975	1	syntaxin 2
OG5_143482	1	---NA---
OG5_143704	1	rho-related gtp-binding
OG5_144084	1	ventral anterior homeobox 1
OG5_144097	1	---NA---
OG5_144277	1	chromodomain y-like 2
OG5_144315	1	t-cell acute lymphocytic leukemia protein 2
OG5_144316	1	transcription factor etv6-like
OG5_145426	1	---NA---
OG5_146140	1	bacterial ig-like domain protein
OG5_146383	1	chymotrypsin-like serine protease precursor
OG5_146530	1	carboxypeptidase a2
OG5_146567	1	ibr domain containing protein
OG5_147102	1	nf-kappa-b-repressing factor-like
OG5_147541	1	thaumatin-like protein
OG5_147586	1	---NA---
OG5_147768	1	---NA---
OG5_149562	1	glucose dehydrogenase
OG5_150065	1	ataxin-2-binding protein 1
OG5_151207	1	serpin b5
OG5_151252	1	lysm domain protein
OG5_151749	1	heat shock protein 70
OG5_152438	1	---NA---
OG5_152758	1	zz domain-containing protein
OG5_153079	1	camk family protein kinase
OG5_154035	1	bone marrow proteoglycan
OG5_154162	1	tripartite motif-containing protein 72
OG5_154178	1	---NA---
OG5_155315	1	protein unc- isoform a
OG5_156381	1	histone deacetylase 6-like
OG5_157149	1	e3 ubiquitin-protein ligase trim21
OG5_157464	1	nanog homeobox
OG5_157585	1	chymotrypsin-like serine protease precursor
OG5_158348	1	gdnf gas1 domain protein
OG5_158783	1	neuropeptide y receptor type 2-like
OG5_159195	1	---NA---
OG5_159235	1	ring u-box domain-containing protein
OG5_159938	1	atp-dependent rna helicase
OG5_160356	1	start domain protein
OG5_160704	1	transcriptional regulator
OG5_161072	1	---NA---
OG5_161421	1	loc733425 protein
OG5_161693	1	homeobox protein not2-like
OG5_162391	1	---NA---
OG5_163972	1	nedd4-binding protein 2
OG5_167989	1	c-type mannose receptor 2
OG5_168239	1	brain-enriched guanylate kinase-associated protein
OG5_168625	1	chymotrypsin-like serine protease precursor
OG5_169785	1	granulins precursor
OG5_171295	1	phosphoribosylglycinamide formyltransferase
OG5_173249	1	krab zinc finger protein
OG5_173500	1	dynein light chain type
OG5_173507	1	casein kinase 1 isoform 2
OG5_174574	1	hmg box family protein
OG5_174768	1	chymotrypsin-like serine protease precursor
OG5_176121	1	s-phase kinase-associated protein 1a
OG5_177563	1	mnd1-interacting protein 1-like
OG5_177719	1	probable polyadenylate-binding protein at2g36660-like
OG5_177847	1	pinus taeda anonymous locus 0_7221_01 genomic sequence
OG5_182077	1	zinc finger protein
OG5_184358	1	serine threonine-protein kinase grp-like
OG5_184452	1	protein
OG5_185766	1	trypsin-like serine protease
OG5_186484	1	death-inducer obliterator 1
OG5_187615	1	rnf126-prov protein
OG5_188337	1	---NA---
OG5_196912	1	chymotrypsin-like serine protease precursor
OG5_197983	1	chymotrypsin-like serine protease precursor
OG5_204955	1	proto-oncogene tyrosine-protein kinase receptor ret- partial
OG5_207945	1	dorsal interacting protein 3
OG5_208416	1	chymotrypsin-like serine protease precursor
OG5_208471	1	kallikrein-related peptidase 13
OG5_209859	1	chymotrypsin-like serine protease precursor
OG5_212617	1	glycine proline-rich protein
OG5_217829	1	cask interacting protein isoform cra_b
OG5_224942	1	heterogeneous nuclear ribonucleoproteins a2 b1
OG5_227569	1	---NA---
OG5_227859	1	serine threonine kinase
OG5_229656	1	granulin superfamily
OG5_230045	1	member ras oncogene family
OG5_242158	1	---NA---
OG5_242820	1	tpr domain containing protein
OG5_248645	1	set1c phd finger protein spf1
