# Supplementary material for: The genome, transcriptome, and proteome of the nematode Steinernema carpocapsae: evolutionary signatures of a pathogenic lifestyle
Source: Sci Rep. 2016 Nov 23;6:37536. doi: 10.1038/srep37536 (PMC5120318; doi:10.1038/srep37536)
Supplement: Supplementary Table S12 [file srep37536-s13.xls]

## Sheet: Supplementary Table S12
The genome, transcriptome, and proteome of the nematode Steinernema carpocapsae: evolutionary signatures of a pathogenic lifestyle
Rougon-Cardoso A., Flores-Ponce, M., Ramos-Aboites, H.E., Martinez-Guerrero, C.E., Hao, Y-J., Cunha, L., Rodríguez-Martinez J.A., Ovando-Vázquez, C., Bermúdez-Barrientos, J.R., Abreu-Goodger, C., Chavarria-Hernández, N., Simões, N., Montiel, R.
Supplementary Table S12. Enriched functions (GO terms) in genes with sites evolving under positive selection.
GO-ID	Term	Category	FDR	P-Value	#Test	#Ref	#notAnnotTest	#notAnnotRef	Over/Under	TestSeqs	RefSeqs
GO:0030529	ribonucleoprotein complex	C	3.330393E-2	9.210158E-6	18	121	56	1542	OVER	Scar_g6013, Scar_g6695, Scar_g6459, Scar_g14908, Scar_g10768, Scar_g1866, Scar_g3847, Scar_g14568, Scar_g10232, Scar_g2246, Scar_g12761, Scar_g15711, Scar_g11410, Scar_g15584, Scar_g15891, Scar_g15076, Scar_g13160, Scar_g9593	Scar_g7335, Scar_g11705, Scar_g13329, Scar_g10176, Scar_g4457, Scar_g1861, Scar_g16279, Scar_g10174, Scar_g4691, Scar_g2150, Scar_g6099, Scar_g8430, Scar_g9764, Scar_g9643, Scar_g927, Scar_g6812, Scar_g8, Scar_g11412, Scar_g2149, Scar_g13954, Scar_g4203, Scar_g10442, Scar_g14367, Scar_g13672, Scar_g12186, Scar_g4046, Scar_g2781, Scar_g11011, Scar_g14089, Scar_g7593, Scar_g7232, Scar_g9535, Scar_g…
GO:0005198	structural molecule activity	F	1.760003E-1	9.734529E-5	12	69	62	1594	OVER	Scar_g6013, Scar_g6695, Scar_g10232, Scar_g2246, Scar_g12761, Scar_g11410, Scar_g12455, Scar_g9316, Scar_g10768, Scar_g15891, Scar_g13160, Scar_g9593	Scar_g7891, Scar_g3808, Scar_g9715, Scar_g6844, Scar_g11105, Scar_g12039, Scar_g2995, Scar_g11987, Scar_g11106, Scar_g10176, Scar_g2279, Scar_g1861, Scar_g12793, Scar_g3084, Scar_g9282, Scar_g6451, Scar_g9643, Scar_g13917, Scar_g8, Scar_g11412, Scar_g2866, Scar_g2349, Scar_g15933, Scar_g13954, Scar_g10442, Scar_g14367, Scar_g13672, Scar_g4046, Scar_g13354, Scar_g2580, Scar_g14089, Scar_g15133, Sc…
GO:0032991	macromolecular complex	C	3.081212E-1	2.556315E-4	30	352	44	1311	OVER	Scar_g9316, Scar_g9736, Scar_g1866, Scar_g2914, Scar_g3847, Scar_g10232, Scar_g5840, Scar_g12455, Scar_g15584, Scar_g899, Scar_g13160, Scar_g6013, Scar_g6695, Scar_g6459, Scar_g14908, Scar_g10768, Scar_g1972, Scar_g14568, Scar_g2246, Scar_g12761, Scar_g15711, Scar_g11410, Scar_g1354, Scar_g13210, Scar_g11074, Scar_g14363, Scar_g15891, Scar_g700, Scar_g15076, Scar_g9593	Scar_g7735, Scar_g1988, Scar_g10698, Scar_g9919, Scar_g1862, Scar_g1741, Scar_g2036, Scar_g4457, Scar_g11540, Scar_g494, Scar_g1861, Scar_g15224, Scar_g3485, Scar_g4452, Scar_g4691, Scar_g8392, Scar_g8270, Scar_g2150, Scar_g15460, Scar_g14371, Scar_g9364, Scar_g9243, Scar_g6099, Scar_g927, Scar_g8951, Scar_g8833, Scar_g8, Scar_g1615, Scar_g8838, Scar_g11412, Scar_g9, Scar_g2149, Scar_g13954, Scar…
GO:0042303	molting cycle	P	1E0	1.199728E-3	11	80	63	1583	OVER	Scar_g9474, Scar_g6013, Scar_g1354, Scar_g11074, Scar_g13483, Scar_g15112, Scar_g15584, Scar_g1053, Scar_g4351, Scar_g13160, Scar_g16252	Scar_g7891, Scar_g857, Scar_g6165, Scar_g9037, Scar_g1948, Scar_g6887, Scar_g1269, Scar_g13329, Scar_g3647, Scar_g6807, Scar_g3688, Scar_g1100, Scar_g11266, Scar_g4457, Scar_g14653, Scar_g1420, Scar_g2472, Scar_g4970, Scar_g10173, Scar_g11261, Scar_g14573, Scar_g3164, Scar_g7460, Scar_g9764, Scar_g16191, Scar_g9643, Scar_g8753, Scar_g2906, Scar_g1419, Scar_g6812, Scar_g2548, Scar_g10841, Scar_g9,…
GO:0016706	oxidoreductase activity, acting on paired donors, with incorporation or reduction of molecular oxygen, 2-oxoglutarate as one donor, and incorporation of one atom each of oxygen into both donors	F	1E0	1.791451E-3	2	0	72	1663	OVER	Scar_g290, Scar_g13476
GO:0016820	hydrolase activity, acting on acid anhydrides, catalyzing transmembrane movement of substances	F	1E0	2.297523E-3	3	4	71	1659	OVER	Scar_g2369, Scar_g6631, Scar_g14363	Scar_g4316, Scar_g5326, Scar_g5455, Scar_g4110
GO:0043492	ATPase activity, coupled to movement of substances	F	1E0	2.297523E-3	3	4	71	1659	OVER	Scar_g2369, Scar_g6631, Scar_g14363	Scar_g4316, Scar_g5326, Scar_g5455, Scar_g4110
GO:0042626	ATPase activity, coupled to transmembrane movement of substances	F	1E0	2.297523E-3	3	4	71	1659	OVER	Scar_g2369, Scar_g6631, Scar_g14363	Scar_g4316, Scar_g5326, Scar_g5455, Scar_g4110
GO:0036464	cytoplasmic ribonucleoprotein granule	C	1E0	2.900146E-3	4	11	70	1652	OVER	Scar_g14568, Scar_g14908, Scar_g1866, Scar_g3847	Scar_g13129, Scar_g12310, Scar_g2342, Scar_g7324, Scar_g7489, Scar_g5730, Scar_g12186, Scar_g11011, Scar_g13928, Scar_g15496, Scar_g12923
GO:0035770	ribonucleoprotein granule	C	1E0	4.73872E-3	4	13	70	1650	OVER	Scar_g14568, Scar_g14908, Scar_g1866, Scar_g3847	Scar_g7324, Scar_g7489, Scar_g13928, Scar_g12923, Scar_g11105, Scar_g13129, Scar_g12310, Scar_g1861, Scar_g2342, Scar_g5730, Scar_g12186, Scar_g11011, Scar_g15496
GO:0019098	reproductive behavior	P	1E0	5.206286E-3	9	70	65	1593	OVER	Scar_g5182, Scar_g2426, Scar_g13831, Scar_g12455, Scar_g1354, Scar_g882, Scar_g14363, Scar_g9736, Scar_g1901	Scar_g9792, Scar_g6000, Scar_g7377, Scar_g7696, Scar_g3808, Scar_g7613, Scar_g10698, Scar_g13329, Scar_g2995, Scar_g6807, Scar_g1865, Scar_g10573, Scar_g10176, Scar_g2036, Scar_g12113, Scar_g2551, Scar_g2232, Scar_g11261, Scar_g11181, Scar_g4690, Scar_g4051, Scar_g8951, Scar_g9844, Scar_g3837, Scar_g12942, Scar_g2227, Scar_g4328, Scar_g14325, Scar_g4006, Scar_g11257, Scar_g13873, Scar_g4365, Scar…
GO:0044705	multi-organism reproductive behavior	P	1E0	5.206286E-3	9	70	65	1593	OVER	Scar_g5182, Scar_g2426, Scar_g13831, Scar_g12455, Scar_g1354, Scar_g882, Scar_g14363, Scar_g9736, Scar_g1901	Scar_g9792, Scar_g6000, Scar_g7377, Scar_g7696, Scar_g3808, Scar_g7613, Scar_g10698, Scar_g13329, Scar_g2995, Scar_g6807, Scar_g1865, Scar_g10573, Scar_g10176, Scar_g2036, Scar_g12113, Scar_g2551, Scar_g2232, Scar_g11261, Scar_g11181, Scar_g4690, Scar_g4051, Scar_g8951, Scar_g9844, Scar_g3837, Scar_g12942, Scar_g2227, Scar_g4328, Scar_g14325, Scar_g4006, Scar_g11257, Scar_g13873, Scar_g4365, Scar…
GO:0016864	intramolecular oxidoreductase activity, transposing S-S bonds	F	1E0	5.225669E-3	2	1	72	1662	OVER	Scar_g290, Scar_g12741	Scar_g4051
GO:0022404	molting cycle process	P	1E0	5.225669E-3	2	1	72	1662	OVER	Scar_g9474, Scar_g1354	Scar_g9421
GO:0051705	multi-organism behavior	P	1E0	5.666676E-3	9	71	65	1592	OVER	Scar_g5182, Scar_g2426, Scar_g13831, Scar_g12455, Scar_g1354, Scar_g882, Scar_g14363, Scar_g9736, Scar_g1901	Scar_g9792, Scar_g6000, Scar_g7377, Scar_g7696, Scar_g3808, Scar_g7613, Scar_g10698, Scar_g13329, Scar_g2995, Scar_g6807, Scar_g1865, Scar_g10573, Scar_g10176, Scar_g2036, Scar_g12113, Scar_g2551, Scar_g2232, Scar_g11261, Scar_g11181, Scar_g4690, Scar_g4051, Scar_g7660, Scar_g8951, Scar_g9844, Scar_g3837, Scar_g12942, Scar_g2227, Scar_g4328, Scar_g14325, Scar_g4006, Scar_g11257, Scar_g13873, Scar…
GO:0006164	purine nucleotide biosynthetic process	P	1E0	6.528052E-3	5	24	69	1639	OVER	Scar_g8321, Scar_g6631, Scar_g13210, Scar_g14363, Scar_g899	Scar_g13190, Scar_g9301, Scar_g6158, Scar_g6159, Scar_g12905, Scar_g44, Scar_g12429, Scar_g15, Scar_g2403, Scar_g4527, Scar_g4316, Scar_g15758, Scar_g11953, Scar_g3634, Scar_g494, Scar_g2166, Scar_g5477, Scar_g5455, Scar_g4113, Scar_g15224, Scar_g894, Scar_g4110, Scar_g722, Scar_g259
GO:0015399	primary active transmembrane transporter activity	F	1E0	7.179348E-3	3	7	71	1656	OVER	Scar_g2369, Scar_g6631, Scar_g14363	Scar_g4316, Scar_g8420, Scar_g5326, Scar_g5455, Scar_g15642, Scar_g12, Scar_g4110
GO:0015405	P-P-bond-hydrolysis-driven transmembrane transporter activity	F	1E0	7.179348E-3	3	7	71	1656	OVER	Scar_g2369, Scar_g6631, Scar_g14363	Scar_g4316, Scar_g8420, Scar_g5326, Scar_g5455, Scar_g15642, Scar_g12, Scar_g4110
GO:0072522	purine-containing compound biosynthetic process	P	1E0	7.57732E-3	5	25	69	1638	OVER	Scar_g8321, Scar_g6631, Scar_g13210, Scar_g14363, Scar_g899	Scar_g13190, Scar_g44, Scar_g4316, Scar_g494, Scar_g4113, Scar_g15224, Scar_g894, Scar_g4110, Scar_g259, Scar_g9301, Scar_g6158, Scar_g6159, Scar_g12905, Scar_g12429, Scar_g15, Scar_g2403, Scar_g4527, Scar_g15758, Scar_g4304, Scar_g11953, Scar_g3634, Scar_g2166, Scar_g5477, Scar_g5455, Scar_g722
GO:0016469	proton-transporting two-sector ATPase complex	C	1E0	8.75368E-3	4	16	70	1647	OVER	Scar_g5840, Scar_g13210, Scar_g14363, Scar_g899	Scar_g13190, Scar_g12847, Scar_g2548, Scar_g10946, Scar_g4316, Scar_g3634, Scar_g11266, Scar_g5326, Scar_g1597, Scar_g5455, Scar_g15224, Scar_g10173, Scar_g5365, Scar_g13671, Scar_g13297, Scar_g722
GO:0002164	larval development	P	1E0	8.927371E-3	32	477	42	1186	OVER	Scar_g7631, Scar_g9736, Scar_g1866, Scar_g290, Scar_g12399, Scar_g10232, Scar_g5840, Scar_g12455, Scar_g13483, Scar_g15584, Scar_g4351, Scar_g217, Scar_g899, Scar_g13680, Scar_g13160, Scar_g16252, Scar_g4071, Scar_g6013, Scar_g6631, Scar_g10768, Scar_g1972, Scar_g13831, Scar_g14568, Scar_g2246, Scar_g13699, Scar_g15711, Scar_g1354, Scar_g13210, Scar_g11074, Scar_g14363, Scar_g1053, Scar_g15076	Scar_g1988, Scar_g15907, Scar_g12517, Scar_g14937, Scar_g10698, Scar_g10699, Scar_g11540, Scar_g10454, Scar_g9360, Scar_g8270, Scar_g9241, Scar_g8033, Scar_g6099, Scar_g13959, Scar_g13958, Scar_g11412, Scar_g12867, Scar_g10446, Scar_g11898, Scar_g13954, Scar_g12742, Scar_g10442, Scar_g9493, Scar_g911, Scar_g9259, Scar_g1606, Scar_g1603, Scar_g14958, Scar_g14837, Scar_g15924, Scar_g10478, Scar_g15…
