# Supplementary material for: The genome, transcriptome, and proteome of the nematode Steinernema carpocapsae: evolutionary signatures of a pathogenic lifestyle
Source: Sci Rep. 2016 Nov 23;6:37536. doi: 10.1038/srep37536 (PMC5120318; doi:10.1038/srep37536)
Supplement: Supplementary Table S13 [file srep37536-s14.xls]

## Sheet: Supplementary Table S13
The genome, transcriptome, and proteome of the nematode Steinernema carpocapsae: evolutionary signatures of a pathogenic lifestyle
Rougon-Cardoso A., Flores-Ponce, M., Ramos-Aboites, H.E., Martinez-Guerrero, C.E., Hao, Y-J., Cunha, L., Rodríguez-Martinez J.A., Ovando-Vázquez, C., Bermúdez-Barrientos, J.R., Abreu-Goodger, C., Chavarria-Hernández, N., Simões, N., Montiel, R.
Supplementary Table S13. Enriched GO terms associated with ATAD-3 protein.
Analyzes	GO-ID	Term	Category	FDR	P-Value	#Test	#Ref	#notAnnotTest	#notAnnotRef	Over/Under	TestSeqs	RefSeqs
Positive Selection	GO:0042303	molting cycle	P	1E0	1.199728E-3	11	80	63	1583	OVER	Scar_g9474, Scar_g6013, Scar_g1354, Scar_g11074, Scar_g13483, Scar_g15112, Scar_g15584, Scar_g1053, Scar_g4351, Scar_g13160, Scar_g16252
Positive Selection	GO:0002164	larval development	P	1E0	8.927371E-3	32	477	42	1186	OVER	Scar_g7631, Scar_g9736, Scar_g1866, Scar_g290, Scar_g12399, Scar_g10232, Scar_g5840, Scar_g12455, Scar_g13483, Scar_g15584, Scar_g4351, Scar_g217, Scar_g899, Scar_g13680, Scar_g13160, Scar_g16252, Scar_g4071, Scar_g6013, Scar_g6631, Scar_g10768, Scar_g1972, Scar_g13831, Scar_g14568, Scar_g2246, Scar_g13699, Scar_g15711, Scar_g1354, Scar_g13210, Scar_g11074, Scar_g14363, Scar_g1053, Scar_g15076
Differentially expressed proteins	GO:0031090	organelle membrane	C	1E0	5.032354E-3	21	10	263	368	OVER	gb18409.t1, g6108.t1, g13674.t1, g15642.t1, g1898.t1, g4358.t1, g1840.t1, g4224.t1, g15031.t1, g1219.t1, g7709.t1, g1053.t1, g4367.t1, g16070.t1, g13257.t1, g9939.t1, g11691.t1, g15405.t1, g7260.t1, g12135.t1, g13323.t1	g6201.t1, g12784.t1, g7880.t1, g6069.t1, g1859.t1, g8618.t1, g15236.t1, g1354.t1, g15752.t1, g22.t1
Annotated sequences	GO:0004713	protein tyrosine kinase activity	F	3.91387e-46	7.92776e-49	309	122	9834	17068	OVER	g3715.t1, g7889.t1, g2751.t1, g5249.t1, g4365.t1, g10890.t1, g3773.t1, g3240.t1, g11264.t1, g4663.t1, g6254.t1, g6248.t1, g9434.t1, g9457.t1, g5530.t1, g726.t1, g16173.t1, g10283.t1, g11041.t1, g8963.t1, g743.t1, g6827.t1, g13984.t1, g16156.t1, g2946.t1, g11510.t1, g12493.t1, g4536.t1, g4508.t1, g5667.t1, g3566.t1, g2653.t1, g6746.t1, g5776.t1, g1941.t1, g13978.t1, g7768.t1, g8087.t1, g886.t1, g8…
Annotated sequences	GO:0009987	cellular process	P	2.29819e-16	1.53977e-18	5720	8758	4423	8432	OVER	g6918.t1, g5948.t1, g1104.t1, g2797.t1, g8538.t1, g4852.t1, g3400.t1, g6598.t1, evm.model.scaffold00006.196, g10374.t1, g2671.t1, g9074.t1, g14610.t1, g8653.t1, g12670.t1, g14622.t1, g9623.t1, g5387.t1, g14989.t1, evm.model.scaffold00001.704, g13411.t1, g3894.t1, g6002.t1, g7454.t1, g2568.t1, g9876.t1, g12796.t1, g13766.t1, g15031.t1, g14736.t1, g15398.t1, g789.t1, g11917.t1, g4508.t1, g6484.t1, …
Annotated sequences	GO:0005622	intracellular	C	3.17219e-13	3.06444e-15	3654	5399	6489	11791	OVER	g6918.t1, g5948.t1, g2797.t1, g3400.t1, g5146.t1, g14610.t1, g8653.t1, g12670.t1, g14622.t1, g9623.t1, g5387.t1, g14989.t1, g6002.t1, g7454.t1, g2568.t1, g9876.t1, g12796.t1, g15031.t1, g15398.t1, g11917.t1, g6484.t1, g4062.t1, g15706.t1, g536.t1, g12543.t1, g15960.t1, g15935.t1, g14048.t1, g9852.t1, g7340.t1, g10362.t1, g16254.t1, g10398.t1, g11458.t1, g15133.t1, g1218.t1, g7671.t1, g3653.t1, g2…	Y102A11A.6, Y39A3CR.4, T05H4.4, Y39A3CR.6, T05H4.5, T05H4.6, W08E12.1, M28.5, F28B12.2b, R04A9.2, F57B10.3b, F28B12.2a, F26D11.11b, F26D11.11a, R13A5.1b, R13A5.1a, C10C5.6a, H38K22.2a, R04A9.7, R04A9.4, C24H12.4b, C10C5.6b, F57B10.3a, T07A5.6c, C24H12.4a, F28B12.2f, R13A5.1d, R13A5.1c, F28B12.2d, T07A5.6b, F28B12.2c, C32A3.2, T07A5.6a, R13A5.1e, R13A5.12, F32G8.6, C56C10.12, F55B12.4, Y34B4A.8b, …
Annotated sequences	GO:0043168	anion binding	F	2.55728e-11	2.86887e-13	1344	1779	8799	15411	OVER	g3847.t1, g6918.t1, evm.model.scaffold00220.1, evm.model.scaffold00005.150, g1861.t1, g7889.t1, g13091.t1, g2751.t1, evm.model.scaffold00006.196, g2671.t1, g10890.t1, g3240.t1, g11264.t1, g5742.t1, evm.model.scaffold00266.1, g15500.t1, g14622.t1, g5387.t1, g7247.t1, g6071.t1, g14588.t1, g4291.t1, g14267.t1, g3217.t1, g12406.t1, g12166.t1, g13297.t1, g743.t1, g5639.t1, g2407.t1, g15077.t1, g6609.t…
Annotated sequences	GO:0032549	ribonucleoside binding	F	3.53397e-09	4.57026e-11	1124	1490	9019	15700	OVER	g3847.t1, g6918.t1, evm.model.scaffold00220.1, g1861.t1, g7889.t1, g13091.t1, g2751.t1, g2671.t1, g10890.t1, g3240.t1, g11264.t1, g5742.t1, evm.model.scaffold00266.1, g15500.t1, g14622.t1, g5387.t1, g7247.t1, g6071.t1, g14588.t1, g14267.t1, g12406.t1, g12166.t1, g13297.t1, g743.t1, g5639.t1, g2407.t1, g15077.t1, g6609.t1, g4508.t1, g12727.t1, g4062.t1, g6746.t1, g5776.t1, g1941.t1, g4049.t1, g327…	F48G7.9, Y53C10A.9, F28H1.3, T19A6.2b, T28F3.5a, T19A6.2a, Y42G9A.6a, Y42G9A.6b, T19A6.2c, W09D10.2, H19N07.1a, H19N07.1b, Y39H10A.7b, T28F3.5b, Y38A10A.6, F08B1.2, R04A9.7, C24H12.4b, F39B2.7, F22B5.1, C24H12.4a, H12C20.2a, Y67D2.4a, W09B6.1a, W09B6.1b, W09B6.1c, C30F8.4a, C44B11.3, C30F8.4b, R09D1.12, W05G11.6d, C04G2.10b, C26D10.2b, W05G11.6c, C04G2.10a, B0285.1a, T12E12.4b, B0285.1b, T12E12.4…
Annotated sequences	GO:0001882	nucleoside binding	F	3.68209e-09	4.81919e-11	1125	1492	9018	15698	OVER	g3847.t1, g6918.t1, evm.model.scaffold00220.1, g1861.t1, g7889.t1, g13091.t1, g2751.t1, g2671.t1, g10890.t1, g3240.t1, g11264.t1, g5742.t1, evm.model.scaffold00266.1, g15500.t1, g14622.t1, g5387.t1, g7247.t1, g6071.t1, g14588.t1, g14267.t1, g12406.t1, g12166.t1, g13297.t1, g743.t1, g5639.t1, g2407.t1, g15077.t1, g6609.t1, g4508.t1, g12727.t1, g4062.t1, g6746.t1, g5776.t1, g1941.t1, g4049.t1, g327…	F48G7.9, Y53C10A.9, F28H1.3, T19A6.2b, T28F3.5a, T19A6.2a, Y42G9A.6a, Y42G9A.6b, Y47D3A.29a, T19A6.2c, Y47D3A.29b, W09D10.2, H19N07.1a, H19N07.1b, Y39H10A.7b, T28F3.5b, Y38A10A.6, F08B1.2, R04A9.7, C24H12.4b, F39B2.7, F22B5.1, C24H12.4a, H12C20.2a, Y67D2.4a, W09B6.1a, W09B6.1b, W09B6.1c, C30F8.4a, C44B11.3, C30F8.4b, R09D1.12, W05G11.6d, C04G2.10b, C26D10.2b, W05G11.6c, C04G2.10a, B0285.1a, T12E1…
Annotated sequences	GO:0035639	purine ribonucleoside triphosphate binding	F	4.90139e-09	6.49141e-11	1114	1478	9029	15712	OVER	g3847.t1, g6918.t1, evm.model.scaffold00220.1, g1861.t1, g7889.t1, g13091.t1, g2751.t1, g2671.t1, g10890.t1, g3240.t1, g11264.t1, g5742.t1, evm.model.scaffold00266.1, g15500.t1, g14622.t1, g5387.t1, g7247.t1, g6071.t1, g14588.t1, g14267.t1, g12406.t1, g12166.t1, g13297.t1, g743.t1, g5639.t1, g2407.t1, g15077.t1, g6609.t1, g4508.t1, g12727.t1, g4062.t1, g6746.t1, g5776.t1, g1941.t1, g4049.t1, g327…	F48G7.9, Y53C10A.9, F28H1.3, T19A6.2b, T28F3.5a, T19A6.2a, Y42G9A.6a, Y42G9A.6b, T19A6.2c, W09D10.2, H19N07.1a, H19N07.1b, Y39H10A.7b, T28F3.5b, Y38A10A.6, F08B1.2, R04A9.7, C24H12.4b, F39B2.7, F22B5.1, C24H12.4a, H12C20.2a, Y67D2.4a, W09B6.1a, W09B6.1b, W09B6.1c, C30F8.4a, C44B11.3, C30F8.4b, R09D1.12, W05G11.6d, C04G2.10b, C26D10.2b, W05G11.6c, C04G2.10a, B0285.1a, T12E12.4b, B0285.1b, T12E12.4…
Annotated sequences	GO:0001883	purine nucleoside binding	F	5.00517e-09	6.78482e-11	1119	1486	9024	15704	OVER	g3847.t1, g6918.t1, evm.model.scaffold00220.1, g1861.t1, g7889.t1, g13091.t1, g2751.t1, g2671.t1, g10890.t1, g3240.t1, g11264.t1, g5742.t1, evm.model.scaffold00266.1, g15500.t1, g14622.t1, g5387.t1, g7247.t1, g6071.t1, g14588.t1, g14267.t1, g12406.t1, g12166.t1, g13297.t1, g743.t1, g5639.t1, g2407.t1, g15077.t1, g6609.t1, g4508.t1, g12727.t1, g4062.t1, g6746.t1, g5776.t1, g1941.t1, g4049.t1, g327…	F48G7.9, Y53C10A.9, F28H1.3, T19A6.2b, T28F3.5a, T19A6.2a, Y42G9A.6a, Y42G9A.6b, T19A6.2c, W09D10.2, H19N07.1a, H19N07.1b, Y39H10A.7b, T28F3.5b, Y38A10A.6, F08B1.2, R04A9.7, C24H12.4b, F39B2.7, F22B5.1, C24H12.4a, H12C20.2a, Y67D2.4a, W09B6.1a, W09B6.1b, W09B6.1c, C30F8.4a, C44B11.3, C30F8.4b, R09D1.12, W05G11.6d, C04G2.10b, C26D10.2b, W05G11.6c, C04G2.10a, B0285.1a, T12E12.4b, B0285.1b, T12E12.4…
Annotated sequences	GO:0032550	purine ribonucleoside binding	F	5.00517e-09	6.78482e-11	1119	1486	9024	15704	OVER	g3847.t1, g6918.t1, evm.model.scaffold00220.1, g1861.t1, g7889.t1, g13091.t1, g2751.t1, g2671.t1, g10890.t1, g3240.t1, g11264.t1, g5742.t1, evm.model.scaffold00266.1, g15500.t1, g14622.t1, g5387.t1, g7247.t1, g6071.t1, g14588.t1, g14267.t1, g12406.t1, g12166.t1, g13297.t1, g743.t1, g5639.t1, g2407.t1, g15077.t1, g6609.t1, g4508.t1, g12727.t1, g4062.t1, g6746.t1, g5776.t1, g1941.t1, g4049.t1, g327…	F48G7.9, Y53C10A.9, F28H1.3, T19A6.2b, T28F3.5a, T19A6.2a, Y42G9A.6a, Y42G9A.6b, T19A6.2c, W09D10.2, H19N07.1a, H19N07.1b, Y39H10A.7b, T28F3.5b, Y38A10A.6, F08B1.2, R04A9.7, C24H12.4b, F39B2.7, F22B5.1, C24H12.4a, H12C20.2a, Y67D2.4a, W09B6.1a, W09B6.1b, W09B6.1c, C30F8.4a, C44B11.3, C30F8.4b, R09D1.12, W05G11.6d, C04G2.10b, C26D10.2b, W05G11.6c, C04G2.10a, B0285.1a, T12E12.4b, B0285.1b, T12E12.4…
Annotated sequences	GO:0044424	intracellular part	C	6.63229e-09	9.40384e-11	3459	5221	6684	11969	OVER	g6918.t1, g5948.t1, g2797.t1, g3400.t1, g5146.t1, g14610.t1, g8653.t1, g12670.t1, g14622.t1, g9623.t1, g5387.t1, g14989.t1, g6002.t1, g7454.t1, g2568.t1, g9876.t1, g12796.t1, g15031.t1, g15398.t1, g11917.t1, g6484.t1, g15706.t1, g536.t1, g12543.t1, g15960.t1, g15935.t1, g14048.t1, g9852.t1, g7340.t1, g10362.t1, g16254.t1, g11458.t1, g15133.t1, g7671.t1, g3653.t1, g2339.t1, g14609.t1, g6459.t1, g3…	Y102A11A.6, Y39A3CR.4, T05H4.4, Y39A3CR.6, T05H4.5, T05H4.6, W08E12.1, M28.5, F28B12.2b, R04A9.2, F57B10.3b, F28B12.2a, F26D11.11b, F26D11.11a, R13A5.1b, R13A5.1a, C10C5.6a, H38K22.2a, R04A9.7, R04A9.4, C24H12.4b, C10C5.6b, F57B10.3a, T07A5.6c, C24H12.4a, F28B12.2f, R13A5.1d, R13A5.1c, F28B12.2d, T07A5.6b, F28B12.2c, C32A3.2, T07A5.6a, R13A5.1e, R13A5.12, F32G8.6, C56C10.12, F55B12.4, F55B12.1, F…
Annotated sequences	GO:0044763	single-organism cellular process	P	1.14944e-08	1.71932e-10	4036	6184	6107	11006	OVER	g6918.t1, g5948.t1, g2797.t1, g8538.t1, g3400.t1, g6598.t1, evm.model.scaffold00006.196, g10374.t1, g2671.t1, g9074.t1, g12670.t1, g14622.t1, g5387.t1, g14989.t1, evm.model.scaffold00001.704, g13411.t1, g6002.t1, g7454.t1, g9876.t1, g13766.t1, g15031.t1, g14736.t1, g789.t1, g11917.t1, g4508.t1, g6484.t1, g1574.t1, g10947.t1, g15706.t1, g10259.t1, g536.t1, g15960.t1, g14048.t1, g3194.t1, g9852.t1,…	T05H4.6, T27D1.1, Y54G11A.10a, T27D1.3, Y54G11A.10b, F28B12.2b, R04A9.2, F28B12.2a, C10C5.6a, R04A9.7, C10C5.6b, R151.2c, R151.2d, F28B12.2f, R151.2a, T05A1.1a, R151.2b, F28B12.2d, ZK1086.1b, F28B12.2c, ZK1086.1a, T05A1.1b, F32G8.6, Y34B4A.8b, Y34B4A.8a, F35H12.3, F35H12.4, F38A3.2, H14A12.2b, H14A12.2a, T28A8.1c, T28A8.1b, T28A8.1a, Y77E11A.13a, F16D3.7, F16D3.4, C04H5.3, C02C2.4, C04H5.6, F08H9…
Annotated sequences	GO:0044464	cell part	C	1.60087e-07	2.79366e-09	4232	6557	5911	10633	OVER	g6918.t1, g5948.t1, g2797.t1, g3400.t1, g5146.t1, g9074.t1, g14610.t1, g8653.t1, g12670.t1, g14622.t1, g9623.t1, g5387.t1, g14989.t1, g14175.t1, g6002.t1, g7454.t1, g5261.t1, g2568.t1, g9876.t1, g12796.t1, g13766.t1, g15031.t1, g15398.t1, g789.t1, g11917.t1, g6484.t1, g4062.t1, g15706.t1, g536.t1, g12543.t1, g15960.t1, g15935.t1, g14048.t1, g9852.t1, g7340.t1, g10362.t1, g12669.t1, g16254.t1, g10…	Y102A11A.6, T05H4.4, T05H4.5, T05H4.6, T27D1.1, W08E12.1, Y54G11A.10a, Y54G11A.10b, F28B12.2b, R01E6.4, R04A9.2, F28B12.2a, C10C5.6a, R04A9.7, R04A9.4, C10C5.6b, T07A5.6c, F28B12.2f, F28B12.2d, T07A5.6b, F28B12.2c, T07A5.6a, F32G8.6, F55B12.4, Y34B4A.8b, F55B12.1, Y34B4A.8a, F35H12.3, F45E12.2, F35H12.4, F55F8.3, F45E12.3, F55F8.4, F55F8.5, H14A12.2b, H14A12.2a, Y77E11A.13a, Y77E11A.13b, C02C2.3,…
Annotated sequences	GO:0005623	cell	C	1.6171e-07	2.84718e-09	4233	6559	5910	10631	OVER	g6918.t1, g5948.t1, g2797.t1, g3400.t1, g5146.t1, g9074.t1, g14610.t1, g8653.t1, g12670.t1, g14622.t1, g9623.t1, g5387.t1, g14989.t1, g14175.t1, g6002.t1, g7454.t1, g5261.t1, g2568.t1, g9876.t1, g12796.t1, g13766.t1, g15031.t1, g15398.t1, g789.t1, g11917.t1, g6484.t1, g4062.t1, g15706.t1, g536.t1, g12543.t1, g15960.t1, g15935.t1, g14048.t1, g9852.t1, g7340.t1, g10362.t1, g12669.t1, g16254.t1, g10…	Y102A11A.6, T05H4.4, T05H4.5, T05H4.6, T27D1.1, W08E12.1, Y54G11A.10a, Y54G11A.10b, F28B12.2b, R01E6.4, R04A9.2, F28B12.2a, C10C5.6a, R04A9.7, R04A9.4, C10C5.6b, T07A5.6c, F28B12.2f, F28B12.2d, T07A5.6b, F28B12.2c, T07A5.6a, F32G8.6, F55B12.4, Y34B4A.8b, F55B12.1, Y34B4A.8a, F35H12.3, F45E12.2, F35H12.4, F55F8.3, F45E12.3, F55F8.4, F55F8.5, H14A12.2b, H14A12.2a, Y77E11A.13a, Y77E11A.13b, C02C2.3,…
Annotated sequences	GO:0006464	cellular protein modification process	P	3.58071e-07	6.58342e-09	1079	1469	9064	15721	OVER	g3847.t1, g16082.t1, g5547.t1, g7889.t1, g8538.t1, g2751.t1, g4497.t1, g2671.t1, g10890.t1, g6552.t1, g3240.t1, g3481.t1, g11264.t1, g5742.t1, g7843.t1, g15741.t1, g755.t1, g6311.t1, g7247.t1, g4210.t1, g8172.t1, g2167.t1, g14588.t1, g15237.t1, g14267.t1, g2190.t1, g743.t1, evm.model.scaffold00013.145, g10695.t1, g4508.t1, g12727.t1, g6746.t1, g4416.t1, g6838.t1, g5776.t1, g1941.t1, g15935.t1, g1…	ZK757.2, F36H1.3, F48G7.9, T20G5.5, C16A3.2, C04F12.8, T27D1.1, F53B6.5, H19N07.1a, Y39H10A.7b, F55F8.7, F08B1.2, T09B4.10, B0244.2, H38K22.2a, R04A9.7, Y56A3A.4b, F39B2.2, C30F8.4a, C30F8.4b, R09D1.12, C04G2.10b, C04G2.10a, B0285.1a, B0285.1b, B0285.1c, H38K22.2b, R09D1.13, Y53F4B.1, Y53F4B.3, Y39H10A.7a, M01A12.4, Y105E8A.17a, Y105E8A.17b, Y51H1A.4, W06B11.1, Y37E11AR.2, F39H11.3, Y77E11A.13a, …
Annotated sequences	GO:0036211	protein modification process	P	3.58071e-07	6.58342e-09	1079	1469	9064	15721	OVER	g3847.t1, g16082.t1, g5547.t1, g7889.t1, g8538.t1, g2751.t1, g4497.t1, g2671.t1, g10890.t1, g6552.t1, g3240.t1, g3481.t1, g11264.t1, g5742.t1, g7843.t1, g15741.t1, g755.t1, g6311.t1, g7247.t1, g4210.t1, g8172.t1, g2167.t1, g14588.t1, g15237.t1, g14267.t1, g2190.t1, g743.t1, evm.model.scaffold00013.145, g10695.t1, g4508.t1, g12727.t1, g6746.t1, g4416.t1, g6838.t1, g5776.t1, g1941.t1, g15935.t1, g1…	ZK757.2, F36H1.3, F48G7.9, T20G5.5, C16A3.2, C04F12.8, T27D1.1, F53B6.5, H19N07.1a, Y39H10A.7b, F55F8.7, F08B1.2, T09B4.10, B0244.2, H38K22.2a, R04A9.7, Y56A3A.4b, F39B2.2, C30F8.4a, C30F8.4b, R09D1.12, C04G2.10b, C04G2.10a, B0285.1a, B0285.1b, B0285.1c, H38K22.2b, R09D1.13, Y53F4B.1, Y53F4B.3, Y39H10A.7a, M01A12.4, Y105E8A.17a, Y105E8A.17b, Y51H1A.4, W06B11.1, Y37E11AR.2, F39H11.3, Y77E11A.13a, …
Annotated sequences	GO:1901265	nucleoside phosphate binding	F	2.05513e-06	4.00267e-08	1514	2168	8629	15022	OVER	g3847.t1, g6918.t1, g1746.t1, evm.model.scaffold00220.1, g1861.t1, g7889.t1, g13091.t1, g2751.t1, g4497.t1, g2671.t1, g10890.t1, g3240.t1, g4015.t1, g11264.t1, g5742.t1, g4531.t1, evm.model.scaffold00266.1, g15500.t1, g14622.t1, g5387.t1, g7247.t1, g6071.t1, g14588.t1, g14267.t1, g3217.t1, g12406.t1, g12166.t1, g13297.t1, g743.t1, g5639.t1, g2407.t1, g15867.t1, g7294.t1, g15077.t1, g6609.t1, g450…	F48G7.9, Y53C10A.9, F28H1.3, T28F3.5a, Y42G9A.6a, Y42G9A.6b, T28F3.5b, R04A9.7, C24H12.4b, C34F6.8, C24H12.4a, H12C20.2a, R151.2c, R151.2d, R151.2a, R151.2b, C30F8.4a, C44B11.3, C30F8.4b, F32G8.6, C04G2.10b, C04G2.10a, B0285.1a, T12E12.4b, B0285.1b, T12E12.4a, B0285.1c, F57C12.5d, F57C12.5c, F57C12.5e, C34E11.4, Y74C10AR.3, K07B1.2, C11G6.2, C42C1.9b, T06A10.1b, R06C7.8, T06A10.1a, Y59E9AL.36, T0…
Annotated sequences	GO:0000166	nucleotide binding	F	2.05513e-06	4.00267e-08	1514	2168	8629	15022	OVER	g3847.t1, g6918.t1, g1746.t1, evm.model.scaffold00220.1, g1861.t1, g7889.t1, g13091.t1, g2751.t1, g4497.t1, g2671.t1, g10890.t1, g3240.t1, g4015.t1, g11264.t1, g5742.t1, g4531.t1, evm.model.scaffold00266.1, g15500.t1, g14622.t1, g5387.t1, g7247.t1, g6071.t1, g14588.t1, g14267.t1, g3217.t1, g12406.t1, g12166.t1, g13297.t1, g743.t1, g5639.t1, g2407.t1, g15867.t1, g7294.t1, g15077.t1, g6609.t1, g450…	F48G7.9, Y53C10A.9, F28H1.3, T28F3.5a, Y42G9A.6a, Y42G9A.6b, T28F3.5b, R04A9.7, C24H12.4b, C34F6.8, C24H12.4a, H12C20.2a, R151.2c, R151.2d, R151.2a, R151.2b, C30F8.4a, C44B11.3, C30F8.4b, F32G8.6, C04G2.10b, C04G2.10a, B0285.1a, T12E12.4b, B0285.1b, T12E12.4a, B0285.1c, F57C12.5d, F57C12.5c, F57C12.5e, C34E11.4, Y74C10AR.3, K07B1.2, C11G6.2, C42C1.9b, T06A10.1b, R06C7.8, T06A10.1a, Y59E9AL.36, T0…
Annotated sequences	GO:0005524	ATP binding	F	9.66298e-06	2.09658e-07	930	1276	9213	15914	OVER	g3847.t1, g6918.t1, evm.model.scaffold00220.1, g7889.t1, g13091.t1, g2751.t1, g2671.t1, g10890.t1, g3240.t1, g11264.t1, g5742.t1, evm.model.scaffold00266.1, g15500.t1, g14622.t1, g5387.t1, g7247.t1, g6071.t1, g14267.t1, g12406.t1, g12166.t1, g13297.t1, g743.t1, g2407.t1, g4508.t1, g12727.t1, g6746.t1, g5776.t1, g1941.t1, g15960.t1, g12188.t1, g4395.t1, g16254.t1, evm.model.scaffold00086.18, g250.…	F48G7.9, Y53C10A.9, F28H1.3, T28F3.5a, Y42G9A.6a, Y42G9A.6b, W09D10.2, Y39H10A.7b, T28F3.5b, Y38A10A.6, F08B1.2, R04A9.7, C24H12.4b, C24H12.4a, H12C20.2a, W09B6.1a, W09B6.1b, W09B6.1c, C30F8.4a, C30F8.4b, R09D1.12, C04G2.10b, C26D10.2b, C04G2.10a, B0285.1a, B0285.1b, R10E4.4, B0285.1c, C26D10.2a, F36D4.3b, F57C12.5d, F57C12.5c, F57C12.5e, Y22D7AL.10, R09D1.13, T18D3.4, ZK637.5, Y53F4B.1, F36D4.3a…
Annotated sequences	GO:0008270	zinc ion binding	F	7.70193e-05	1.98009e-06	770	1054	9373	16136	OVER	g13926.t1, g9508.t1, g3927.t1, g10935.t1, g5146.t1, g8779.t1, g2430.t1, g7568.t1, g9590.t1, g8137.t1, g7763.t1, g16207.t1, g4210.t1, g14530.t1, g1151.t1, g12762.t1, g11196.t1, evm.model.scaffold00062.17, g8149.t1, g11711.t1, g7775.t1, g9876.t1, g13858.t1, g7133.t1, g1253.t1, g4383.t1, g12956.t1, g4416.t1, evm.model.scaffold00039.15, g10534.t1, g9234.t1, g561.t1, g14128.t1, g13479.t1, g15935.t1, g…	C17E7.7, C28H8.6c, C17E7.5, C09E7.9, C17E7.6, C28H8.6a, C28H8.6b, C09E7.5, W09D10.1, C13F10.7, Y50D4C.2, F46C5.3, F33E11.1, F39B2.3, Y38C1AA.6, Y105E8A.6, R13A5.10, F09D1.1, F45E12.2, T16H12.4, T18D3.2, F38E9.2, R11G11.1, Y51H1A.4, Y37E11AR.4, Y38H8A.2a, F48G7.3, F47G9.4, Y37E11AR.2, C17E7.8a, C17E7.8b, D2089.2, Y49E10.27, F48C1.1, F56E3.4a, F56E3.4b, R02D1.1, C03G6.8, K06A4.1, C54C8.1, C34D4.9, …
Annotated sequences	GO:0097159	organic cyclic compound binding	F	0.000128491	3.56364e-06	2766	4263	7377	12927	OVER	g6918.t1, g1746.t1, g5547.t1, g1861.t1, g3927.t1, g2716.t1, g13091.t1, g3125.t1, g8779.t1, g2671.t1, g10890.t1, g3240.t1, g14610.t1, g8653.t1, evm.model.scaffold00266.1, g12670.t1, g15145.t1, g14622.t1, g9623.t1, g5387.t1, g6071.t1, g14989.t1, g14588.t1, g12166.t1, g8149.t1, g12796.t1, g7294.t1, g14221.t1, g4508.t1, g12727.t1, g4062.t1, g6746.t1, g2728.t1, g5776.t1, g15706.t1, g4049.t1, g10534.t1…	F48G7.9, Y53C10A.9, C09E7.4, Y42G9A.6a, Y42G9A.6b, T05H4.6, W08E12.1, M28.5, R04A9.2, C13F10.7, R04A9.7, R01E6.6, R04A9.4, C24H12.4b, R04A9.5, C34F6.8, C24H12.4a, R151.2c, R151.2d, R151.2a, R151.2b, F32G8.6, F55B12.4, B0285.1a, F55B12.1, B0285.1b, B0285.1c, F57C12.5d, F45E12.2, F57C12.5c, F56A8.7a, F57C12.5e, F56A8.7b, Y73B6BL.3, F48G7.3, Y74C10AR.3, Y74C10AR.1, Y53C10A.3, C11G6.2, T06A10.1b, T06…
Annotated sequences	GO:1901363	heterocyclic compound binding	F	0.000156281	4.45613e-06	2756	4251	7387	12939	OVER	g6918.t1, g1746.t1, g5547.t1, g1861.t1, g3927.t1, g2716.t1, g13091.t1, g3125.t1, g8779.t1, g2671.t1, g10890.t1, g3240.t1, g14610.t1, g8653.t1, evm.model.scaffold00266.1, g12670.t1, g15145.t1, g14622.t1, g9623.t1, g5387.t1, g6071.t1, g14989.t1, g14588.t1, g12166.t1, g8149.t1, g12796.t1, g7294.t1, g14221.t1, g4508.t1, g12727.t1, g4062.t1, g6746.t1, g2728.t1, g5776.t1, g15706.t1, g4049.t1, g10534.t1…	F48G7.9, Y53C10A.9, C09E7.4, Y42G9A.6a, Y42G9A.6b, T05H4.6, W08E12.1, M28.5, R04A9.2, C13F10.7, R04A9.7, R01E6.6, R04A9.4, C24H12.4b, R04A9.5, C34F6.8, C24H12.4a, R151.2c, R151.2d, R151.2a, R151.2b, F32G8.6, F55B12.4, B0285.1a, F55B12.1, B0285.1b, B0285.1c, F57C12.5d, F45E12.2, F57C12.5c, F56A8.7a, F57C12.5e, F56A8.7b, Y73B6BL.3, F48G7.3, Y74C10AR.3, Y74C10AR.1, Y53C10A.3, C11G6.2, T06A10.1b, T06…
Annotated sequences	GO:0097367	carbohydrate derivative binding	F	0.000309762	9.74944e-06	1253	1830	8890	15360	OVER	g3847.t1, g6918.t1, evm.model.scaffold00220.1, g1861.t1, g7889.t1, g13091.t1, g2751.t1, g2671.t1, g10890.t1, g3240.t1, g11264.t1, g7167.t1, g5742.t1, evm.model.scaffold00266.1, g15500.t1, g14622.t1, g5387.t1, g7247.t1, g6071.t1, g14588.t1, g14267.t1, g12406.t1, g12166.t1, g13297.t1, g743.t1, g5639.t1, g2407.t1, g15077.t1, g6609.t1, g4508.t1, g12727.t1, g4062.t1, g6746.t1, g5776.t1, g1941.t1, g404…	F48G7.9, Y53C10A.9, F28H1.3, T28F3.5a, Y42G9A.6a, Y42G9A.6b, T28F3.5b, R04A9.7, C24H12.4b, C24H12.4a, H12C20.2a, R151.2c, R151.2d, R151.2a, R151.2b, C30F8.4a, C44B11.3, C30F8.4b, F32G8.6, C04G2.10b, C04G2.10a, B0285.1a, T12E12.4b, B0285.1b, T12E12.4a, B0285.1c, F57C12.5d, F57C12.5c, F57C12.5e, T03F6.5, Y74C10AR.3, C42C1.9b, T06A10.1b, R06C7.8, T06A10.1a, T06A10.1d, Y42G9A.4a, T06A10.1c, C42C1.9a,…
Annotated sequences	GO:0016310	phosphorylation	P	0.000328068	1.07857e-05	616	836	9527	16354	OVER	g3847.t1, g2258.t1, g3985.t1, g2797.t1, g7889.t1, g2751.t1, g3664.t1, g5249.t1, g9428.t1, g2671.t1, g10890.t1, g6552.t1, g3240.t1, g11264.t1, g6254.t1, g5742.t1, g698.t1, g14622.t1, g15684.t1, g7247.t1, g6071.t1, g14129.t1, g3355.t1, g16173.t1, g14588.t1, g15237.t1, g10844.t1, g10283.t1, g14267.t1, g8963.t1, g743.t1, g6827.t1, g13984.t1, g2946.t1, g4508.t1, g12727.t1, g6746.t1, g5776.t1, g1941.t1…	ZK757.2, F48G7.9, T20G5.5, Y39H10A.7b, F08B1.2, R04A9.7, C30F8.4a, C30F8.4b, R09D1.12, C04G2.10b, C04G2.10a, B0285.1a, B0285.1b, B0285.1c, F35H12.4, R09D1.13, Y53F4B.1, Y39H10A.7a, F55C10.5, F39H11.3, R06C7.8, C04H5.3, F13B9.5, Y105C5B.2, C12D8.10c, T03D8.5a, C12D8.10a, C12D8.10b, F25B5.4a, T25E12.4b, T25E12.4a, T25E12.4d, T25E12.4c, T25E12.4f, ZK1098.10a, T25E12.4e, F58A3.2e, F58A3.2d, F58A3.2c,…
Annotated sequences	GO:0032553	ribonucleotide binding	F	0.00056067	1.96558e-05	1220	1788	8923	15402	OVER	g3847.t1, g6918.t1, evm.model.scaffold00220.1, g1861.t1, g7889.t1, g13091.t1, g2751.t1, g2671.t1, g10890.t1, g3240.t1, g11264.t1, g5742.t1, evm.model.scaffold00266.1, g15500.t1, g14622.t1, g5387.t1, g7247.t1, g6071.t1, g14588.t1, g14267.t1, g12406.t1, g12166.t1, g13297.t1, g743.t1, g5639.t1, g2407.t1, g15077.t1, g6609.t1, g4508.t1, g12727.t1, g4062.t1, g6746.t1, g5776.t1, g1941.t1, g4049.t1, g327…	F48G7.9, Y53C10A.9, F28H1.3, T28F3.5a, Y42G9A.6a, Y42G9A.6b, T28F3.5b, R04A9.7, C24H12.4b, C24H12.4a, H12C20.2a, R151.2c, R151.2d, R151.2a, R151.2b, C30F8.4a, C44B11.3, C30F8.4b, F32G8.6, C04G2.10b, C04G2.10a, B0285.1a, T12E12.4b, B0285.1b, T12E12.4a, B0285.1c, F57C12.5d, F57C12.5c, F57C12.5e, Y74C10AR.3, C42C1.9b, T06A10.1b, R06C7.8, T06A10.1a, T06A10.1d, Y42G9A.4a, T06A10.1c, C42C1.9a, Y42G9A.4…
Annotated sequences	GO:0032555	purine ribonucleotide binding	F	0.000576047	2.05539e-05	1207	1768	8936	15422	OVER	g3847.t1, g6918.t1, evm.model.scaffold00220.1, g1861.t1, g7889.t1, g13091.t1, g2751.t1, g2671.t1, g10890.t1, g3240.t1, g11264.t1, g5742.t1, evm.model.scaffold00266.1, g15500.t1, g14622.t1, g5387.t1, g7247.t1, g6071.t1, g14588.t1, g14267.t1, g12406.t1, g12166.t1, g13297.t1, g743.t1, g5639.t1, g2407.t1, g15077.t1, g6609.t1, g4508.t1, g12727.t1, g4062.t1, g6746.t1, g5776.t1, g1941.t1, g4049.t1, g327…	F48G7.9, Y53C10A.9, F28H1.3, T28F3.5a, Y42G9A.6a, Y42G9A.6b, T28F3.5b, R04A9.7, C24H12.4b, C24H12.4a, H12C20.2a, R151.2c, R151.2d, R151.2a, R151.2b, C30F8.4a, C44B11.3, C30F8.4b, F32G8.6, C04G2.10b, C04G2.10a, B0285.1a, T12E12.4b, B0285.1b, T12E12.4a, B0285.1c, F57C12.5d, F57C12.5c, F57C12.5e, Y74C10AR.3, C42C1.9b, T06A10.1b, R06C7.8, T06A10.1a, T06A10.1d, Y42G9A.4a, T06A10.1c, C42C1.9a, Y42G9A.4…
Annotated sequences	GO:0017111	nucleoside-triphosphatase activity	F	0.000699279	2.5779e-05	511	685	9632	16505	OVER	g1448.t1, g6918.t1, g926.t1, g1861.t1, g13091.t1, g3664.t1, g4875.t1, g12773.t1, g7545.t1, evm.model.scaffold00052.140, g4279.t1, evm.model.scaffold00266.1, g15500.t1, g5387.t1, g5123.t1, g14393.t1, g560.t1, g9658.t1, g6002.t1, g14588.t1, g10569.t1, g12406.t1, g12166.t1, g2304.t1, g13297.t1, g12292.t1, g2407.t1, g10156.t1, g15924.t1, evm.model.scaffold00039.12, g15077.t1, g6609.t1, g3732.t1, g404…	Y53C10A.9, Y42G9A.6a, Y42G9A.6b, F42E11.1b, W09D10.2, H19N07.1a, Y45F10C.6, H19N07.1b, F42E11.1a, Y38A10A.6, R06A10.2, C41C4.8, F18E2.5a, C24H12.4b, F18E2.5b, F39B2.7, F22B5.1, C24H12.4a, Y67D2.4a, H12C20.2b, C08F8.2b, C08F8.2a, Y67D2.4b, C08F8.2c, B0365.3, F56H9.3, C44B11.3, F36D4.3f, C26D10.2b, T04A11.6, C16C10.12, B0365.7, T12E12.4b, C37C3.2c, T12E12.4a, R10E4.4, C26D10.2a, F36D4.3b, F57C12.5d…
Annotated sequences	GO:0016818	hydrolase activity, acting on acid anhydrides, in phosphorus-containing anhydrides	F	0.00111763	4.33209e-05	526	713	9617	16477	OVER	g1448.t1, g6918.t1, g5845.t1, g2797.t1, g12738.t1, g926.t1, g1861.t1, g13091.t1, g3664.t1, g4875.t1, g12773.t1, g7545.t1, evm.model.scaffold00052.140, g4279.t1, evm.model.scaffold00266.1, g15500.t1, g5387.t1, g5123.t1, g14393.t1, g560.t1, g9658.t1, g6002.t1, g14588.t1, g10569.t1, g12406.t1, g12166.t1, g2304.t1, g13297.t1, g12292.t1, g2407.t1, g10156.t1, g15924.t1, evm.model.scaffold00039.12, g150…	Y53C10A.9, Y42G9A.6a, Y42G9A.6b, F42E11.1b, W09D10.2, H19N07.1a, Y45F10C.6, H19N07.1b, F42E11.1a, Y38A10A.6, R06A10.2, C41C4.8, F18E2.5a, C24H12.4b, F18E2.5b, F39B2.7, F22B5.1, C24H12.4a, Y67D2.4a, H12C20.2b, C08F8.2b, C08F8.2a, Y67D2.4b, C08F8.2c, B0365.3, F56H9.3, C44B11.3, F36D4.3f, C26D10.2b, T04A11.6, C16C10.12, B0365.7, T12E12.4b, C37C3.2c, T12E12.4a, R10E4.4, C26D10.2a, F36D4.3b, F57C12.5d…
Annotated sequences	GO:0016462	pyrophosphatase activity	F	0.00125178	5.28562e-05	524	712	9619	16478	OVER	g1448.t1, g6918.t1, g5845.t1, g2797.t1, g926.t1, g1861.t1, g13091.t1, g3664.t1, g4875.t1, g12773.t1, g7545.t1, evm.model.scaffold00052.140, g4279.t1, evm.model.scaffold00266.1, g15500.t1, g5387.t1, g5123.t1, g14393.t1, g560.t1, g9658.t1, g6002.t1, g14588.t1, g10569.t1, g12406.t1, g12166.t1, g2304.t1, g13297.t1, g12292.t1, g2407.t1, g10156.t1, g15924.t1, evm.model.scaffold00039.12, g15077.t1, g660…	Y53C10A.9, Y42G9A.6a, Y42G9A.6b, F42E11.1b, W09D10.2, H19N07.1a, Y45F10C.6, H19N07.1b, F42E11.1a, Y38A10A.6, R06A10.2, C41C4.8, F18E2.5a, C24H12.4b, F18E2.5b, F39B2.7, F22B5.1, C24H12.4a, Y67D2.4a, H12C20.2b, C08F8.2b, C08F8.2a, Y67D2.4b, C08F8.2c, B0365.3, F56H9.3, C44B11.3, F36D4.3f, C26D10.2b, T04A11.6, C16C10.12, B0365.7, T12E12.4b, C37C3.2c, T12E12.4a, R10E4.4, C26D10.2a, F36D4.3b, F57C12.5d…
Annotated sequences	GO:0016817	hydrolase activity, acting on acid anhydrides	F	0.00134618	5.78913e-05	526	716	9617	16474	OVER	g1448.t1, g6918.t1, g5845.t1, g2797.t1, g12738.t1, g926.t1, g1861.t1, g13091.t1, g3664.t1, g4875.t1, g12773.t1, g7545.t1, evm.model.scaffold00052.140, g4279.t1, evm.model.scaffold00266.1, g15500.t1, g5387.t1, g5123.t1, g14393.t1, g560.t1, g9658.t1, g6002.t1, g14588.t1, g10569.t1, g12406.t1, g12166.t1, g2304.t1, g13297.t1, g12292.t1, g2407.t1, g10156.t1, g15924.t1, evm.model.scaffold00039.12, g150…	Y53C10A.9, Y42G9A.6a, Y42G9A.6b, F42E11.1b, W09D10.2, H19N07.1a, Y45F10C.6, H19N07.1b, F42E11.1a, Y38A10A.6, R06A10.2, C41C4.8, F18E2.5a, C24H12.4b, F18E2.5b, F39B2.7, F22B5.1, C24H12.4a, Y67D2.4a, H12C20.2b, C08F8.2b, C08F8.2a, Y67D2.4b, C08F8.2c, B0365.3, F56H9.3, C44B11.3, F36D4.3f, C26D10.2b, T04A11.6, C16C10.12, B0365.7, T12E12.4b, C37C3.2c, T12E12.4a, R10E4.4, C26D10.2a, F36D4.3b, F57C12.5d…
Annotated sequences	GO:0017076	purine nucleotide binding	F	0.00169588	7.39867e-05	1212	1796	8931	15394	OVER	g3847.t1, g6918.t1, evm.model.scaffold00220.1, g1861.t1, g7889.t1, g13091.t1, g2751.t1, g2671.t1, g10890.t1, g3240.t1, g11264.t1, g5742.t1, evm.model.scaffold00266.1, g15500.t1, g14622.t1, g5387.t1, g7247.t1, g6071.t1, g14588.t1, g14267.t1, g12406.t1, g12166.t1, g13297.t1, g743.t1, g5639.t1, g2407.t1, g15077.t1, g6609.t1, g4508.t1, g12727.t1, g4062.t1, g6746.t1, g5776.t1, g1941.t1, g4049.t1, g327…	F48G7.9, Y53C10A.9, F28H1.3, T28F3.5a, Y42G9A.6a, Y42G9A.6b, T28F3.5b, R04A9.7, C24H12.4b, C24H12.4a, H12C20.2a, R151.2c, R151.2d, R151.2a, R151.2b, C30F8.4a, C44B11.3, C30F8.4b, F32G8.6, C04G2.10b, C04G2.10a, B0285.1a, T12E12.4b, B0285.1b, T12E12.4a, B0285.1c, F57C12.5d, F57C12.5c, F57C12.5e, Y74C10AR.3, C42C1.9b, T06A10.1b, R06C7.8, T06A10.1a, T06A10.1d, Y42G9A.4a, T06A10.1c, C42C1.9a, Y42G9A.4…
Annotated sequences	GO:0006796	phosphate-containing compound metabolic process	P	0.00852911	0.000462469	1127	1691	9016	15499	OVER	g3847.t1, g5948.t1, g3205.t1, g949.t1, g2797.t1, g7407.t1, g7889.t1, g8538.t1, g2751.t1, g9428.t1, g10374.t1, g2671.t1, g10890.t1, g6552.t1, g3240.t1, g11264.t1, g5742.t1, g950.t1, g14622.t1, g342.t1, g7247.t1, g6071.t1, g6002.t1, g14588.t1, g15237.t1, g14267.t1, g2190.t1, g743.t1, g5914.t1, g3160.t1, g15031.t1, g14736.t1, g6609.t1, g11665.t1, g4508.t1, g12727.t1, g6746.t1, g5776.t1, g1941.t1, g3…	F48G7.9, C16A3.2, Y42G9A.6a, Y42G9A.6b, F55F8.7, B0244.2, R04A9.7, R151.2c, H12C20.2b, R151.2d, R151.2a, R151.2b, C30F8.4a, C30F8.4b, C04G2.10b, C04G2.10a, B0285.1a, T12E12.4b, B0285.1b, T12E12.4a, B0285.1c, F57C12.5d, F57C12.5c, F35H12.4, F57C12.5e, T03F6.5, M01A12.4, F55C10.5, Y74C10AR.3, F56D12.4a, R06C7.8, Y42G9A.4a, Y42G9A.4b, Y42G9A.4c, Y42G9A.4d, C04H5.3, F57C12.5b, F57C12.5a, C12D8.10c, C…
Annotated sequences	GO:0032559	adenyl ribonucleotide binding	F	0.0354175	0.00233342	1020	1549	9123	15641	OVER	g3847.t1, g6918.t1, evm.model.scaffold00220.1, g7889.t1, g13091.t1, g2751.t1, g2671.t1, g10890.t1, g3240.t1, g11264.t1, g5742.t1, evm.model.scaffold00266.1, g15500.t1, g14622.t1, g5387.t1, g7247.t1, g6071.t1, g14267.t1, g12406.t1, g12166.t1, g13297.t1, g743.t1, g2407.t1, g15077.t1, g4508.t1, g12727.t1, g6746.t1, g5776.t1, g1941.t1, g12027.t1, g15960.t1, g12188.t1, g13318.t1, g4395.t1, g16254.t1, …	F48G7.9, Y53C10A.9, F28H1.3, T28F3.5a, Y42G9A.6a, Y42G9A.6b, T28F3.5b, R04A9.7, C24H12.4b, C24H12.4a, H12C20.2a, R151.2c, R151.2d, R151.2a, R151.2b, C30F8.4a, C30F8.4b, C04G2.10b, C04G2.10a, B0285.1a, B0285.1b, B0285.1c, F57C12.5d, F57C12.5c, F57C12.5e, Y74C10AR.3, C42C1.9b, T06A10.1b, R06C7.8, T06A10.1a, T06A10.1d, Y42G9A.4a, T06A10.1c, C42C1.9a, Y42G9A.4b, Y42G9A.4c, Y42G9A.4d, W02B12.7, C04H5.…
Annotated sequences	GO:0006468	protein phosphorylation	P	0.0481517	0.00354123	539	787	9604	16403	OVER	g3847.t1, g2258.t1, g3985.t1, g7889.t1, g2751.t1, g5249.t1, g2671.t1, g10890.t1, g6552.t1, g3240.t1, g11264.t1, g6254.t1, g5742.t1, g698.t1, g7247.t1, g14129.t1, g3355.t1, g16173.t1, g14588.t1, g15237.t1, g10844.t1, g10283.t1, g14267.t1, g8963.t1, g743.t1, g6827.t1, g13984.t1, g2946.t1, g4508.t1, g12727.t1, g6746.t1, g5776.t1, g1941.t1, g14048.t1, g15020.t1, g12188.t1, g7340.t1, g15261.t1, g4395.…	ZK757.2, F48G7.9, T20G5.5, Y39H10A.7b, F08B1.2, R04A9.7, C30F8.4a, C30F8.4b, R09D1.12, C04G2.10b, C04G2.10a, B0285.1a, B0285.1b, B0285.1c, R09D1.13, Y53F4B.1, Y39H10A.7a, F39H11.3, R06C7.8, C04H5.3, F13B9.5, Y105C5B.2, C12D8.10c, T03D8.5a, C12D8.10a, C12D8.10b, F25B5.4a, T25E12.4b, T25E12.4a, T25E12.4d, T25E12.4c, T25E12.4f, ZK1098.10a, T25E12.4e, F58A3.2e, F58A3.2d, F58A3.2c, ZK1098.10d, F58A3.2…
